# Supplementary material for: Colon cancer subtypes: concordance, effect on survival and selection of the most representative preclinical models
Source: Sci Rep. 2016 Nov 16;6:37169. doi: 10.1038/srep37169 (PMC5111107; doi:10.1038/srep37169)
Supplement: Supplementary Table 1 [file srep37169-s2.xls]

## Sheet: Sheet1
Supplementary Table 1. Summary of the clinical parameters for each of the datasets included in the analysis.
Dataset	# of samples	GEO platform	Median RFS	Gender (percent female)	Grade (1/2/3)	MSI (stable/ low/ high)	Stage (1/2/3/4)	Median age	Location (proximal/ distal)
GSE17538	232	GPL570	45.71	47.4	17/166/30	NA	28/72/76/56	65.5	NA
GSE12945	62	GPL96	49	54.8	0/31/31	NA	13/23/21/5	65	0/33
GSE31595	37	GPL570	38.33	59.5	8/21/6	NA	0/20/17/0	73	14/23
GSE14333	290	GPL570	38.46	43.4	NA	NA	44/94/91/61	67	122/164
GSE37892	130	GPL570	42.75	46.9	NA	NA	0/73/57/0	68	72/57
GSE33114	90	GPL570	38.67	53.3	NA	NA	NA	74	NA
GSE41258	185	GPL96	63.5	47	NA	117/16/35	28/50/49/58	66	25/65
GSE39582	566	GPL570	43	45.2	NA	0/444/75	33/264/205/60	68.1	224/342
GSE30540	35	GPL570	NA	NA	NA	NA	NA	NA	NA
GSE18088	53	GPL570	NA	50.9	2/35/16	34/0/19	NA	66	28/25
GSE26682	331	GPL96, GPL570	NA	45.9	NA	218/47/35	NA	74	NA
GSE13294	155	GPL570	NA	NA	NA	77/0/78	NA	NA	NA
Total	2,166	-	43.12	42.6	27/253/83	446/507/242	146/596/516/240	69	485/709
