# Supplementary material for: Colon cancer subtypes: concordance, effect on survival and selection of the most representative preclinical models
Source: Sci Rep. 2016 Nov 16;6:37169. doi: 10.1038/srep37169 (PMC5111107; doi:10.1038/srep37169)
Supplement: Supplementary Table 2 [file srep37169-s3.xls]

## Sheet: gene scores
Supplementary Table 2. Inclusion of each gene in each of the classifiers.
	Univariate analysis p value	ColoGuideEx	Budinska	CIN25	CMS	DeSousa	V7RHS	Meta163	Marisa	MDA114	Oncodefender	Popovici	ODXcolon	CRCassigner-786	Schetter	ColoGuidePro	Watanabe-CIN	Merlos-Suarez-Lgr5-ISC	Merlos-Suarez-EphB2-ISC	TCA19	CCHS	Chang95	Yuen3	Included in classifiers	Proportional scores	Final gene score
CTGF	0	0	0.00152207	0	0	0	0	0	0	0	0	0	0	0.00127226	0	0	0	0	0	0.0526316	0	0	0.333333	4	0.388759	1.55504
GADD45B	7e-05	0	0.00152207	0	0	0	0	0	0	0	0	0	0.0909091	0	0	0	0	0	0	0.0526316	0.2	0	0	4	0.345063	1.38025
FAP	0	0	0.00152207	0	0	0.00684932	0	0	0	0.0114943	0	0	0.0909091	0.00127226	0	0	0	0	0	0	0	0	0	5	0.112047	0.560235
INHBA	0.00431	0	0.00152207	0	0.00146628	0.00684932	0	0	0	0	0	0	0.0909091	0.00127226	0	0	0	0	0	0	0	0	0	5	0.102019	0.510095
ANXA1	0.00017	0	0	0	0.00146628	0	0	0	0	0.0114943	0	0	0	0.00127226	0.111111	0	0	0	0	0	0	0	0	4	0.125344	0.501376
SEMA3A	0.08568	0.0769231	0	0	0	0	0	0	0	0	0	0	0	0	0	0.142857	0	0	0	0	0	0	0	2	0.21978	0.43956
CXCL9	2e-05	0	0.00152207	0	0	0	0	0	0	0	0	0	0	0.00127226	0	0.142857	0	0	0	0	0	0	0	3	0.145651	0.436954
VEGFA	0.70597	0	0	0	0	0	0	0	0	0	0.2	0	0	0	0	0	0	0	0	0	0	0.0105263	0	2	0.210526	0.421053
BGN	0.00021	0	0	0	0.00146628	0	0	0	0	0	0	0	0.0909091	0.00127226	0	0	0	0	0	0	0	0.0105263	0	4	0.104174	0.416696
BNIP3L	0.59288	0	0	0	0.00146628	0	0	0	0	0	0	0	0	0	0	0	0	0	0	0	0.2	0	0	2	0.201466	0.402933
ENPP3	0.00645	0.0769231	0	0	0.00146628	0	0	0	0	0.0114943	0	0	0	0.00127226	0	0	0	0	0	0	0	0	0	4	0.0911559	0.364623
HLA-DRA	0.30654	0	0.00152207	0	0	0	0	0	0	0	0	0	0	0.00127226	0.111111	0	0	0	0	0	0	0	0	3	0.113905	0.341716
TAZ	0.18042	0	0	0	0	0	0	0	0	0	0	0	0	0	0	0	0	0	0	0	0	0	0.333333	1	0.333333	0.333333
AXL	0	0	0	0	0	0	0	0	0	0	0	0	0	0	0	0	0	0	0	0	0	0	0.333333	1	0.333333	0.333333
CXCL10	0.00131	0.0769231	0.00152207	0	0.00146628	0	0	0	0	0	0	0	0	0.00127226	0	0	0	0	0	0	0	0	0	4	0.0811837	0.324735
PTPRO	0.12132	0	0	0	0.00146628	0	0	0	0	0.0114943	0	0.015625	0	0.00127226	0	0	0	0	0.0344828	0	0	0	0	5	0.0643406	0.321703
REG4	0.68796	0	0.00152207	0	0.00146628	0	0	0	0.0175439	0.0114943	0	0.015625	0	0.00127226	0	0	0	0	0	0	0	0	0	6	0.0489237	0.293542
NT5E	0.01578	0	0	0	0.00146628	0	0	0	0	0	0	0	0	0	0	0.142857	0	0	0	0	0	0	0	2	0.144323	0.288647
DMBT1	0.91374	0	0	0	0	0	0	0	0	0	0	0	0	0.00127226	0	0.142857	0	0	0	0	0	0	0	2	0.144129	0.288259
OLFM4	0.97177	0	0	0	0	0	0	0	0	0	0	0	0	0.00127226	0	0.142857	0	0	0	0	0	0	0	2	0.144129	0.288259
UGT2B17	0.80156	0	0	0	0	0	0	0	0	0	0	0	0	0.00127226	0	0.142857	0	0	0	0	0	0	0	2	0.144129	0.288259
PIGR	0.02565	0.0769231	0	0	0	0	0	0	0	0	0	0	0	0.00127226	0	0	0.0113636	0	0	0	0	0	0	3	0.089559	0.268677
SERPINE1	0	0	0.00152207	0	0	0	0	0	0	0	0	0	0	0.00127226	0	0	0	0	0	0.0526316	0	0.0105263	0	4	0.0659522	0.263809
ASCL2	0.00121	0	0.00152207	0	0.00146628	0.00684932	0	0	0.0175439	0.0114943	0	0	0	0.00127226	0	0	0	0	0	0	0	0	0	6	0.040148	0.240888
CXCL13	0.18817	0.0769231	0	0	0.00146628	0	0	0	0	0	0	0	0	0.00127226	0	0	0	0	0	0	0	0	0	3	0.0796616	0.238985
C10orf99	0.22443	0	0.00152207	0	0.00146628	0.00684932	0	0	0	0.0114943	0	0.015625	0	0.00127226	0	0	0	0	0	0	0	0	0	6	0.0382292	0.229375
VAV3	2e-05	0	0.00152207	0	0.00146628	0.00684932	0	0	0	0.0114943	0	0.015625	0	0.00127226	0	0	0	0	0	0	0	0	0	6	0.0382292	0.229375
ASRGL1	0.07849	0	0.00152207	0	0.00146628	0	0	0	0.0175439	0	0	0	0	0	0	0	0	0	0.0344828	0	0	0	0	4	0.055015	0.22006
PIK3AP1	0.2484	0	0.00152207	0	0.00146628	0.00684932	0	0	0.0175439	0	0	0.015625	0	0	0	0	0	0	0	0	0	0	0	5	0.0430065	0.215033
TSPAN6	0.01459	0	0.00152207	0	0.00146628	0.00684932	0	0	0.0175439	0	0	0.015625	0	0	0	0	0	0	0	0	0	0	0	5	0.0430065	0.215033
FSTL1	0	0	0.00152207	0	0.00146628	0	0	0	0	0	0	0	0	0	0	0	0	0.015625	0.0344828	0	0	0	0	4	0.0530961	0.212384
DTL	1e-05	0	0.00152207	0	0	0	0	0	0	0	0	0	0	0	0	0	0	0.015625	0	0.0526316	0	0	0	3	0.0697786	0.209336
CDK1	0.00148	0	0	0.0142857	0.00146628	0	0	0	0	0	0	0	0	0	0	0	0	0	0	0.0526316	0	0	0	3	0.0683836	0.205151
CKS2	0	0	0	0.0142857	0.00146628	0	0	0	0	0	0	0	0	0	0	0	0	0	0	0.0526316	0	0	0	3	0.0683836	0.205151
BMI1	0.00335	0	0	0	0	0	0	0	0	0	0.2	0	0	0	0	0	0	0	0	0	0	0	0	1	0.2	0.2
ETV6	0.09795	0	0	0	0	0	0	0	0	0	0.2	0	0	0	0	0	0	0	0	0	0	0	0	1	0.2	0.2
H3F3B	0.92709	0	0	0	0	0	0	0	0	0	0.2	0	0	0	0	0	0	0	0	0	0	0	0	1	0.2	0.2
RPS10	0.92187	0	0	0	0	0	0	0	0	0	0.2	0	0	0	0	0	0	0	0	0	0	0	0	1	0.2	0.2
BCCIP	0.88725	0	0	0	0	0	0	0	0	0	0	0	0	0	0	0	0	0	0	0	0.2	0	0	1	0.2	0.2
INSIG2	0.61452	0	0	0	0	0	0	0	0	0	0	0	0	0	0	0	0	0	0	0	0.2	0	0	1	0.2	0.2
TP53	0.1808	0	0	0	0	0	0	0	0	0	0	0	0	0	0	0	0	0	0	0	0.2	0	0	1	0.2	0.2
CYP1B1	0.00314	0	0.00152207	0	0.00146628	0.00684932	0	0	0	0.0114943	0	0	0	0.00127226	0	0	0	0	0	0	0	0.0105263	0	6	0.0331305	0.198783
TIMP1	0	0	0.00152207	0	0	0	0	0	0	0	0	0	0	0	0	0	0	0	0	0.0526316	0	0.0105263	0	3	0.06468	0.19404
QPRT	0.51409	0	0	0	0.00146628	0.00684932	0	0	0.0175439	0.0114943	0	0	0	0.00127226	0	0	0	0	0	0	0	0	0	5	0.038626	0.19313
PRELP	0.00905	0	0.00152207	0	0.00146628	0	0	0	0	0	0	0	0	0	0	0	0	0	0.0344828	0	0	0.0105263	0	4	0.0479974	0.19199
MYC	0.01984	0	0	0	0.00146628	0	0	0	0	0	0	0	0.0909091	0	0	0	0	0	0	0	0	0	0	2	0.0923754	0.184751
AXIN2	0.03514	0	0	0	0.00146628	0.00684932	0	0	0	0.0114943	0	0	0	0.00127226	0	0	0	0.015625	0	0	0	0	0	5	0.0367071	0.183536
DUSP4	0.07018	0	0	0	0.00146628	0.00684932	0	0	0	0.0114943	0	0.015625	0	0.00127226	0	0	0	0	0	0	0	0	0	5	0.0367071	0.183536
APCDD1	0.79776	0	0	0	0	0	0	0	0	0.0114943	0	0.015625	0	0.00127226	0	0	0	0.015625	0	0	0	0	0	4	0.0440165	0.176066
E2F7	3e-05	0	0	0	0.00146628	0	0	0	0	0	0	0	0	0.00127226	0	0	0	0	0	0.0526316	0	0	0	3	0.0553701	0.16611
POSTN	3e-05	0	0.00152207	0	0	0.00684932	0	0	0	0.0114943	0	0	0	0.00127226	0	0	0	0	0	0	0	0.0105263	0	5	0.0316642	0.158321
SPP1	0.00065	0	0.00152207	0	0	0.00684932	0	0	0	0.0114943	0	0	0	0.00127226	0	0	0	0	0	0	0	0.0105263	0	5	0.0316642	0.158321
MMP3	0.29357	0.0769231	0.00152207	0	0	0	0	0	0	0	0	0	0	0	0	0	0	0	0	0	0	0	0	2	0.0784451	0.15689
AZGP1	0.04978	0.0769231	0	0	0	0	0	0	0	0	0	0	0	0.00127226	0	0	0	0	0	0	0	0	0	2	0.0781953	0.156391
SESN1	0.20672	0.0769231	0	0	0	0	0	0	0	0	0	0	0	0.00127226	0	0	0	0	0	0	0	0	0	2	0.0781953	0.156391
IGFBP4	0.0083	0	0.00152207	0	0	0	0	0	0	0	0	0	0	0	0	0	0	0.015625	0.0344828	0	0	0	0	3	0.0516298	0.154889
CAPG	0.00076	0	0	0	0	0	0.142857	0	0	0	0	0	0	0	0	0	0	0	0	0	0	0	0	1	0.142857	0.142857
CHC1	0.74093	0	0	0	0	0	0.142857	0	0	0	0	0	0	0	0	0	0	0	0	0	0	0	0	1	0.142857	0.142857
EPM2A	0.36751	0	0	0	0	0	0.142857	0	0	0	0	0	0	0	0	0	0	0	0	0	0	0	0	1	0.142857	0.142857
KLF5	0.44957	0	0	0	0	0	0.142857	0	0	0	0	0	0	0	0	0	0	0	0	0	0	0	0	1	0.142857	0.142857
LAT	0.18865	0	0	0	0	0	0.142857	0	0	0	0	0	0	0	0	0	0	0	0	0	0	0	0	1	0.142857	0.142857
LILRB3	0.16	0	0	0	0	0	0.142857	0	0	0	0	0	0	0	0	0	0	0	0	0	0	0	0	1	0.142857	0.142857
YWHAH	0.0699	0	0	0	0	0	0.142857	0	0	0	0	0	0	0	0	0	0	0	0	0	0	0	0	1	0.142857	0.142857
WNT11	0.6278	0	0	0	0	0	0	0	0	0	0	0	0	0	0	0.142857	0	0	0	0	0	0	0	1	0.142857	0.142857
ZIC2	0.71857	0	0	0	0	0.00684932	0	0	0	0.0114943	0	0.015625	0	0.00127226	0	0	0	0	0	0	0	0	0	4	0.0352408	0.140963
TPX2	0.00732	0	0.00152207	0.0142857	0.00146628	0	0	0	0.0175439	0	0	0	0	0	0	0	0	0	0	0	0	0	0	4	0.0348179	0.139272
DDC	0.0023	0	0.00152207	0	0.00146628	0.00684932	0	0	0	0	0	0.015625	0	0.00127226	0	0	0	0	0	0	0	0	0	5	0.0267349	0.133675
GGH	0	0	0.00152207	0	0.00146628	0.00684932	0	0	0	0	0	0.015625	0	0.00127226	0	0	0	0	0	0	0	0	0	5	0.0267349	0.133675
PPP1R14D	0.16229	0	0.00152207	0	0.00146628	0.00684932	0	0	0	0	0	0.015625	0	0.00127226	0	0	0	0	0	0	0	0	0	5	0.0267349	0.133675
C13orf18	0.03623	0	0.00152207	0	0	0	0	0	0	0.0114943	0	0.015625	0	0.00127226	0	0	0	0	0	0	0	0	0	4	0.0299136	0.119654
CTSE	0.08453	0	0.00152207	0	0	0	0	0	0	0.0114943	0	0.015625	0	0.00127226	0	0	0	0	0	0	0	0	0	4	0.0299136	0.119654
CD55	0.5868	0	0	0	0.00146628	0	0	0	0	0.0114943	0	0.015625	0	0.00127226	0	0	0	0	0	0	0	0	0	4	0.0298578	0.119431
CRIP1	0.178	0	0	0	0.00146628	0	0	0	0	0.0114943	0	0.015625	0	0.00127226	0	0	0	0	0	0	0	0	0	4	0.0298578	0.119431
SERPINB5	0.00038	0	0	0	0.00146628	0	0	0	0	0.0114943	0	0.015625	0	0.00127226	0	0	0	0	0	0	0	0	0	4	0.0298578	0.119431
PLCB4	0.30668	0	0	0	0.00146628	0	0	0	0	0.0114943	0	0.015625	0	0.00127226	0	0	0	0	0	0	0	0	0	4	0.0298578	0.119431
CELP	0.75698	0	0	0	0.00146628	0	0	0	0	0.0114943	0	0.015625	0	0.00127226	0	0	0	0	0	0	0	0	0	4	0.0298578	0.119431
CTTNBP2	0.25788	0	0	0	0.00146628	0	0	0	0	0.0114943	0	0.015625	0	0.00127226	0	0	0	0	0	0	0	0	0	4	0.0298578	0.119431
CBFA2T2	0.29149	0	0.00152207	0	0	0	0	0	0	0	0	0.015625	0	0.00127226	0	0	0.0113636	0	0	0	0	0	0	4	0.029783	0.119132
SLIT2	0.00362	0	0.00152207	0	0.00146628	0	0	0	0	0	0	0	0	0	0	0	0	0.015625	0	0	0	0.0105263	0	4	0.0291397	0.116559
GAS1	0.00044	0	0.00152207	0	0.00146628	0.00684932	0	0	0	0.0114943	0	0	0	0.00127226	0	0	0	0	0	0	0	0	0	5	0.0226042	0.113021
MEIS2	0.00026	0	0.00152207	0	0.00146628	0.00684932	0	0	0	0.0114943	0	0	0	0.00127226	0	0	0	0	0	0	0	0	0	5	0.0226042	0.113021
TNFAIP6	0.00123	0	0.00152207	0	0.00146628	0.00684932	0	0	0	0.0114943	0	0	0	0.00127226	0	0	0	0	0	0	0	0	0	5	0.0226042	0.113021
CD68	0.0012	0	0	0	0	0	0	0	0	0	0	0	0	0	0.111111	0	0	0	0	0	0	0	0	1	0.111111	0.111111
FOXP3	0.26878	0	0	0	0	0	0	0	0	0	0	0	0	0	0.111111	0	0	0	0	0	0	0	0	1	0.111111	0.111111
IL-10	0.29542	0	0	0	0	0	0	0	0	0	0	0	0	0	0.111111	0	0	0	0	0	0	0	0	1	0.111111	0.111111
IL-12a	0.10987	0	0	0	0	0	0	0	0	0	0	0	0	0	0.111111	0	0	0	0	0	0	0	0	1	0.111111	0.111111
IL-17a	0.07204	0	0	0	0	0	0	0	0	0	0	0	0	0	0.111111	0	0	0	0	0	0	0	0	1	0.111111	0.111111
IL-23a	0.63386	0	0	0	0	0	0	0	0	0	0	0	0	0	0.111111	0	0	0	0	0	0	0	0	1	0.111111	0.111111
PRG1	NA	0	0	0	0	0	0	0	0	0	0	0	0	0	0.111111	0	0	0	0	0	0	0	0	1	0.111111	0.111111
COLEC12	0	0	0.00152207	0	0.00146628	0.00684932	0	0	0.0175439	0	0	0	0	0	0	0	0	0	0	0	0	0	0	4	0.0273815	0.109526
PLAGL2	0.00072	0	0.00152207	0	0.00146628	0.00684932	0	0	0.0175439	0	0	0	0	0	0	0	0	0	0	0	0	0	0	4	0.0273815	0.109526
TRIB2	0.01898	0	0.00152207	0	0.00146628	0.00684932	0	0	0.0175439	0	0	0	0	0	0	0	0	0	0	0	0	0	0	4	0.0273815	0.109526
EGR2	0.01262	0	0.00152207	0	0	0	0	0	0	0	0	0	0	0	0	0	0	0	0	0.0526316	0	0	0	2	0.0541536	0.108307
RGS16	0.00138	0	0.00152207	0	0	0	0	0	0	0	0	0	0	0	0	0	0	0	0	0.0526316	0	0	0	2	0.0541536	0.108307
S1PR3	0.0006	0	0	0	0.00146628	0	0	0	0	0	0	0	0	0	0	0	0	0	0	0.0526316	0	0	0	2	0.0540979	0.108196
CXCL12	0.21991	0	0.00152207	0	0.00146628	0.00684932	0	0	0	0	0	0	0	0.00127226	0	0	0	0	0	0	0	0.0105263	0	5	0.0216362	0.108181
MAP1B	0.00126	0	0.00152207	0	0.00146628	0.00684932	0	0	0	0	0	0	0	0.00127226	0	0	0	0	0	0	0	0.0105263	0	5	0.0216362	0.108181
VCAN	0.00025	0	0.00152207	0	0.00146628	0.00684932	0	0	0	0	0	0	0	0.00127226	0	0	0	0	0	0	0	0.0105263	0	5	0.0216362	0.108181
CDKN2B	0.00031	0	0	0	0	0	0	0	0	0	0	0	0	0.00127226	0	0	0	0	0	0.0526316	0	0	0	2	0.0539038	0.107808
SLAMF7	0.13322	0	0	0	0	0	0	0	0	0	0	0	0	0.00127226	0	0	0	0	0	0.0526316	0	0	0	2	0.0539038	0.107808
AMACR	NA	0	0	0	0	0.00684932	0	0	0	0.0114943	0	0.015625	0	0	0	0	0	0	0	0	0	0	0	3	0.0339686	0.101906
PPP1R14C	0.00081	0	0	0	0.00146628	0.00684932	0	0	0	0	0	0.015625	0	0.00127226	0	0	0	0	0	0	0	0	0	4	0.0252129	0.100851
RNF43	0.00028	0	0	0	0.00146628	0.00684932	0	0	0	0	0	0.015625	0	0.00127226	0	0	0	0	0	0	0	0	0	4	0.0252129	0.100851
BCL2	0.51249	0	0	0	0	0	0	0	0	0	0	0	0	0	0	0	0	0.015625	0.0344828	0	0	0	0	2	0.0501078	0.100216
BEX1	0.24734	0	0	0	0	0	0	0	0	0	0	0	0	0	0	0	0	0.015625	0.0344828	0	0	0	0	2	0.0501078	0.100216
BEX2	0.66356	0	0	0	0	0	0	0	0	0	0	0	0	0	0	0	0	0.015625	0.0344828	0	0	0	0	2	0.0501078	0.100216
CYP2E1	0.02014	0	0	0	0	0	0	0	0	0	0	0	0	0	0	0	0	0.015625	0.0344828	0	0	0	0	2	0.0501078	0.100216
FMNL2	0.04794	0	0	0	0	0	0	0	0	0	0	0	0	0	0	0	0	0.015625	0.0344828	0	0	0	0	2	0.0501078	0.100216
KIF26B	0	0	0	0	0	0	0	0	0	0	0	0	0	0	0	0	0	0.015625	0.0344828	0	0	0	0	2	0.0501078	0.100216
LGR5	0.34225	0	0	0	0	0	0	0	0	0	0	0	0	0	0	0	0	0.015625	0.0344828	0	0	0	0	2	0.0501078	0.100216
MPP3	0.46368	0	0	0	0	0	0	0	0	0	0	0	0	0	0	0	0	0.015625	0.0344828	0	0	0	0	2	0.0501078	0.100216
SCN2B	0.05965	0	0	0	0	0	0	0	0	0	0	0	0	0	0	0	0	0.015625	0.0344828	0	0	0	0	2	0.0501078	0.100216
SLC1A2	0.08757	0	0	0	0	0	0	0	0	0	0	0	0	0	0	0	0	0.015625	0.0344828	0	0	0	0	2	0.0501078	0.100216
SLC38A4	0.65131	0	0	0	0	0	0	0	0	0	0	0	0	0	0	0	0	0.015625	0.0344828	0	0	0	0	2	0.0501078	0.100216
SLCO3A1	0.26113	0	0	0	0	0	0	0	0	0	0	0	0	0	0	0	0	0.015625	0.0344828	0	0	0	0	2	0.0501078	0.100216
SOAT1	0.38613	0	0	0	0	0	0	0	0	0	0	0	0	0	0	0	0	0.015625	0.0344828	0	0	0	0	2	0.0501078	0.100216
SORBS2	0.26618	0	0	0	0	0	0	0	0	0	0	0	0	0	0	0	0	0.015625	0.0344828	0	0	0	0	2	0.0501078	0.100216
TACC1	0.65606	0	0	0	0	0	0	0	0	0	0	0	0	0	0	0	0	0.015625	0.0344828	0	0	0	0	2	0.0501078	0.100216
TNFRSF19	0.00053	0	0	0	0	0	0	0	0	0	0	0	0	0	0	0	0	0.015625	0.0344828	0	0	0	0	2	0.0501078	0.100216
GPNMB	9e-05	0	0.00152207	0	0	0	0	0	0	0.0114943	0	0	0	0.00127226	0	0	0	0	0	0	0	0.0105263	0	4	0.0248149	0.0992596
CD109	0.07447	0	0	0	0	0	0	0	0.0175439	0.0114943	0	0	0	0.00127226	0	0	0	0	0	0	0	0	0	3	0.0303104	0.0909311
ATP5E	0.01116	0	0	0	0	0	0	0	0	0	0	0	0.0909091	0	0	0	0	0	0	0	0	0	0	1	0.0909091	0.0909091
GPX	0.07489	0	0	0	0	0	0	0	0	0	0	0	0.0909091	0	0	0	0	0	0	0	0	0	0	1	0.0909091	0.0909091
MKI67	0.01052	0	0	0	0	0	0	0	0	0	0	0	0.0909091	0	0	0	0	0	0	0	0	0	0	1	0.0909091	0.0909091
MYBL2	0.00449	0	0	0	0	0	0	0	0	0	0	0	0.0909091	0	0	0	0	0	0	0	0	0	0	1	0.0909091	0.0909091
PGK1	0.0973	0	0	0	0	0	0	0	0	0	0	0	0.0909091	0	0	0	0	0	0	0	0	0	0	1	0.0909091	0.0909091
VDAC2	0.3078	0	0	0	0	0	0	0	0	0	0	0	0.0909091	0	0	0	0	0	0	0	0	0	0	1	0.0909091	0.0909091
AKAP12	0.00012	0	0.00152207	0	0.00146628	0	0	0	0.0175439	0	0	0	0	0.00127226	0	0	0	0	0	0	0	0	0	4	0.0218045	0.0872179
IGFBP5	0.00011	0	0.00152207	0	0.00146628	0	0	0	0.0175439	0	0	0	0	0.00127226	0	0	0	0	0	0	0	0	0	4	0.0218045	0.0872179
MGP	0	0	0.00152207	0	0.00146628	0	0	0	0.0175439	0	0	0	0	0.00127226	0	0	0	0	0	0	0	0	0	4	0.0218045	0.0872179
RETNLB	0.68776	0	0.00152207	0	0.00146628	0	0	0	0.0175439	0	0	0	0	0.00127226	0	0	0	0	0	0	0	0	0	4	0.0218045	0.0872179
TIMP3	0	0	0.00152207	0	0.00146628	0	0	0	0.0175439	0	0	0	0	0.00127226	0	0	0	0	0	0	0	0	0	4	0.0218045	0.0872179
PLK2	0	0	0	0	0	0	0	0	0	0.0114943	0	0.015625	0	0.00127226	0	0	0	0	0	0	0	0	0	3	0.0283915	0.0851746
CFTR	0.00025	0	0	0	0	0	0	0	0	0.0114943	0	0.015625	0	0.00127226	0	0	0	0	0	0	0	0	0	3	0.0283915	0.0851746
TMEM45A	0.0053	0	0.00152207	0	0	0.00684932	0	0	0	0.0114943	0	0	0	0.00127226	0	0	0	0	0	0	0	0	0	4	0.0211379	0.0845516
HPSE	0.86444	0	0	0	0.00146628	0.00684932	0	0	0.0175439	0	0	0	0	0	0	0	0	0	0	0	0	0	0	3	0.0258595	0.0775784
SEMA5A	0.00113	0	0	0	0.00146628	0.00684932	0	0	0.0175439	0	0	0	0	0	0	0	0	0	0	0	0	0	0	3	0.0258595	0.0775784
FRMD6	0.00172	0	0	0	0	0.00684932	0	0	0.0175439	0	0	0	0	0.00127226	0	0	0	0	0	0	0	0	0	3	0.0256654	0.0769963
BNIP3	0.2861	0.0769231	0	0	0	0	0	0	0	0	0	0	0	0	0	0	0	0	0	0	0	0	0	1	0.0769231	0.0769231
DSC3	0.61508	0.0769231	0	0	0	0	0	0	0	0	0	0	0	0	0	0	0	0	0	0	0	0	0	1	0.0769231	0.0769231
EPHA7	0.79631	0.0769231	0	0	0	0	0	0	0	0	0	0	0	0	0	0	0	0	0	0	0	0	0	1	0.0769231	0.0769231
KLK6	5e-05	0.0769231	0	0	0	0	0	0	0	0	0	0	0	0	0	0	0	0	0	0	0	0	0	1	0.0769231	0.0769231
TUBA1B	0.31124	0.0769231	0	0	0	0	0	0	0	0	0	0	0	0	0	0	0	0	0	0	0	0	0	1	0.0769231	0.0769231
AIFM3	0.08061	0	0.00152207	0	0	0.00684932	0	0	0	0	0	0.015625	0	0	0	0	0	0	0	0	0	0	0	3	0.0239964	0.0719892
TRNP1	0.00301	0	0	0	0.00146628	0.00684932	0	0	0	0	0	0.015625	0	0	0	0	0	0	0	0	0	0	0	3	0.0239406	0.0718218
EPHB3	0.00803	0	0	0	0	0	0	0	0	0	0	0	0	0.00127226	0	0	0	0	0.0344828	0	0	0	0	2	0.035755	0.07151
FSCN1	1e-05	0	0	0	0	0.00684932	0	0	0	0	0	0.015625	0	0.00127226	0	0	0	0	0	0	0	0	0	3	0.0237466	0.0712397
ACE2	0.06652	0	0.00152207	0	0.00146628	0	0	0	0	0.0114943	0	0	0	0.00127226	0	0	0	0	0	0	0	0	0	4	0.0157549	0.0630195
ADAM12	0.60763	0	0.00152207	0	0.00146628	0	0	0	0	0.0114943	0	0	0	0.00127226	0	0	0	0	0	0	0	0	0	4	0.0157549	0.0630195
AGR3	0.09389	0	0.00152207	0	0.00146628	0	0	0	0	0.0114943	0	0	0	0.00127226	0	0	0	0	0	0	0	0	0	4	0.0157549	0.0630195
BCAT1	0.14699	0	0.00152207	0	0.00146628	0	0	0	0	0.0114943	0	0	0	0.00127226	0	0	0	0	0	0	0	0	0	4	0.0157549	0.0630195
EREG	0.02409	0	0.00152207	0	0.00146628	0	0	0	0	0.0114943	0	0	0	0.00127226	0	0	0	0	0	0	0	0	0	4	0.0157549	0.0630195
LOX	0.00069	0	0.00152207	0	0.00146628	0	0	0	0	0.0114943	0	0	0	0.00127226	0	0	0	0	0	0	0	0	0	4	0.0157549	0.0630195
SFRP2	0.03956	0	0.00152207	0	0.00146628	0	0	0	0	0.0114943	0	0	0	0.00127226	0	0	0	0	0	0	0	0	0	4	0.0157549	0.0630195
SLC26A3	0.64221	0	0.00152207	0	0.00146628	0	0	0	0	0.0114943	0	0	0	0.00127226	0	0	0	0	0	0	0	0	0	4	0.0157549	0.0630195
SPON1	0.01772	0	0.00152207	0	0.00146628	0	0	0	0	0.0114943	0	0	0	0.00127226	0	0	0	0	0	0	0	0	0	4	0.0157549	0.0630195
ZNF141	0.0792	0	0	0	0	0	0	0	0	0	0	0.015625	0	0	0	0	0	0.015625	0	0	0	0	0	2	0.03125	0.0625
BTN3A3	0.13267	0	0.00152207	0	0.00146628	0	0	0	0	0	0	0	0	0.00127226	0	0	0.0113636	0	0	0	0	0	0	4	0.0156242	0.062497
IFI16	0.06021	0	0.00152207	0	0.00146628	0	0	0	0	0	0	0	0	0.00127226	0	0	0.0113636	0	0	0	0	0	0	4	0.0156242	0.062497
RARRES3	0.8693	0	0.00152207	0	0.00146628	0	0	0	0	0	0	0	0	0.00127226	0	0	0.0113636	0	0	0	0	0	0	4	0.0156242	0.062497
SAMD9L	0.97064	0	0.00152207	0	0.00146628	0	0	0	0	0	0	0	0	0.00127226	0	0	0.0113636	0	0	0	0	0	0	4	0.0156242	0.062497
PRICKLE1	0.00264	0	0.00152207	0	0.00146628	0	0	0	0.0175439	0	0	0	0	0	0	0	0	0	0	0	0	0	0	3	0.0205322	0.0615966
EPDR1	0.436	0	0	0	0.00146628	0	0	0	0.0175439	0	0	0	0	0.00127226	0	0	0	0	0	0	0	0	0	3	0.0202824	0.0608472
FCGBP	0.12025	0	0	0	0.00146628	0	0	0	0.0175439	0	0	0	0	0.00127226	0	0	0	0	0	0	0	0	0	3	0.0202824	0.0608472
RBMS1	0.01549	0	0	0	0.00146628	0	0	0	0.0175439	0	0	0	0	0.00127226	0	0	0	0	0	0	0	0	0	3	0.0202824	0.0608472
VSIG2	0.00567	0	0	0	0.00146628	0	0	0	0.0175439	0	0	0	0	0.00127226	0	0	0	0	0	0	0	0	0	3	0.0202824	0.0608472
C20orf112	NA	0	0.00152207	0	0	0.00684932	0	0	0	0	0	0	0	0	0	0	0.0113636	0	0	0	0	0	0	3	0.019735	0.0592051
FN1	0.0001	0	0.00152207	0	0.00146628	0	0	0	0	0	0	0	0	0.00127226	0	0	0	0	0	0	0	0.0105263	0	4	0.0147869	0.0591477
FNDC1	0.04317	0	0.00152207	0	0.00146628	0	0	0	0	0	0	0	0	0.00127226	0	0	0	0	0	0	0	0.0105263	0	4	0.0147869	0.0591477
THBS2	0.00179	0	0.00152207	0	0.00146628	0	0	0	0	0	0	0	0	0.00127226	0	0	0	0	0	0	0	0.0105263	0	4	0.0147869	0.0591477
VGLL3	0.0001	0	0	0	0	0.00684932	0	0	0	0.0114943	0	0	0	0.00127226	0	0	0	0	0	0	0	0	0	3	0.0196158	0.0588475
NAA15	4e-05	0	0	0	0.00146628	0.00684932	0	0	0	0	0	0	0	0	0	0	0	0	0	0	0	0.0105263	0	3	0.0188419	0.0565257
PDLIM3	0.00073	0	0	0	0.00146628	0.00684932	0	0	0	0	0	0	0	0	0	0	0	0	0	0	0	0.0105263	0	3	0.0188419	0.0565257
CFH	0.00024	0	0	0	0	0.00684932	0	0	0	0	0	0	0	0.00127226	0	0	0	0	0	0	0	0.0105263	0	3	0.0186479	0.0559437
ARID3A	0.00717	0	0.00152207	0	0.00146628	0	0	0	0	0	0	0.015625	0	0	0	0	0	0	0	0	0	0	0	3	0.0186133	0.05584
MDFIC	1e-05	0	0.00152207	0	0	0	0	0	0	0	0	0	0	0.00127226	0	0	0	0.015625	0	0	0	0	0	3	0.0184193	0.055258
SPINK1	0	0	0.00152207	0	0	0	0	0	0	0	0	0.015625	0	0.00127226	0	0	0	0	0	0	0	0	0	3	0.0184193	0.055258
MLPH	0.55776	0	0	0	0.00146628	0	0	0	0	0	0	0.015625	0	0.00127226	0	0	0	0	0	0	0	0	0	3	0.0183635	0.0550906
EPHA4	0.00694	0	0	0	0.00146628	0	0	0	0	0	0	0	0	0.00127226	0	0	0	0.015625	0	0	0	0	0	3	0.0183635	0.0550906
KLK10	0.00575	0	0	0	0	0	0	0	0	0.0114943	0	0.015625	0	0	0	0	0	0	0	0	0	0	0	2	0.0271193	0.0542385
RHOU	0.12916	0	0	0	0	0	0	0	0	0	0	0	0	0	0	0	0	0	0	0.0526316	0	0	0	1	0.0526316	0.0526316
PHLDA1	0.69217	0	0	0	0	0	0	0	0	0	0	0	0	0	0	0	0	0	0	0.0526316	0	0	0	1	0.0526316	0.0526316
IL36RN	0.39561	0	0	0	0	0	0	0	0	0	0	0	0	0	0	0	0	0	0	0.0526316	0	0	0	1	0.0526316	0.0526316
CFB	0.03481	0	0	0	0	0	0	0	0	0	0	0	0	0	0	0	0	0	0	0.0526316	0	0	0	1	0.0526316	0.0526316
CXCL1	0.05539	0	0	0	0	0	0	0	0	0	0	0	0	0	0	0	0	0	0	0.0526316	0	0	0	1	0.0526316	0.0526316
CXCL3	0.01238	0	0	0	0	0	0	0	0	0	0	0	0	0	0	0	0	0	0	0.0526316	0	0	0	1	0.0526316	0.0526316
CCNB1	1e-05	0	0.00152207	0.0142857	0.00146628	0	0	0	0	0	0	0	0	0	0	0	0	0	0	0	0	0	0	3	0.0172741	0.0518222
CCNB2	0.03398	0	0.00152207	0.0142857	0.00146628	0	0	0	0	0	0	0	0	0	0	0	0	0	0	0	0	0	0	3	0.0172741	0.0518222
CEP55	0.00216	0	0.00152207	0.0142857	0.00146628	0	0	0	0	0	0	0	0	0	0	0	0	0	0	0	0	0	0	3	0.0172741	0.0518222
MAD2L1	0.0036	0	0.00152207	0.0142857	0.00146628	0	0	0	0	0	0	0	0	0	0	0	0	0	0	0	0	0	0	3	0.0172741	0.0518222
NEK2	0.00417	0	0.00152207	0.0142857	0.00146628	0	0	0	0	0	0	0	0	0	0	0	0	0	0	0	0	0	0	3	0.0172741	0.0518222
PRC1	0.00131	0	0.00152207	0.0142857	0.00146628	0	0	0	0	0	0	0	0	0	0	0	0	0	0	0	0	0	0	3	0.0172741	0.0518222
PTTG1	0.64662	0	0.00152207	0.0142857	0.00146628	0	0	0	0	0	0	0	0	0	0	0	0	0	0	0	0	0	0	3	0.0172741	0.0518222
RRM2	7e-05	0	0.00152207	0.0142857	0.00146628	0	0	0	0	0	0	0	0	0	0	0	0	0	0	0	0	0	0	3	0.0172741	0.0518222
UBE2C	0.0174	0	0.00152207	0.0142857	0.00146628	0	0	0	0	0	0	0	0	0	0	0	0	0	0	0	0	0	0	3	0.0172741	0.0518222
ZWINT	8e-05	0	0.00152207	0.0142857	0.00146628	0	0	0	0	0	0	0	0	0	0	0	0	0	0	0	0	0	0	3	0.0172741	0.0518222
PBK	1e-05	0	0	0.0142857	0.00146628	0	0	0	0	0	0	0	0	0.00127226	0	0	0	0	0	0	0	0	0	3	0.0170243	0.0510728
PLXDC2	0.08143	0	0	0	0	0.00684932	0	0	0.0175439	0	0	0	0	0	0	0	0	0	0	0	0	0	0	2	0.0243932	0.0487863
CCDC80	0.06898	0	0.00152207	0	0.00146628	0.00684932	0	0	0	0	0	0	0	0.00127226	0	0	0	0	0	0	0	0	0	4	0.0111099	0.0444397
ECM2	0.09629	0	0.00152207	0	0.00146628	0.00684932	0	0	0	0	0	0	0	0.00127226	0	0	0	0	0	0	0	0	0	4	0.0111099	0.0444397
FERMT2	0.00012	0	0.00152207	0	0.00146628	0.00684932	0	0	0	0	0	0	0	0.00127226	0	0	0	0	0	0	0	0	0	4	0.0111099	0.0444397
HOPX	0	0	0.00152207	0	0.00146628	0.00684932	0	0	0	0	0	0	0	0.00127226	0	0	0	0	0	0	0	0	0	4	0.0111099	0.0444397
MSRB3	0.04283	0	0.00152207	0	0.00146628	0.00684932	0	0	0	0	0	0	0	0.00127226	0	0	0	0	0	0	0	0	0	4	0.0111099	0.0444397
NR1I2	6e-05	0	0.00152207	0	0.00146628	0.00684932	0	0	0	0	0	0	0	0.00127226	0	0	0	0	0	0	0	0	0	4	0.0111099	0.0444397
PLN	6e-05	0	0.00152207	0	0.00146628	0.00684932	0	0	0	0	0	0	0	0.00127226	0	0	0	0	0	0	0	0	0	4	0.0111099	0.0444397
SSPN	0.00069	0	0.00152207	0	0.00146628	0.00684932	0	0	0	0	0	0	0	0.00127226	0	0	0	0	0	0	0	0	0	4	0.0111099	0.0444397
OLR1	0.00443	0	0	0	0	0	0	0	0	0.0114943	0	0	0	0	0	0	0	0	0	0	0	0.0105263	0	2	0.0220206	0.0440411
COL10A1	1e-05	0	0.00152207	0	0	0	0	0	0	0.0114943	0	0	0	0.00127226	0	0	0	0	0	0	0	0	0	3	0.0142886	0.0428658
COL11A1	0.00044	0	0.00152207	0	0	0	0	0	0	0.0114943	0	0	0	0.00127226	0	0	0	0	0	0	0	0	0	3	0.0142886	0.0428658
CXCR4	0.01573	0	0.00152207	0	0	0	0	0	0	0.0114943	0	0	0	0.00127226	0	0	0	0	0	0	0	0	0	3	0.0142886	0.0428658
LRRC19	0.02243	0	0.00152207	0	0	0	0	0	0	0.0114943	0	0	0	0.00127226	0	0	0	0	0	0	0	0	0	3	0.0142886	0.0428658
MUC12	0.37817	0	0.00152207	0	0	0	0	0	0	0.0114943	0	0	0	0.00127226	0	0	0	0	0	0	0	0	0	3	0.0142886	0.0428658
RAB27B	0.7017	0	0.00152207	0	0	0	0	0	0	0.0114943	0	0	0	0.00127226	0	0	0	0	0	0	0	0	0	3	0.0142886	0.0428658
ALOX5	0.02368	0	0	0	0.00146628	0	0	0	0	0.0114943	0	0	0	0.00127226	0	0	0	0	0	0	0	0	0	3	0.0142328	0.0426984
ANO1	0.0001	0	0	0	0.00146628	0	0	0	0	0.0114943	0	0	0	0.00127226	0	0	0	0	0	0	0	0	0	3	0.0142328	0.0426984
IGF2BP3	0.29649	0	0	0	0.00146628	0	0	0	0	0.0114943	0	0	0	0.00127226	0	0	0	0	0	0	0	0	0	3	0.0142328	0.0426984
LYZ	0.21698	0	0	0	0.00146628	0	0	0	0	0.0114943	0	0	0	0.00127226	0	0	0	0	0	0	0	0	0	3	0.0142328	0.0426984
PLA2G4A	0.55664	0	0	0	0.00146628	0	0	0	0	0.0114943	0	0	0	0.00127226	0	0	0	0	0	0	0	0	0	3	0.0142328	0.0426984
RARRES1	0.78506	0	0	0	0.00146628	0	0	0	0	0.0114943	0	0	0	0.00127226	0	0	0	0	0	0	0	0	0	3	0.0142328	0.0426984
SDR16C5	0.18034	0	0	0	0.00146628	0	0	0	0	0.0114943	0	0	0	0.00127226	0	0	0	0	0	0	0	0	0	3	0.0142328	0.0426984
TCN1	0.485	0	0	0	0.00146628	0	0	0	0	0.0114943	0	0	0	0.00127226	0	0	0	0	0	0	0	0	0	3	0.0142328	0.0426984
DPEP1	0.00199	0	0	0	0.00146628	0	0	0	0	0.0114943	0	0	0	0.00127226	0	0	0	0	0	0	0	0	0	3	0.0142328	0.0426984
ABAT	0.01772	0	0	0	0.00146628	0	0	0	0	0.0114943	0	0	0	0.00127226	0	0	0	0	0	0	0	0	0	3	0.0142328	0.0426984
CHN2	0.00999	0	0	0	0.00146628	0	0	0	0	0.0114943	0	0	0	0.00127226	0	0	0	0	0	0	0	0	0	3	0.0142328	0.0426984
KRT23	0.36411	0	0	0	0.00146628	0	0	0	0	0.0114943	0	0	0	0.00127226	0	0	0	0	0	0	0	0	0	3	0.0142328	0.0426984
NOX1	0.98586	0	0	0	0.00146628	0	0	0	0	0.0114943	0	0	0	0.00127226	0	0	0	0	0	0	0	0	0	3	0.0142328	0.0426984
CEL	0.16685	0	0	0	0.00146628	0	0	0	0	0.0114943	0	0	0	0.00127226	0	0	0	0	0	0	0	0	0	3	0.0142328	0.0426984
APOL6	0.09007	0	0.00152207	0	0	0	0	0	0	0	0	0	0	0.00127226	0	0	0.0113636	0	0	0	0	0	0	3	0.014158	0.0424739
IFI44	0.94874	0	0.00152207	0	0	0	0	0	0	0	0	0	0	0.00127226	0	0	0.0113636	0	0	0	0	0	0	3	0.014158	0.0424739
TRIM22	0.29578	0	0.00152207	0	0	0	0	0	0	0	0	0	0	0.00127226	0	0	0.0113636	0	0	0	0	0	0	3	0.014158	0.0424739
CADPS	0.5015	0	0	0	0.00146628	0	0	0	0	0	0	0	0	0.00127226	0	0	0.0113636	0	0	0	0	0	0	3	0.0141022	0.0423065
DUOX2	0.81568	0	0	0	0.00146628	0	0	0	0	0	0	0	0	0.00127226	0	0	0.0113636	0	0	0	0	0	0	3	0.0141022	0.0423065
GNG4	0.16764	0	0	0	0.00146628	0	0	0	0	0	0	0	0	0.00127226	0	0	0.0113636	0	0	0	0	0	0	3	0.0141022	0.0423065
HSPA4L	0.63223	0	0	0	0.00146628	0	0	0	0	0	0	0	0	0.00127226	0	0	0.0113636	0	0	0	0	0	0	3	0.0141022	0.0423065
CCNA2	0.00018	0	0.00152207	0	0.00146628	0	0	0	0	0	0	0	0	0	0	0	0	0	0	0	0	0.0105263	0	3	0.0135147	0.040544
APOC1	0.0286	0	0.00152207	0	0	0	0	0	0	0	0	0	0	0.00127226	0	0	0	0	0	0	0	0.0105263	0	3	0.0133207	0.039962
MAB21L2	0.00022	0	0.00152207	0	0	0	0	0	0	0	0	0	0	0.00127226	0	0	0	0	0	0	0	0.0105263	0	3	0.0133207	0.039962
QKI	0.02022	0	0.00152207	0	0	0	0	0	0	0	0	0	0	0.00127226	0	0	0	0	0	0	0	0.0105263	0	3	0.0133207	0.039962
ZEB1	0.00175	0	0.00152207	0	0	0	0	0	0	0	0	0	0	0.00127226	0	0	0	0	0	0	0	0.0105263	0	3	0.0133207	0.039962
CXCL14	0.17739	0	0	0	0.00146628	0	0	0	0	0	0	0	0	0.00127226	0	0	0	0	0	0	0	0.0105263	0	3	0.0132649	0.0397946
LCN2	0.13688	0	0	0	0.00146628	0	0	0	0	0	0	0	0	0.00127226	0	0	0	0	0	0	0	0.0105263	0	3	0.0132649	0.0397946
SPARCL1	0.01076	0	0	0	0.00146628	0	0	0	0	0	0	0	0	0.00127226	0	0	0	0	0	0	0	0.0105263	0	3	0.0132649	0.0397946
C20orf24	0.96124	0	0.00152207	0	0	0	0	0	0.0175439	0	0	0	0	0	0	0	0	0	0	0	0	0	0	2	0.0190659	0.0381319
PCMTD2	0.5797	0	0.00152207	0	0	0	0	0	0.0175439	0	0	0	0	0	0	0	0	0	0	0	0	0	0	2	0.0190659	0.0381319
ASAP1	0.87636	0	0	0	0.00146628	0	0	0	0.0175439	0	0	0	0	0	0	0	0	0	0	0	0	0	0	2	0.0190101	0.0380203
ATP9A	0.00089	0	0	0	0.00146628	0	0	0	0.0175439	0	0	0	0	0	0	0	0	0	0	0	0	0	0	2	0.0190101	0.0380203
C4orf19	0.06379	0	0	0	0.00146628	0	0	0	0.0175439	0	0	0	0	0	0	0	0	0	0	0	0	0	0	2	0.0190101	0.0380203
CCDC109B	0.19522	0	0	0	0.00146628	0	0	0	0.0175439	0	0	0	0	0	0	0	0	0	0	0	0	0	0	2	0.0190101	0.0380203
CDCA2	0.00053	0	0	0	0.00146628	0	0	0	0.0175439	0	0	0	0	0	0	0	0	0	0	0	0	0	0	2	0.0190101	0.0380203
CREB3L1	0.07967	0	0	0	0.00146628	0	0	0	0.0175439	0	0	0	0	0	0	0	0	0	0	0	0	0	0	2	0.0190101	0.0380203
GALNT8	0.45362	0	0	0	0.00146628	0	0	0	0.0175439	0	0	0	0	0	0	0	0	0	0	0	0	0	0	2	0.0190101	0.0380203
H2AFJ	0.38897	0	0	0	0.00146628	0	0	0	0.0175439	0	0	0	0	0	0	0	0	0	0	0	0	0	0	2	0.0190101	0.0380203
USP18	0.79011	0	0	0	0.00146628	0	0	0	0.0175439	0	0	0	0	0	0	0	0	0	0	0	0	0	0	2	0.0190101	0.0380203
WARS	0.03465	0	0	0	0.00146628	0	0	0	0.0175439	0	0	0	0	0	0	0	0	0	0	0	0	0	0	2	0.0190101	0.0380203
CA1	0.74391	0	0	0	0	0	0	0	0.0175439	0	0	0	0	0.00127226	0	0	0	0	0	0	0	0	0	2	0.0188161	0.0376322
CA2	0.71462	0	0	0	0	0	0	0	0.0175439	0	0	0	0	0.00127226	0	0	0	0	0	0	0	0	0	2	0.0188161	0.0376322
HSD11B2	0.08921	0	0	0	0	0	0	0	0.0175439	0	0	0	0	0.00127226	0	0	0	0	0	0	0	0	0	2	0.0188161	0.0376322
MUC13	8e-05	0	0	0	0	0	0	0	0.0175439	0	0	0	0	0.00127226	0	0	0	0	0	0	0	0	0	2	0.0188161	0.0376322
TSPAN1	0.82474	0	0	0	0	0	0	0	0.0175439	0	0	0	0	0.00127226	0	0	0	0	0	0	0	0	0	2	0.0188161	0.0376322
ZG16	0.11758	0	0	0	0	0	0	0	0.0175439	0	0	0	0	0.00127226	0	0	0	0	0	0	0	0	0	2	0.0188161	0.0376322
C5orf46	0.46496	0	0	0	0	0.00684932	0	0	0	0	0	0	0	0	0	0	0	0	0	0	0	0.0105263	0	2	0.0173756	0.0347513
RGS4	0.0001	0	0	0	0	0.00684932	0	0	0	0	0	0	0	0	0	0	0	0	0	0	0	0.0105263	0	2	0.0173756	0.0347513
CD44	0.96391	0	0	0	0	0	0	0	0	0	0	0	0	0	0	0	0	0	0.0344828	0	0	0	0	1	0.0344828	0.0344828
CENPF	0.00107	0	0	0	0	0	0	0	0	0	0	0	0	0	0	0	0	0	0.0344828	0	0	0	0	1	0.0344828	0.0344828
PSRC1	0.01749	0	0	0	0	0	0	0	0	0	0	0	0	0	0	0	0	0	0.0344828	0	0	0	0	1	0.0344828	0.0344828
PTHLH	0.01933	0	0	0	0	0	0	0	0	0	0	0	0	0	0	0	0	0	0.0344828	0	0	0	0	1	0.0344828	0.0344828
PVT1	0.36791	0	0	0	0	0	0	0	0	0	0	0	0	0	0	0	0	0	0.0344828	0	0	0	0	1	0.0344828	0.0344828
ST3GAL3	2e-05	0	0	0	0	0	0	0	0	0	0	0	0	0	0	0	0	0	0.0344828	0	0	0	0	1	0.0344828	0.0344828
TEAD2	0.15543	0	0	0	0	0	0	0	0	0	0	0	0	0	0	0	0	0	0.0344828	0	0	0	0	1	0.0344828	0.0344828
C20orf111	0.59289	0	0.00152207	0	0	0	0	0	0	0	0	0.015625	0	0	0	0	0	0	0	0	0	0	0	2	0.0171471	0.0342941
CDX2	0.00435	0	0.00152207	0	0	0	0	0	0	0	0	0.015625	0	0	0	0	0	0	0	0	0	0	0	2	0.0171471	0.0342941
RASSF4	0.04332	0	0.00152207	0	0	0	0	0	0	0	0	0	0	0	0	0	0	0.015625	0	0	0	0	0	2	0.0171471	0.0342941
S100A16	0.00093	0	0	0	0.00146628	0	0	0	0	0	0	0.015625	0	0	0	0	0	0	0	0	0	0	0	2	0.0170913	0.0341826
IGF1R	0.95081	0	0	0	0.00146628	0	0	0	0	0	0	0	0	0	0	0	0	0.015625	0	0	0	0	0	2	0.0170913	0.0341826
PIWIL1	0.18676	0	0	0	0	0	0	0	0	0	0	0.015625	0	0.00127226	0	0	0	0	0	0	0	0	0	2	0.0168973	0.0337945
PTPRD	1e-05	0	0	0	0	0	0	0	0	0	0	0.015625	0	0.00127226	0	0	0	0	0	0	0	0	0	2	0.0168973	0.0337945
SATB2	0.0021	0	0	0	0	0	0	0	0	0	0	0.015625	0	0.00127226	0	0	0	0	0	0	0	0	0	2	0.0168973	0.0337945
IL17RD	0.11993	0	0	0	0	0	0	0	0	0	0	0	0	0.00127226	0	0	0	0.015625	0	0	0	0	0	2	0.0168973	0.0337945
AURKA	0	0	0.00152207	0.0142857	0	0	0	0	0	0	0	0	0	0	0	0	0	0	0	0	0	0	0	2	0.0158078	0.0316156
DHCR7	0.04366	0	0.00152207	0.0142857	0	0	0	0	0	0	0	0	0	0	0	0	0	0	0	0	0	0	0	2	0.0158078	0.0316156
ECT2	0.0033	0	0.00152207	0.0142857	0	0	0	0	0	0	0	0	0	0	0	0	0	0	0	0	0	0	0	2	0.0158078	0.0316156
EZH2	5e-05	0	0.00152207	0.0142857	0	0	0	0	0	0	0	0	0	0	0	0	0	0	0	0	0	0	0	2	0.0158078	0.0316156
FEN1	4e-05	0	0.00152207	0.0142857	0	0	0	0	0	0	0	0	0	0	0	0	0	0	0	0	0	0	0	2	0.0158078	0.0316156
FOXM1	0.00274	0	0.00152207	0.0142857	0	0	0	0	0	0	0	0	0	0	0	0	0	0	0	0	0	0	0	2	0.0158078	0.0316156
H2AFX	0.02483	0	0.00152207	0.0142857	0	0	0	0	0	0	0	0	0	0	0	0	0	0	0	0	0	0	0	2	0.0158078	0.0316156
KIF4A	0.07903	0	0.00152207	0.0142857	0	0	0	0	0	0	0	0	0	0	0	0	0	0	0	0	0	0	0	2	0.0158078	0.0316156
MCM2	0	0	0.00152207	0.0142857	0	0	0	0	0	0	0	0	0	0	0	0	0	0	0	0	0	0	0	2	0.0158078	0.0316156
MELK	0.0001	0	0.00152207	0.0142857	0	0	0	0	0	0	0	0	0	0	0	0	0	0	0	0	0	0	0	2	0.0158078	0.0316156
NCAPD2	0.0023	0	0.00152207	0.0142857	0	0	0	0	0	0	0	0	0	0	0	0	0	0	0	0	0	0	0	2	0.0158078	0.0316156
RFC4	0.01336	0	0.00152207	0.0142857	0	0	0	0	0	0	0	0	0	0	0	0	0	0	0	0	0	0	0	2	0.0158078	0.0316156
RRM1	0.00034	0	0.00152207	0.0142857	0	0	0	0	0	0	0	0	0	0	0	0	0	0	0	0	0	0	0	2	0.0158078	0.0316156
TOP2A	1e-05	0	0.00152207	0.0142857	0	0	0	0	0	0	0	0	0	0	0	0	0	0	0	0	0	0	0	2	0.0158078	0.0316156
CDCA8	0.01978	0	0	0.0142857	0.00146628	0	0	0	0	0	0	0	0	0	0	0	0	0	0	0	0	0	0	2	0.015752	0.031504
MCM10	0.04459	0	0	0.0142857	0.00146628	0	0	0	0	0	0	0	0	0	0	0	0	0	0	0	0	0	0	2	0.015752	0.031504
OIP5	0.06337	0	0	0.0142857	0.00146628	0	0	0	0	0	0	0	0	0	0	0	0	0	0	0	0	0	0	2	0.015752	0.031504
RAD51AP1	0.00142	0	0	0.0142857	0.00146628	0	0	0	0	0	0	0	0	0	0	0	0	0	0	0	0	0	0	2	0.015752	0.031504
TTK	0.00491	0	0	0.0142857	0.00146628	0	0	0	0	0	0	0	0	0	0	0	0	0	0	0	0	0	0	2	0.015752	0.031504
CDC6	0.00011	0	0	0.0142857	0	0	0	0	0	0	0	0	0	0.00127226	0	0	0	0	0	0	0	0	0	2	0.015558	0.031116
ANO9	0.96125	0	0.00152207	0	0.00146628	0.00684932	0	0	0	0	0	0	0	0	0	0	0	0	0	0	0	0	0	3	0.00983766	0.029513
ITCH	0.49745	0	0.00152207	0	0.00146628	0.00684932	0	0	0	0	0	0	0	0	0	0	0	0	0	0	0	0	0	3	0.00983766	0.029513
ZFPM2	0.00018	0	0.00152207	0	0.00146628	0.00684932	0	0	0	0	0	0	0	0	0	0	0	0	0	0	0	0	0	3	0.00983766	0.029513
BHLHE41	0.0001	0	0.00152207	0	0	0.00684932	0	0	0	0	0	0	0	0.00127226	0	0	0	0	0	0	0	0	0	3	0.00964365	0.0289309
CYBRD1	0.00398	0	0.00152207	0	0	0.00684932	0	0	0	0	0	0	0	0.00127226	0	0	0	0	0	0	0	0	0	3	0.00964365	0.0289309
CYR61	0.00021	0	0.00152207	0	0	0.00684932	0	0	0	0	0	0	0	0.00127226	0	0	0	0	0	0	0	0	0	3	0.00964365	0.0289309
DSE	0.00414	0	0.00152207	0	0	0.00684932	0	0	0	0	0	0	0	0.00127226	0	0	0	0	0	0	0	0	0	3	0.00964365	0.0289309
PRLR	0.00814	0	0.00152207	0	0	0.00684932	0	0	0	0	0	0	0	0.00127226	0	0	0	0	0	0	0	0	0	3	0.00964365	0.0289309
PRRX1	0.27326	0	0.00152207	0	0	0.00684932	0	0	0	0	0	0	0	0.00127226	0	0	0	0	0	0	0	0	0	3	0.00964365	0.0289309
SLC2A3	0	0	0.00152207	0	0	0.00684932	0	0	0	0	0	0	0	0.00127226	0	0	0	0	0	0	0	0	0	3	0.00964365	0.0289309
CBX5	0.0243	0	0	0	0.00146628	0.00684932	0	0	0	0	0	0	0	0.00127226	0	0	0	0	0	0	0	0	0	3	0.00958786	0.0287636
CDHR1	0.18174	0	0	0	0.00146628	0.00684932	0	0	0	0	0	0	0	0.00127226	0	0	0	0	0	0	0	0	0	3	0.00958786	0.0287636
EIF5A	0.28348	0	0	0	0.00146628	0.00684932	0	0	0	0	0	0	0	0.00127226	0	0	0	0	0	0	0	0	0	3	0.00958786	0.0287636
GPR126	0.63833	0	0	0	0.00146628	0.00684932	0	0	0	0	0	0	0	0.00127226	0	0	0	0	0	0	0	0	0	3	0.00958786	0.0287636
HOXC6	0.00022	0	0	0	0.00146628	0.00684932	0	0	0	0	0	0	0	0.00127226	0	0	0	0	0	0	0	0	0	3	0.00958786	0.0287636
PCDH7	0.0009	0	0	0	0.00146628	0.00684932	0	0	0	0	0	0	0	0.00127226	0	0	0	0	0	0	0	0	0	3	0.00958786	0.0287636
PDGFC	1e-05	0	0	0	0.00146628	0.00684932	0	0	0	0	0	0	0	0.00127226	0	0	0	0	0	0	0	0	0	3	0.00958786	0.0287636
PRR15	0.04178	0	0	0	0.00146628	0.00684932	0	0	0	0	0	0	0	0.00127226	0	0	0	0	0	0	0	0	0	3	0.00958786	0.0287636
PTGIS	3e-05	0	0	0	0.00146628	0.00684932	0	0	0	0	0	0	0	0.00127226	0	0	0	0	0	0	0	0	0	3	0.00958786	0.0287636
RPL22L1	0.01481	0	0	0	0.00146628	0.00684932	0	0	0	0	0	0	0	0.00127226	0	0	0	0	0	0	0	0	0	3	0.00958786	0.0287636
SRSF6	0.00314	0	0	0	0.00146628	0.00684932	0	0	0	0	0	0	0	0.00127226	0	0	0	0	0	0	0	0	0	3	0.00958786	0.0287636
STON1	0.00014	0	0	0	0.00146628	0.00684932	0	0	0	0	0	0	0	0.00127226	0	0	0	0	0	0	0	0	0	3	0.00958786	0.0287636
TYMS	0.03163	0	0	0	0.00146628	0.00684932	0	0	0	0	0	0	0	0.00127226	0	0	0	0	0	0	0	0	0	3	0.00958786	0.0287636
CXCL5	0.23409	0	0.00152207	0	0	0	0	0	0	0.0114943	0	0	0	0	0	0	0	0	0	0	0	0	0	2	0.0130163	0.0260326
PTGS2	0.26394	0	0.00152207	0	0	0	0	0	0	0.0114943	0	0	0	0	0	0	0	0	0	0	0	0	0	2	0.0130163	0.0260326
APOL3	0.64825	0	0.00152207	0	0	0	0	0	0	0	0	0	0	0	0	0	0.0113636	0	0	0	0	0	0	2	0.0128857	0.0257714
ATP10D	0.56989	0	0.00152207	0	0	0	0	0	0	0	0	0	0	0	0	0	0.0113636	0	0	0	0	0	0	2	0.0128857	0.0257714
DDX58	0.26598	0	0.00152207	0	0	0	0	0	0	0	0	0	0	0	0	0	0.0113636	0	0	0	0	0	0	2	0.0128857	0.0257714
MX1	0.97374	0	0.00152207	0	0	0	0	0	0	0	0	0	0	0	0	0	0.0113636	0	0	0	0	0	0	2	0.0128857	0.0257714
PARP14	0.89096	0	0.00152207	0	0	0	0	0	0	0	0	0	0	0	0	0	0.0113636	0	0	0	0	0	0	2	0.0128857	0.0257714
PARP9	0.01024	0	0.00152207	0	0	0	0	0	0	0	0	0	0	0	0	0	0.0113636	0	0	0	0	0	0	2	0.0128857	0.0257714
RAB22A	0.06223	0	0.00152207	0	0	0	0	0	0	0	0	0	0	0	0	0	0.0113636	0	0	0	0	0	0	2	0.0128857	0.0257714
SP100	0.08615	0	0.00152207	0	0	0	0	0	0	0	0	0	0	0	0	0	0.0113636	0	0	0	0	0	0	2	0.0128857	0.0257714
AGPAT4	0.31717	0	0	0	0.00146628	0	0	0	0	0	0	0	0	0	0	0	0.0113636	0	0	0	0	0	0	2	0.0128299	0.0256598
JAK2	0.70762	0	0	0	0.00146628	0	0	0	0	0	0	0	0	0	0	0	0.0113636	0	0	0	0	0	0	2	0.0128299	0.0256598
LOC643733	0.98192	0	0	0	0.00146628	0	0	0	0	0	0	0	0	0	0	0	0.0113636	0	0	0	0	0	0	2	0.0128299	0.0256598
OSR2	0.80182	0	0	0	0.00146628	0	0	0	0	0	0	0	0	0	0	0	0.0113636	0	0	0	0	0	0	2	0.0128299	0.0256598
PFDN4	0.04321	0	0	0	0.00146628	0	0	0	0	0	0	0	0	0	0	0	0.0113636	0	0	0	0	0	0	2	0.0128299	0.0256598
STMN3	0.62414	0	0	0	0.00146628	0	0	0	0	0	0	0	0	0	0	0	0.0113636	0	0	0	0	0	0	2	0.0128299	0.0256598
ZMYND8	0.21346	0	0	0	0.00146628	0	0	0	0	0	0	0	0	0	0	0	0.0113636	0	0	0	0	0	0	2	0.0128299	0.0256598
BAG2	0.08249	0	0	0	0	0	0	0	0	0.0114943	0	0	0	0.00127226	0	0	0	0	0	0	0	0	0	2	0.0127665	0.025533
CALB1	0.23334	0	0	0	0	0	0	0	0	0.0114943	0	0	0	0.00127226	0	0	0	0	0	0	0	0	0	2	0.0127665	0.025533
FCGR3B	0.43621	0	0	0	0	0	0	0	0	0.0114943	0	0	0	0.00127226	0	0	0	0	0	0	0	0	0	2	0.0127665	0.025533
GCNT3	0.48596	0	0	0	0	0	0	0	0	0.0114943	0	0	0	0.00127226	0	0	0	0	0	0	0	0	0	2	0.0127665	0.025533
VNN1	0.11373	0	0	0	0	0	0	0	0	0.0114943	0	0	0	0.00127226	0	0	0	0	0	0	0	0	0	2	0.0127665	0.025533
RGS2	0.00261	0	0	0	0	0	0	0	0	0.0114943	0	0	0	0.00127226	0	0	0	0	0	0	0	0	0	2	0.0127665	0.025533
CCL18	0.40248	0	0	0	0	0	0	0	0	0.0114943	0	0	0	0.00127226	0	0	0	0	0	0	0	0	0	2	0.0127665	0.025533
AHNAK2	1e-05	0	0	0	0	0	0	0	0	0.0114943	0	0	0	0.00127226	0	0	0	0	0	0	0	0	0	2	0.0127665	0.025533
DEFA6	0.42935	0	0	0	0	0	0	0	0	0.0114943	0	0	0	0.00127226	0	0	0	0	0	0	0	0	0	2	0.0127665	0.025533
DACH1	0.05554	0	0	0	0	0	0	0	0	0.0114943	0	0	0	0.00127226	0	0	0	0	0	0	0	0	0	2	0.0127665	0.025533
LOC100288092	0.48235	0	0	0	0	0	0	0	0	0.0114943	0	0	0	0.00127226	0	0	0	0	0	0	0	0	0	2	0.0127665	0.025533
ACSL6	0.33021	0	0	0	0	0	0	0	0	0.0114943	0	0	0	0.00127226	0	0	0	0	0	0	0	0	0	2	0.0127665	0.025533
SLC3A1	0.0221	0	0	0	0	0	0	0	0	0.0114943	0	0	0	0.00127226	0	0	0	0	0	0	0	0	0	2	0.0127665	0.025533
MEP1A	0.07512	0	0	0	0	0	0	0	0	0.0114943	0	0	0	0.00127226	0	0	0	0	0	0	0	0	0	2	0.0127665	0.025533
FABP1	0.38299	0	0	0	0	0	0	0	0	0.0114943	0	0	0	0.00127226	0	0	0	0	0	0	0	0	0	2	0.0127665	0.025533
UGT2A3	0.46523	0	0	0	0	0	0	0	0	0.0114943	0	0	0	0.00127226	0	0	0	0	0	0	0	0	0	2	0.0127665	0.025533
LY6G6D	0.06844	0	0	0	0	0	0	0	0	0.0114943	0	0	0	0.00127226	0	0	0	0	0	0	0	0	0	2	0.0127665	0.025533
CACNA1D	0.09983	0	0	0	0	0	0	0	0	0	0	0	0	0.00127226	0	0	0.0113636	0	0	0	0	0	0	2	0.0126359	0.0252718
CASP1	0.00713	0	0	0	0	0	0	0	0	0	0	0	0	0.00127226	0	0	0.0113636	0	0	0	0	0	0	2	0.0126359	0.0252718
DDX60	0.38045	0	0	0	0	0	0	0	0	0	0	0	0	0.00127226	0	0	0.0113636	0	0	0	0	0	0	2	0.0126359	0.0252718
PSMB9	0.16351	0	0	0	0	0	0	0	0	0	0	0	0	0.00127226	0	0	0.0113636	0	0	0	0	0	0	2	0.0126359	0.0252718
COL4A1	0.00029	0	0.00152207	0	0	0	0	0	0	0	0	0	0	0	0	0	0	0	0	0	0	0.0105263	0	2	0.0120484	0.0240968
COL4A2	0	0	0.00152207	0	0	0	0	0	0	0	0	0	0	0	0	0	0	0	0	0	0	0.0105263	0	2	0.0120484	0.0240968
DFNA5	0.00196	0	0.00152207	0	0	0	0	0	0	0	0	0	0	0	0	0	0	0	0	0	0	0.0105263	0	2	0.0120484	0.0240968
HSD11B1	0.09301	0	0.00152207	0	0	0	0	0	0	0	0	0	0	0	0	0	0	0	0	0	0	0.0105263	0	2	0.0120484	0.0240968
ITIH5	0.0254	0	0.00152207	0	0	0	0	0	0	0	0	0	0	0	0	0	0	0	0	0	0	0.0105263	0	2	0.0120484	0.0240968
LRRC15	0.02765	0	0.00152207	0	0	0	0	0	0	0	0	0	0	0	0	0	0	0	0	0	0	0.0105263	0	2	0.0120484	0.0240968
LTBP2	0.00053	0	0.00152207	0	0	0	0	0	0	0	0	0	0	0	0	0	0	0	0	0	0	0.0105263	0	2	0.0120484	0.0240968
NKX2-3	0.09503	0	0.00152207	0	0	0	0	0	0	0	0	0	0	0	0	0	0	0	0	0	0	0.0105263	0	2	0.0120484	0.0240968
RGS5	0.00411	0	0.00152207	0	0	0	0	0	0	0	0	0	0	0	0	0	0	0	0	0	0	0.0105263	0	2	0.0120484	0.0240968
TGFB3	0.04023	0	0.00152207	0	0	0	0	0	0	0	0	0	0	0	0	0	0	0	0	0	0	0.0105263	0	2	0.0120484	0.0240968
VIM	0	0	0.00152207	0	0	0	0	0	0	0	0	0	0	0	0	0	0	0	0	0	0	0.0105263	0	2	0.0120484	0.0240968
APOE	0.00138	0	0	0	0	0	0	0	0	0	0	0	0	0.00127226	0	0	0	0	0	0	0	0.0105263	0	2	0.0117986	0.0235972
ITGBL1	0.0006	0	0	0	0	0	0	0	0	0	0	0	0	0.00127226	0	0	0	0	0	0	0	0.0105263	0	2	0.0117986	0.0235972
SEMA6D	0.45006	0	0	0	0	0	0	0	0	0	0	0	0	0.00127226	0	0	0	0	0	0	0	0.0105263	0	2	0.0117986	0.0235972
SLC22A3	0.84011	0	0	0	0	0	0	0	0	0	0	0	0	0.00127226	0	0	0	0	0	0	0	0.0105263	0	2	0.0117986	0.0235972
ALS2CR4	0.53167	0	0	0	0	0	0	0	0.0175439	0	0	0	0	0	0	0	0	0	0	0	0	0	0	1	0.0175439	0.0175439
BDH1	0.11661	0	0	0	0	0	0	0	0.0175439	0	0	0	0	0	0	0	0	0	0	0	0	0	0	1	0.0175439	0.0175439
BEST2	0.31362	0	0	0	0	0	0	0	0.0175439	0	0	0	0	0	0	0	0	0	0	0	0	0	0	1	0.0175439	0.0175439
C11orf95	0.99161	0	0	0	0	0	0	0	0.0175439	0	0	0	0	0	0	0	0	0	0	0	0	0	0	1	0.0175439	0.0175439
CEP78	0.01062	0	0	0	0	0	0	0	0.0175439	0	0	0	0	0	0	0	0	0	0	0	0	0	0	1	0.0175439	0.0175439
CHGA	0.09057	0	0	0	0	0	0	0	0.0175439	0	0	0	0	0	0	0	0	0	0	0	0	0	0	1	0.0175439	0.0175439
EXOSC2	0.0001	0	0	0	0	0	0	0	0.0175439	0	0	0	0	0	0	0	0	0	0	0	0	0	0	1	0.0175439	0.0175439
GMDS	3e-05	0	0	0	0	0	0	0	0.0175439	0	0	0	0	0	0	0	0	0	0	0	0	0	0	1	0.0175439	0.0175439
STAT2	0.68073	0	0	0	0	0	0	0	0.0175439	0	0	0	0	0	0	0	0	0	0	0	0	0	0	1	0.0175439	0.0175439
TAF4	0.001	0	0	0	0	0	0	0	0.0175439	0	0	0	0	0	0	0	0	0	0	0	0	0	0	1	0.0175439	0.0175439
TMC5	0.08514	0	0	0	0	0	0	0	0.0175439	0	0	0	0	0	0	0	0	0	0	0	0	0	0	1	0.0175439	0.0175439
TNS3	0.66541	0	0	0	0	0	0	0	0.0175439	0	0	0	0	0	0	0	0	0	0	0	0	0	0	1	0.0175439	0.0175439
TRIM59	0.17501	0	0	0	0	0	0	0	0.0175439	0	0	0	0	0	0	0	0	0	0	0	0	0	0	1	0.0175439	0.0175439
TUG1	0.42599	0	0	0	0	0	0	0	0.0175439	0	0	0	0	0	0	0	0	0	0	0	0	0	0	1	0.0175439	0.0175439
FCGR2A	NA	0	0.00152207	0	0	0.00684932	0	0	0	0	0	0	0	0	0	0	0	0	0	0	0	0	0	2	0.00837139	0.0167428
FHDC1	0.00032	0	0.00152207	0	0	0.00684932	0	0	0	0	0	0	0	0	0	0	0	0	0	0	0	0	0	2	0.00837139	0.0167428
IHH	0.04926	0	0.00152207	0	0	0.00684932	0	0	0	0	0	0	0	0	0	0	0	0	0	0	0	0	0	2	0.00837139	0.0167428
ISM1	0.00229	0	0.00152207	0	0	0.00684932	0	0	0	0	0	0	0	0	0	0	0	0	0	0	0	0	0	2	0.00837139	0.0167428
LMCD1	4e-05	0	0.00152207	0	0	0.00684932	0	0	0	0	0	0	0	0	0	0	0	0	0	0	0	0	0	2	0.00837139	0.0167428
SLC11A1	0.76733	0	0.00152207	0	0	0.00684932	0	0	0	0	0	0	0	0	0	0	0	0	0	0	0	0	0	2	0.00837139	0.0167428
ALYREF	3e-05	0	0	0	0.00146628	0.00684932	0	0	0	0	0	0	0	0	0	0	0	0	0	0	0	0	0	2	0.00831559	0.0166312
AMFR	0.40015	0	0	0	0.00146628	0.00684932	0	0	0	0	0	0	0	0	0	0	0	0	0	0	0	0	0	2	0.00831559	0.0166312
C1orf174	0.00649	0	0	0	0.00146628	0.00684932	0	0	0	0	0	0	0	0	0	0	0	0	0	0	0	0	0	2	0.00831559	0.0166312
CASP2	0.00951	0	0	0	0.00146628	0.00684932	0	0	0	0	0	0	0	0	0	0	0	0	0	0	0	0	0	2	0.00831559	0.0166312
DUSP18	0.62187	0	0	0	0.00146628	0.00684932	0	0	0	0	0	0	0	0	0	0	0	0	0	0	0	0	0	2	0.00831559	0.0166312
FITM2	1e-05	0	0	0	0.00146628	0.00684932	0	0	0	0	0	0	0	0	0	0	0	0	0	0	0	0	0	2	0.00831559	0.0166312
HNRNPL	0.00538	0	0	0	0.00146628	0.00684932	0	0	0	0	0	0	0	0	0	0	0	0	0	0	0	0	0	2	0.00831559	0.0166312
HSD17B6	1e-05	0	0	0	0.00146628	0.00684932	0	0	0	0	0	0	0	0	0	0	0	0	0	0	0	0	0	2	0.00831559	0.0166312
HTR2B	0	0	0	0	0.00146628	0.00684932	0	0	0	0	0	0	0	0	0	0	0	0	0	0	0	0	0	2	0.00831559	0.0166312
KHDRBS3	0.10645	0	0	0	0.00146628	0.00684932	0	0	0	0	0	0	0	0	0	0	0	0	0	0	0	0	0	2	0.00831559	0.0166312
KIAA0226L	0.22196	0	0	0	0.00146628	0.00684932	0	0	0	0	0	0	0	0	0	0	0	0	0	0	0	0	0	2	0.00831559	0.0166312
MDM4	0.83102	0	0	0	0.00146628	0.00684932	0	0	0	0	0	0	0	0	0	0	0	0	0	0	0	0	0	2	0.00831559	0.0166312
NAP1L3	0.00029	0	0	0	0.00146628	0.00684932	0	0	0	0	0	0	0	0	0	0	0	0	0	0	0	0	0	2	0.00831559	0.0166312
PEG3	0.12407	0	0	0	0.00146628	0.00684932	0	0	0	0	0	0	0	0	0	0	0	0	0	0	0	0	0	2	0.00831559	0.0166312
POFUT1	0.2104	0	0	0	0.00146628	0.00684932	0	0	0	0	0	0	0	0	0	0	0	0	0	0	0	0	0	2	0.00831559	0.0166312
PRPF39	0.01794	0	0	0	0.00146628	0.00684932	0	0	0	0	0	0	0	0	0	0	0	0	0	0	0	0	0	2	0.00831559	0.0166312
PSIP1	0.0035	0	0	0	0.00146628	0.00684932	0	0	0	0	0	0	0	0	0	0	0	0	0	0	0	0	0	2	0.00831559	0.0166312
SLC5A6	0.00141	0	0	0	0.00146628	0.00684932	0	0	0	0	0	0	0	0	0	0	0	0	0	0	0	0	0	2	0.00831559	0.0166312
SYK	0.70359	0	0	0	0.00146628	0.00684932	0	0	0	0	0	0	0	0	0	0	0	0	0	0	0	0	0	2	0.00831559	0.0166312
ULBP2	0.05024	0	0	0	0.00146628	0.00684932	0	0	0	0	0	0	0	0	0	0	0	0	0	0	0	0	0	2	0.00831559	0.0166312
ZNF573	0.72596	0	0	0	0.00146628	0.00684932	0	0	0	0	0	0	0	0	0	0	0	0	0	0	0	0	0	2	0.00831559	0.0166312
ARL4C	0	0	0	0	0	0.00684932	0	0	0	0	0	0	0	0.00127226	0	0	0	0	0	0	0	0	0	2	0.00812158	0.0162432
ATP10B	0.00197	0	0	0	0	0.00684932	0	0	0	0	0	0	0	0.00127226	0	0	0	0	0	0	0	0	0	2	0.00812158	0.0162432
CAB39L	0.26663	0	0	0	0	0.00684932	0	0	0	0	0	0	0	0.00127226	0	0	0	0	0	0	0	0	0	2	0.00812158	0.0162432
DACT1	0.00175	0	0	0	0	0.00684932	0	0	0	0	0	0	0	0.00127226	0	0	0	0	0	0	0	0	0	2	0.00812158	0.0162432
DPYD	6e-05	0	0	0	0	0.00684932	0	0	0	0	0	0	0	0.00127226	0	0	0	0	0	0	0	0	0	2	0.00812158	0.0162432
EPB41L4B	0.28093	0	0	0	0	0.00684932	0	0	0	0	0	0	0	0.00127226	0	0	0	0	0	0	0	0	0	2	0.00812158	0.0162432
ITGAM	0.16512	0	0	0	0	0.00684932	0	0	0	0	0	0	0	0.00127226	0	0	0	0	0	0	0	0	0	2	0.00812158	0.0162432
NNMT	0	0	0	0	0	0.00684932	0	0	0	0	0	0	0	0.00127226	0	0	0	0	0	0	0	0	0	2	0.00812158	0.0162432
PMEPA1	0.16711	0	0	0	0	0.00684932	0	0	0	0	0	0	0	0.00127226	0	0	0	0	0	0	0	0	0	2	0.00812158	0.0162432
RBM6	0.14873	0	0	0	0	0.00684932	0	0	0	0	0	0	0	0.00127226	0	0	0	0	0	0	0	0	0	2	0.00812158	0.0162432
TOB1	0.09273	0	0	0	0	0.00684932	0	0	0	0	0	0	0	0.00127226	0	0	0	0	0	0	0	0	0	2	0.00812158	0.0162432
TREM1	0.00157	0	0	0	0	0.00684932	0	0	0	0	0	0	0	0.00127226	0	0	0	0	0	0	0	0	0	2	0.00812158	0.0162432
ACOX1	0.42235	0	0	0	0	0	0	0	0	0	0	0.015625	0	0	0	0	0	0	0	0	0	0	0	1	0.015625	0.015625
AQP5	0.00061	0	0	0	0	0	0	0	0	0	0	0.015625	0	0	0	0	0	0	0	0	0	0	0	1	0.015625	0.015625
C11orf9	0.6345	0	0	0	0	0	0	0	0	0	0	0.015625	0	0	0	0	0	0	0	0	0	0	0	1	0.015625	0.015625
FLJ32063	0.59647	0	0	0	0	0	0	0	0	0	0	0.015625	0	0	0	0	0	0	0	0	0	0	0	1	0.015625	0.015625
HOXD3	0.22517	0	0	0	0	0	0	0	0	0	0	0.015625	0	0	0	0	0	0	0	0	0	0	0	1	0.015625	0.015625
HSF5	0.19729	0	0	0	0	0	0	0	0	0	0	0.015625	0	0	0	0	0	0	0	0	0	0	0	1	0.015625	0.015625
IRX3	0.9411	0	0	0	0	0	0	0	0	0	0	0.015625	0	0	0	0	0	0	0	0	0	0	0	1	0.015625	0.015625
KIAA0802	0.00806	0	0	0	0	0	0	0	0	0	0	0.015625	0	0	0	0	0	0	0	0	0	0	0	1	0.015625	0.015625
LOC388199	NA	0	0	0	0	0	0	0	0	0	0	0.015625	0	0	0	0	0	0	0	0	0	0	0	1	0.015625	0.015625
MIR142	0.69839	0	0	0	0	0	0	0	0	0	0	0.015625	0	0	0	0	0	0	0	0	0	0	0	1	0.015625	0.015625
OSBP2	0.01829	0	0	0	0	0	0	0	0	0	0	0.015625	0	0	0	0	0	0	0	0	0	0	0	1	0.015625	0.015625
PHYH	0.00293	0	0	0	0	0	0	0	0	0	0	0.015625	0	0	0	0	0	0	0	0	0	0	0	1	0.015625	0.015625
PLLP	0.2256	0	0	0	0	0	0	0	0	0	0	0.015625	0	0	0	0	0	0	0	0	0	0	0	1	0.015625	0.015625
PPPDE2	0.00622	0	0	0	0	0	0	0	0	0	0	0.015625	0	0	0	0	0	0	0	0	0	0	0	1	0.015625	0.015625
RASSF6	0.31044	0	0	0	0	0	0	0	0	0	0	0.015625	0	0	0	0	0	0	0	0	0	0	0	1	0.015625	0.015625
RBBP8	0.02005	0	0	0	0	0	0	0	0	0	0	0.015625	0	0	0	0	0	0	0	0	0	0	0	1	0.015625	0.015625
RBM8A	0.00466	0	0	0	0	0	0	0	0	0	0	0.015625	0	0	0	0	0	0	0	0	0	0	0	1	0.015625	0.015625
RSBN1L	0.40645	0	0	0	0	0	0	0	0	0	0	0.015625	0	0	0	0	0	0	0	0	0	0	0	1	0.015625	0.015625
SLC25A37	0.43467	0	0	0	0	0	0	0	0	0	0	0.015625	0	0	0	0	0	0	0	0	0	0	0	1	0.015625	0.015625
SOX8	0.69403	0	0	0	0	0	0	0	0	0	0	0.015625	0	0	0	0	0	0	0	0	0	0	0	1	0.015625	0.015625
TM4SF4	0.07201	0	0	0	0	0	0	0	0	0	0	0.015625	0	0	0	0	0	0	0	0	0	0	0	1	0.015625	0.015625
TNNC2	0.03655	0	0	0	0	0	0	0	0	0	0	0.015625	0	0	0	0	0	0	0	0	0	0	0	1	0.015625	0.015625
TPK1	0.12467	0	0	0	0	0	0	0	0	0	0	0.015625	0	0	0	0	0	0	0	0	0	0	0	1	0.015625	0.015625
ZSWIM1	0.16709	0	0	0	0	0	0	0	0	0	0	0.015625	0	0	0	0	0	0	0	0	0	0	0	1	0.015625	0.015625
ABTB2	0.22883	0	0	0	0	0	0	0	0	0	0	0	0	0	0	0	0	0.015625	0	0	0	0	0	1	0.015625	0.015625
AFAP1L1	0.16405	0	0	0	0	0	0	0	0	0	0	0	0	0	0	0	0	0.015625	0	0	0	0	0	1	0.015625	0.015625
ARHGEF4	0.07672	0	0	0	0	0	0	0	0	0	0	0	0	0	0	0	0	0.015625	0	0	0	0	0	1	0.015625	0.015625
ARNT2	0.40456	0	0	0	0	0	0	0	0	0	0	0	0	0	0	0	0	0.015625	0	0	0	0	0	1	0.015625	0.015625
CAP2	0.32284	0	0	0	0	0	0	0	0	0	0	0	0	0	0	0	0	0.015625	0	0	0	0	0	1	0.015625	0.015625
CCDC46	0.00355	0	0	0	0	0	0	0	0	0	0	0	0	0	0	0	0	0.015625	0	0	0	0	0	1	0.015625	0.015625
DGKG	0.33691	0	0	0	0	0	0	0	0	0	0	0	0	0	0	0	0	0.015625	0	0	0	0	0	1	0.015625	0.015625
DLGAP1	0.30545	0	0	0	0	0	0	0	0	0	0	0	0	0	0	0	0	0.015625	0	0	0	0	0	1	0.015625	0.015625
DYNC2H1	0.57677	0	0	0	0	0	0	0	0	0	0	0	0	0	0	0	0	0.015625	0	0	0	0	0	1	0.015625	0.015625
FAM64A	0.61731	0	0	0	0	0	0	0	0	0	0	0	0	0	0	0	0	0.015625	0	0	0	0	0	1	0.015625	0.015625
FGFR4	0.01573	0	0	0	0	0	0	0	0	0	0	0	0	0	0	0	0	0.015625	0	0	0	0	0	1	0.015625	0.015625
GRAMD1A	0.79567	0	0	0	0	0	0	0	0	0	0	0	0	0	0	0	0	0.015625	0	0	0	0	0	1	0.015625	0.015625
GRK4	0.16778	0	0	0	0	0	0	0	0	0	0	0	0	0	0	0	0	0.015625	0	0	0	0	0	1	0.015625	0.015625
KIF12	0.9484	0	0	0	0	0	0	0	0	0	0	0	0	0	0	0	0	0.015625	0	0	0	0	0	1	0.015625	0.015625
KLHL13	0.13916	0	0	0	0	0	0	0	0	0	0	0	0	0	0	0	0	0.015625	0	0	0	0	0	1	0.015625	0.015625
LDHB	9e-05	0	0	0	0	0	0	0	0	0	0	0	0	0	0	0	0	0.015625	0	0	0	0	0	1	0.015625	0.015625
LIFR	0.00025	0	0	0	0	0	0	0	0	0	0	0	0	0	0	0	0	0.015625	0	0	0	0	0	1	0.015625	0.015625
LOC285141	0.00191	0	0	0	0	0	0	0	0	0	0	0	0	0	0	0	0	0.015625	0	0	0	0	0	1	0.015625	0.015625
NPNT	0.0662	0	0	0	0	0	0	0	0	0	0	0	0	0	0	0	0	0.015625	0	0	0	0	0	1	0.015625	0.015625
PITPNC1	0.10046	0	0	0	0	0	0	0	0	0	0	0	0	0	0	0	0	0.015625	0	0	0	0	0	1	0.015625	0.015625
PLP1	0.46972	0	0	0	0	0	0	0	0	0	0	0	0	0	0	0	0	0.015625	0	0	0	0	0	1	0.015625	0.015625
RNF157	0.00043	0	0	0	0	0	0	0	0	0	0	0	0	0	0	0	0	0.015625	0	0	0	0	0	1	0.015625	0.015625
SEPT6	0.25889	0	0	0	0	0	0	0	0	0	0	0	0	0	0	0	0	0.015625	0	0	0	0	0	1	0.015625	0.015625
SERTAD4	0.46954	0	0	0	0	0	0	0	0	0	0	0	0	0	0	0	0	0.015625	0	0	0	0	0	1	0.015625	0.015625
SOX4	0.08225	0	0	0	0	0	0	0	0	0	0	0	0	0	0	0	0	0.015625	0	0	0	0	0	1	0.015625	0.015625
TMEM182	0.1235	0	0	0	0	0	0	0	0	0	0	0	0	0	0	0	0	0.015625	0	0	0	0	0	1	0.015625	0.015625
UTRN	0.92167	0	0	0	0	0	0	0	0	0	0	0	0	0	0	0	0	0.015625	0	0	0	0	0	1	0.015625	0.015625
ZNF273	0.91184	0	0	0	0	0	0	0	0	0	0	0	0	0	0	0	0	0.015625	0	0	0	0	0	1	0.015625	0.015625
ZNF493	0.65084	0	0	0	0	0	0	0	0	0	0	0	0	0	0	0	0	0.015625	0	0	0	0	0	1	0.015625	0.015625
ZNF626	0.00252	0	0	0	0	0	0	0	0	0	0	0	0	0	0	0	0	0.015625	0	0	0	0	0	1	0.015625	0.015625
ZNF678	0.1672	0	0	0	0	0	0	0	0	0	0	0	0	0	0	0	0	0.015625	0	0	0	0	0	1	0.015625	0.015625
ZNF680	0.1373	0	0	0	0	0	0	0	0	0	0	0	0	0	0	0	0	0.015625	0	0	0	0	0	1	0.015625	0.015625
ZNF714	0.05097	0	0	0	0	0	0	0	0	0	0	0	0	0	0	0	0	0.015625	0	0	0	0	0	1	0.015625	0.015625
ZNF85	0.0946	0	0	0	0	0	0	0	0	0	0	0	0	0	0	0	0	0.015625	0	0	0	0	0	1	0.015625	0.015625
ZNF92	0.01231	0	0	0	0	0	0	0	0	0	0	0	0	0	0	0	0	0.015625	0	0	0	0	0	1	0.015625	0.015625
ZNF93	0.8526	0	0	0	0	0	0	0	0	0	0	0	0	0	0	0	0	0.015625	0	0	0	0	0	1	0.015625	0.015625
ACTL6A	0.0429	0	0	0.0142857	0	0	0	0	0	0	0	0	0	0	0	0	0	0	0	0	0	0	0	1	0.0142857	0.0142857
ASF1B	0.00475	0	0	0.0142857	0	0	0	0	0	0	0	0	0	0	0	0	0	0	0	0	0	0	0	1	0.0142857	0.0142857
ATAD2	0.00658	0	0	0.0142857	0	0	0	0	0	0	0	0	0	0	0	0	0	0	0	0	0	0	0	1	0.0142857	0.0142857
AURKB	0.47815	0	0	0.0142857	0	0	0	0	0	0	0	0	0	0	0	0	0	0	0	0	0	0	0	1	0.0142857	0.0142857
CCT5	0.21122	0	0	0.0142857	0	0	0	0	0	0	0	0	0	0	0	0	0	0	0	0	0	0	0	1	0.0142857	0.0142857
CDC20	0.00029	0	0	0.0142857	0	0	0	0	0	0	0	0	0	0	0	0	0	0	0	0	0	0	0	1	0.0142857	0.0142857
CDC45	1e-05	0	0	0.0142857	0	0	0	0	0	0	0	0	0	0	0	0	0	0	0	0	0	0	0	1	0.0142857	0.0142857
CDCA3	7e-05	0	0	0.0142857	0	0	0	0	0	0	0	0	0	0	0	0	0	0	0	0	0	0	0	1	0.0142857	0.0142857
CKAP5	0.01081	0	0	0.0142857	0	0	0	0	0	0	0	0	0	0	0	0	0	0	0	0	0	0	0	1	0.0142857	0.0142857
CMAS	0.44324	0	0	0.0142857	0	0	0	0	0	0	0	0	0	0	0	0	0	0	0	0	0	0	0	1	0.0142857	0.0142857
CTPS1	6e-05	0	0	0.0142857	0	0	0	0	0	0	0	0	0	0	0	0	0	0	0	0	0	0	0	1	0.0142857	0.0142857
DKC1	0.00912	0	0	0.0142857	0	0	0	0	0	0	0	0	0	0	0	0	0	0	0	0	0	0	0	1	0.0142857	0.0142857
ELAVL1	0.41749	0	0	0.0142857	0	0	0	0	0	0	0	0	0	0	0	0	0	0	0	0	0	0	0	1	0.0142857	0.0142857
ESPL1	0.01162	0	0	0.0142857	0	0	0	0	0	0	0	0	0	0	0	0	0	0	0	0	0	0	0	1	0.0142857	0.0142857
GPI	0.26185	0	0	0.0142857	0	0	0	0	0	0	0	0	0	0	0	0	0	0	0	0	0	0	0	1	0.0142857	0.0142857
H2AFZ	0.00435	0	0	0.0142857	0	0	0	0	0	0	0	0	0	0	0	0	0	0	0	0	0	0	0	1	0.0142857	0.0142857
HDGF	0.10632	0	0	0.0142857	0	0	0	0	0	0	0	0	0	0	0	0	0	0	0	0	0	0	0	1	0.0142857	0.0142857
KIF20A	0	0	0	0.0142857	0	0	0	0	0	0	0	0	0	0	0	0	0	0	0	0	0	0	0	1	0.0142857	0.0142857
LSM4	0.00076	0	0	0.0142857	0	0	0	0	0	0	0	0	0	0	0	0	0	0	0	0	0	0	0	1	0.0142857	0.0142857
MCM7	0.00134	0	0	0.0142857	0	0	0	0	0	0	0	0	0	0	0	0	0	0	0	0	0	0	0	1	0.0142857	0.0142857
MSH6	0.00017	0	0	0.0142857	0	0	0	0	0	0	0	0	0	0	0	0	0	0	0	0	0	0	0	1	0.0142857	0.0142857
MTCH2	0.02498	0	0	0.0142857	0	0	0	0	0	0	0	0	0	0	0	0	0	0	0	0	0	0	0	1	0.0142857	0.0142857
NCAPG2	0.0265	0	0	0.0142857	0	0	0	0	0	0	0	0	0	0	0	0	0	0	0	0	0	0	0	1	0.0142857	0.0142857
NCAPH	0.00035	0	0	0.0142857	0	0	0	0	0	0	0	0	0	0	0	0	0	0	0	0	0	0	0	1	0.0142857	0.0142857
NDUFAB1	0.0222	0	0	0.0142857	0	0	0	0	0	0	0	0	0	0	0	0	0	0	0	0	0	0	0	1	0.0142857	0.0142857
NUP205	0.05796	0	0	0.0142857	0	0	0	0	0	0	0	0	0	0	0	0	0	0	0	0	0	0	0	1	0.0142857	0.0142857
NXT1	0.13063	0	0	0.0142857	0	0	0	0	0	0	0	0	0	0	0	0	0	0	0	0	0	0	0	1	0.0142857	0.0142857
PCNA	0.00408	0	0	0.0142857	0	0	0	0	0	0	0	0	0	0	0	0	0	0	0	0	0	0	0	1	0.0142857	0.0142857
RAD21	0.053	0	0	0.0142857	0	0	0	0	0	0	0	0	0	0	0	0	0	0	0	0	0	0	0	1	0.0142857	0.0142857
RNASEH2A	0.01672	0	0	0.0142857	0	0	0	0	0	0	0	0	0	0	0	0	0	0	0	0	0	0	0	1	0.0142857	0.0142857
SRSF2	0.00938	0	0	0.0142857	0	0	0	0	0	0	0	0	0	0	0	0	0	0	0	0	0	0	0	1	0.0142857	0.0142857
TGIF2-C20orf24	0.02215	0	0	0.0142857	0	0	0	0	0	0	0	0	0	0	0	0	0	0	0	0	0	0	0	1	0.0142857	0.0142857
TMEM194A	6e-05	0	0	0.0142857	0	0	0	0	0	0	0	0	0	0	0	0	0	0	0	0	0	0	0	1	0.0142857	0.0142857
TRIP13	0.00013	0	0	0.0142857	0	0	0	0	0	0	0	0	0	0	0	0	0	0	0	0	0	0	0	1	0.0142857	0.0142857
UNG	0.00025	0	0	0.0142857	0	0	0	0	0	0	0	0	0	0	0	0	0	0	0	0	0	0	0	1	0.0142857	0.0142857
ZWILCH	0.34989	0	0	0.0142857	0	0	0	0	0	0	0	0	0	0	0	0	0	0	0	0	0	0	0	1	0.0142857	0.0142857
ADAMTS2	0.0297	0	0.00152207	0	0.00146628	0	0	0	0	0	0	0	0	0.00127226	0	0	0	0	0	0	0	0	0	3	0.00426061	0.0127818
AEBP1	8e-05	0	0.00152207	0	0.00146628	0	0	0	0	0	0	0	0	0.00127226	0	0	0	0	0	0	0	0	0	3	0.00426061	0.0127818
ANK2	0.00643	0	0.00152207	0	0.00146628	0	0	0	0	0	0	0	0	0.00127226	0	0	0	0	0	0	0	0	0	3	0.00426061	0.0127818
ANTXR1	8e-05	0	0.00152207	0	0.00146628	0	0	0	0	0	0	0	0	0.00127226	0	0	0	0	0	0	0	0	0	3	0.00426061	0.0127818
AOC3	2e-05	0	0.00152207	0	0.00146628	0	0	0	0	0	0	0	0	0.00127226	0	0	0	0	0	0	0	0	0	3	0.00426061	0.0127818
ASPN	0	0	0.00152207	0	0.00146628	0	0	0	0	0	0	0	0	0.00127226	0	0	0	0	0	0	0	0	0	3	0.00426061	0.0127818
BIRC3	0.07328	0	0.00152207	0	0.00146628	0	0	0	0	0	0	0	0	0.00127226	0	0	0	0	0	0	0	0	0	3	0.00426061	0.0127818
C1S	0.0002	0	0.00152207	0	0.00146628	0	0	0	0	0	0	0	0	0.00127226	0	0	0	0	0	0	0	0	0	3	0.00426061	0.0127818
C3	0.05244	0	0.00152207	0	0.00146628	0	0	0	0	0	0	0	0	0.00127226	0	0	0	0	0	0	0	0	0	3	0.00426061	0.0127818
CALD1	0.00019	0	0.00152207	0	0.00146628	0	0	0	0	0	0	0	0	0.00127226	0	0	0	0	0	0	0	0	0	3	0.00426061	0.0127818
CLCA1	0.24332	0	0.00152207	0	0.00146628	0	0	0	0	0	0	0	0	0.00127226	0	0	0	0	0	0	0	0	0	3	0.00426061	0.0127818
CNN1	0	0	0.00152207	0	0.00146628	0	0	0	0	0	0	0	0	0.00127226	0	0	0	0	0	0	0	0	0	3	0.00426061	0.0127818
COL14A1	0.00334	0	0.00152207	0	0.00146628	0	0	0	0	0	0	0	0	0.00127226	0	0	0	0	0	0	0	0	0	3	0.00426061	0.0127818
COL15A1	0.00018	0	0.00152207	0	0.00146628	0	0	0	0	0	0	0	0	0.00127226	0	0	0	0	0	0	0	0	0	3	0.00426061	0.0127818
COL1A1	2e-05	0	0.00152207	0	0.00146628	0	0	0	0	0	0	0	0	0.00127226	0	0	0	0	0	0	0	0	0	3	0.00426061	0.0127818
COL1A2	0	0	0.00152207	0	0.00146628	0	0	0	0	0	0	0	0	0.00127226	0	0	0	0	0	0	0	0	0	3	0.00426061	0.0127818
COL3A1	3e-05	0	0.00152207	0	0.00146628	0	0	0	0	0	0	0	0	0.00127226	0	0	0	0	0	0	0	0	0	3	0.00426061	0.0127818
COL5A1	2e-05	0	0.00152207	0	0.00146628	0	0	0	0	0	0	0	0	0.00127226	0	0	0	0	0	0	0	0	0	3	0.00426061	0.0127818
COL5A2	0.00013	0	0.00152207	0	0.00146628	0	0	0	0	0	0	0	0	0.00127226	0	0	0	0	0	0	0	0	0	3	0.00426061	0.0127818
COL6A3	0	0	0.00152207	0	0.00146628	0	0	0	0	0	0	0	0	0.00127226	0	0	0	0	0	0	0	0	0	3	0.00426061	0.0127818
CTSK	0.00065	0	0.00152207	0	0.00146628	0	0	0	0	0	0	0	0	0.00127226	0	0	0	0	0	0	0	0	0	3	0.00426061	0.0127818
CYTIP	0.95351	0	0.00152207	0	0.00146628	0	0	0	0	0	0	0	0	0.00127226	0	0	0	0	0	0	0	0	0	3	0.00426061	0.0127818
DCN	0.00175	0	0.00152207	0	0.00146628	0	0	0	0	0	0	0	0	0.00127226	0	0	0	0	0	0	0	0	0	3	0.00426061	0.0127818
DDR2	0.00297	0	0.00152207	0	0.00146628	0	0	0	0	0	0	0	0	0.00127226	0	0	0	0	0	0	0	0	0	3	0.00426061	0.0127818
DPYSL3	0.00013	0	0.00152207	0	0.00146628	0	0	0	0	0	0	0	0	0.00127226	0	0	0	0	0	0	0	0	0	3	0.00426061	0.0127818
EDNRA	0	0	0.00152207	0	0.00146628	0	0	0	0	0	0	0	0	0.00127226	0	0	0	0	0	0	0	0	0	3	0.00426061	0.0127818
EFEMP1	2e-05	0	0.00152207	0	0.00146628	0	0	0	0	0	0	0	0	0.00127226	0	0	0	0	0	0	0	0	0	3	0.00426061	0.0127818
FBLN1	8e-05	0	0.00152207	0	0.00146628	0	0	0	0	0	0	0	0	0.00127226	0	0	0	0	0	0	0	0	0	3	0.00426061	0.0127818
FBN1	0.00106	0	0.00152207	0	0.00146628	0	0	0	0	0	0	0	0	0.00127226	0	0	0	0	0	0	0	0	0	3	0.00426061	0.0127818
FLNA	7e-05	0	0.00152207	0	0.00146628	0	0	0	0	0	0	0	0	0.00127226	0	0	0	0	0	0	0	0	0	3	0.00426061	0.0127818
GLT8D2	0.0003	0	0.00152207	0	0.00146628	0	0	0	0	0	0	0	0	0.00127226	0	0	0	0	0	0	0	0	0	3	0.00426061	0.0127818
GREM1	0.00113	0	0.00152207	0	0.00146628	0	0	0	0	0	0	0	0	0.00127226	0	0	0	0	0	0	0	0	0	3	0.00426061	0.0127818
GUCY1A3	0.09429	0	0.00152207	0	0.00146628	0	0	0	0	0	0	0	0	0.00127226	0	0	0	0	0	0	0	0	0	3	0.00426061	0.0127818
IFI6	0.6207	0	0.00152207	0	0.00146628	0	0	0	0	0	0	0	0	0.00127226	0	0	0	0	0	0	0	0	0	3	0.00426061	0.0127818
IL1R2	0.43243	0	0.00152207	0	0.00146628	0	0	0	0	0	0	0	0	0.00127226	0	0	0	0	0	0	0	0	0	3	0.00426061	0.0127818
ISLR	0	0	0.00152207	0	0.00146628	0	0	0	0	0	0	0	0	0.00127226	0	0	0	0	0	0	0	0	0	3	0.00426061	0.0127818
KCTD12	0.07655	0	0.00152207	0	0.00146628	0	0	0	0	0	0	0	0	0.00127226	0	0	0	0	0	0	0	0	0	3	0.00426061	0.0127818
KIAA1324	0.00016	0	0.00152207	0	0.00146628	0	0	0	0	0	0	0	0	0.00127226	0	0	0	0	0	0	0	0	0	3	0.00426061	0.0127818
LMOD1	0	0	0.00152207	0	0.00146628	0	0	0	0	0	0	0	0	0.00127226	0	0	0	0	0	0	0	0	0	3	0.00426061	0.0127818
MMP2	0.00039	0	0.00152207	0	0.00146628	0	0	0	0	0	0	0	0	0.00127226	0	0	0	0	0	0	0	0	0	3	0.00426061	0.0127818
MT1X	0.45559	0	0.00152207	0	0.00146628	0	0	0	0	0	0	0	0	0.00127226	0	0	0	0	0	0	0	0	0	3	0.00426061	0.0127818
MUC2	0.95736	0	0.00152207	0	0.00146628	0	0	0	0	0	0	0	0	0.00127226	0	0	0	0	0	0	0	0	0	3	0.00426061	0.0127818
MXRA5	0.00063	0	0.00152207	0	0.00146628	0	0	0	0	0	0	0	0	0.00127226	0	0	0	0	0	0	0	0	0	3	0.00426061	0.0127818
MYLK	0.00276	0	0.00152207	0	0.00146628	0	0	0	0	0	0	0	0	0.00127226	0	0	0	0	0	0	0	0	0	3	0.00426061	0.0127818
PHLDB2	0.02996	0	0.00152207	0	0.00146628	0	0	0	0	0	0	0	0	0.00127226	0	0	0	0	0	0	0	0	0	3	0.00426061	0.0127818
RAB31	0.00855	0	0.00152207	0	0.00146628	0	0	0	0	0	0	0	0	0.00127226	0	0	0	0	0	0	0	0	0	3	0.00426061	0.0127818
SDC2	0.02244	0	0.00152207	0	0.00146628	0	0	0	0	0	0	0	0	0.00127226	0	0	0	0	0	0	0	0	0	3	0.00426061	0.0127818
SERPINF1	2e-05	0	0.00152207	0	0.00146628	0	0	0	0	0	0	0	0	0.00127226	0	0	0	0	0	0	0	0	0	3	0.00426061	0.0127818
SERPING1	0.00027	0	0.00152207	0	0.00146628	0	0	0	0	0	0	0	0	0.00127226	0	0	0	0	0	0	0	0	0	3	0.00426061	0.0127818
SFRP4	0.00451	0	0.00152207	0	0.00146628	0	0	0	0	0	0	0	0	0.00127226	0	0	0	0	0	0	0	0	0	3	0.00426061	0.0127818
SLC26A2	0.11919	0	0.00152207	0	0.00146628	0	0	0	0	0	0	0	0	0.00127226	0	0	0	0	0	0	0	0	0	3	0.00426061	0.0127818
SNAI2	1e-05	0	0.00152207	0	0.00146628	0	0	0	0	0	0	0	0	0.00127226	0	0	0	0	0	0	0	0	0	3	0.00426061	0.0127818
SPINK4	0.18205	0	0.00152207	0	0.00146628	0	0	0	0	0	0	0	0	0.00127226	0	0	0	0	0	0	0	0	0	3	0.00426061	0.0127818
SPOCK1	0.00168	0	0.00152207	0	0.00146628	0	0	0	0	0	0	0	0	0.00127226	0	0	0	0	0	0	0	0	0	3	0.00426061	0.0127818
ST6GALNAC1	0.34354	0	0.00152207	0	0.00146628	0	0	0	0	0	0	0	0	0.00127226	0	0	0	0	0	0	0	0	0	3	0.00426061	0.0127818
STAT1	0.00024	0	0.00152207	0	0.00146628	0	0	0	0	0	0	0	0	0.00127226	0	0	0	0	0	0	0	0	0	3	0.00426061	0.0127818
SULF1	0.00024	0	0.00152207	0	0.00146628	0	0	0	0	0	0	0	0	0.00127226	0	0	0	0	0	0	0	0	0	3	0.00426061	0.0127818
TBC1D9	0.07344	0	0.00152207	0	0.00146628	0	0	0	0	0	0	0	0	0.00127226	0	0	0	0	0	0	0	0	0	3	0.00426061	0.0127818
TFAP2A	0.98464	0	0.00152207	0	0.00146628	0	0	0	0	0	0	0	0	0.00127226	0	0	0	0	0	0	0	0	0	3	0.00426061	0.0127818
THBS1	0.03159	0	0.00152207	0	0.00146628	0	0	0	0	0	0	0	0	0.00127226	0	0	0	0	0	0	0	0	0	3	0.00426061	0.0127818
TIMP2	0.00233	0	0.00152207	0	0.00146628	0	0	0	0	0	0	0	0	0.00127226	0	0	0	0	0	0	0	0	0	3	0.00426061	0.0127818
TMEM47	0.0004	0	0.00152207	0	0.00146628	0	0	0	0	0	0	0	0	0.00127226	0	0	0	0	0	0	0	0	0	3	0.00426061	0.0127818
TNC	0.00036	0	0.00152207	0	0.00146628	0	0	0	0	0	0	0	0	0.00127226	0	0	0	0	0	0	0	0	0	3	0.00426061	0.0127818
TNS1	1e-05	0	0.00152207	0	0.00146628	0	0	0	0	0	0	0	0	0.00127226	0	0	0	0	0	0	0	0	0	3	0.00426061	0.0127818
ZCCHC24	0.05151	0	0.00152207	0	0.00146628	0	0	0	0	0	0	0	0	0.00127226	0	0	0	0	0	0	0	0	0	3	0.00426061	0.0127818
IL8	NA	0	0	0	0	0	0	0	0	0.0114943	0	0	0	0	0	0	0	0	0	0	0	0	0	1	0.0114943	0.0114943
TACSTD2	0.01391	0	0	0	0	0	0	0	0	0.0114943	0	0	0	0	0	0	0	0	0	0	0	0	0	1	0.0114943	0.0114943
TDGF1	0.40625	0	0	0	0	0	0	0	0	0.0114943	0	0	0	0	0	0	0	0	0	0	0	0	0	1	0.0114943	0.0114943
ACO1	0.08118	0	0	0	0	0	0	0	0	0	0	0	0	0	0	0	0.0113636	0	0	0	0	0	0	1	0.0113636	0.0113636
ADNP	0.13728	0	0	0	0	0	0	0	0	0	0	0	0	0	0	0	0.0113636	0	0	0	0	0	0	1	0.0113636	0.0113636
ASTN2	0.00106	0	0	0	0	0	0	0	0	0	0	0	0	0	0	0	0.0113636	0	0	0	0	0	0	1	0.0113636	0.0113636
ASXL1	0.00751	0	0	0	0	0	0	0	0	0	0	0	0	0	0	0	0.0113636	0	0	0	0	0	0	1	0.0113636	0.0113636
C14orf159	0.04434	0	0	0	0	0	0	0	0	0	0	0	0	0	0	0	0.0113636	0	0	0	0	0	0	1	0.0113636	0.0113636
C20orf177	0.00789	0	0	0	0	0	0	0	0	0	0	0	0	0	0	0	0.0113636	0	0	0	0	0	0	1	0.0113636	0.0113636
C6orf150	0.00239	0	0	0	0	0	0	0	0	0	0	0	0	0	0	0	0.0113636	0	0	0	0	0	0	1	0.0113636	0.0113636
C7orf36	0.62227	0	0	0	0	0	0	0	0	0	0	0	0	0	0	0	0.0113636	0	0	0	0	0	0	1	0.0113636	0.0113636
CARD16	0.87456	0	0	0	0	0	0	0	0	0	0	0	0	0	0	0	0.0113636	0	0	0	0	0	0	1	0.0113636	0.0113636
CCDC47	0.00816	0	0	0	0	0	0	0	0	0	0	0	0	0	0	0	0.0113636	0	0	0	0	0	0	1	0.0113636	0.0113636
CHPT1	0.00456	0	0	0	0	0	0	0	0	0	0	0	0	0	0	0	0.0113636	0	0	0	0	0	0	1	0.0113636	0.0113636
EPHX1	0.01667	0	0	0	0	0	0	0	0	0	0	0	0	0	0	0	0.0113636	0	0	0	0	0	0	1	0.0113636	0.0113636
G3BP2	0.00049	0	0	0	0	0	0	0	0	0	0	0	0	0	0	0	0.0113636	0	0	0	0	0	0	1	0.0113636	0.0113636
GAS2	0.10671	0	0	0	0	0	0	0	0	0	0	0	0	0	0	0	0.0113636	0	0	0	0	0	0	1	0.0113636	0.0113636
GIMAP2	0.54448	0	0	0	0	0	0	0	0	0	0	0	0	0	0	0	0.0113636	0	0	0	0	0	0	1	0.0113636	0.0113636
H19	0.70866	0	0	0	0	0	0	0	0	0	0	0	0	0	0	0	0.0113636	0	0	0	0	0	0	1	0.0113636	0.0113636
HERC6	0.03319	0	0	0	0	0	0	0	0	0	0	0	0	0	0	0	0.0113636	0	0	0	0	0	0	1	0.0113636	0.0113636
IFI35	0.02632	0	0	0	0	0	0	0	0	0	0	0	0	0	0	0	0.0113636	0	0	0	0	0	0	1	0.0113636	0.0113636
IL17D	0.43592	0	0	0	0	0	0	0	0	0	0	0	0	0	0	0	0.0113636	0	0	0	0	0	0	1	0.0113636	0.0113636
IRX2	0.83991	0	0	0	0	0	0	0	0	0	0	0	0	0	0	0	0.0113636	0	0	0	0	0	0	1	0.0113636	0.0113636
JAK1	0.73786	0	0	0	0	0	0	0	0	0	0	0	0	0	0	0	0.0113636	0	0	0	0	0	0	1	0.0113636	0.0113636
KIAA0746	0.41393	0	0	0	0	0	0	0	0	0	0	0	0	0	0	0	0.0113636	0	0	0	0	0	0	1	0.0113636	0.0113636
KIAA1984	NA	0	0	0	0	0	0	0	0	0	0	0	0	0	0	0	0.0113636	0	0	0	0	0	0	1	0.0113636	0.0113636
LOC389634	0.27695	0	0	0	0	0	0	0	0	0	0	0	0	0	0	0	0.0113636	0	0	0	0	0	0	1	0.0113636	0.0113636
LOC401321	0.08099	0	0	0	0	0	0	0	0	0	0	0	0	0	0	0	0.0113636	0	0	0	0	0	0	1	0.0113636	0.0113636
LOC646762	0.75902	0	0	0	0	0	0	0	0	0	0	0	0	0	0	0	0.0113636	0	0	0	0	0	0	1	0.0113636	0.0113636
MARCH5	0.03141	0	0	0	0	0	0	0	0	0	0	0	0	0	0	0	0.0113636	0	0	0	0	0	0	1	0.0113636	0.0113636
MCM3AP	0.12539	0	0	0	0	0	0	0	0	0	0	0	0	0	0	0	0.0113636	0	0	0	0	0	0	1	0.0113636	0.0113636
METTL9	0.61395	0	0	0	0	0	0	0	0	0	0	0	0	0	0	0	0.0113636	0	0	0	0	0	0	1	0.0113636	0.0113636
MR1	0.03111	0	0	0	0	0	0	0	0	0	0	0	0	0	0	0	0.0113636	0	0	0	0	0	0	1	0.0113636	0.0113636
MYO10	0.38155	0	0	0	0	0	0	0	0	0	0	0	0	0	0	0	0.0113636	0	0	0	0	0	0	1	0.0113636	0.0113636
NAP1L1	0.03149	0	0	0	0	0	0	0	0	0	0	0	0	0	0	0	0.0113636	0	0	0	0	0	0	1	0.0113636	0.0113636
NAPB	0.29137	0	0	0	0	0	0	0	0	0	0	0	0	0	0	0	0.0113636	0	0	0	0	0	0	1	0.0113636	0.0113636
NCOA1	0.70905	0	0	0	0	0	0	0	0	0	0	0	0	0	0	0	0.0113636	0	0	0	0	0	0	1	0.0113636	0.0113636
NDUFA4L2	6e-05	0	0	0	0	0	0	0	0	0	0	0	0	0	0	0	0.0113636	0	0	0	0	0	0	1	0.0113636	0.0113636
PGM1	0.49934	0	0	0	0	0	0	0	0	0	0	0	0	0	0	0	0.0113636	0	0	0	0	0	0	1	0.0113636	0.0113636
PSMB10	0.00104	0	0	0	0	0	0	0	0	0	0	0	0	0	0	0	0.0113636	0	0	0	0	0	0	1	0.0113636	0.0113636
RBM14	0.55738	0	0	0	0	0	0	0	0	0	0	0	0	0	0	0	0.0113636	0	0	0	0	0	0	1	0.0113636	0.0113636
RPA4	0.36632	0	0	0	0	0	0	0	0	0	0	0	0	0	0	0	0.0113636	0	0	0	0	0	0	1	0.0113636	0.0113636
RTP4	0.1455	0	0	0	0	0	0	0	0	0	0	0	0	0	0	0	0.0113636	0	0	0	0	0	0	1	0.0113636	0.0113636
RWDD2B	0.73566	0	0	0	0	0	0	0	0	0	0	0	0	0	0	0	0.0113636	0	0	0	0	0	0	1	0.0113636	0.0113636
SGCB	0.36709	0	0	0	0	0	0	0	0	0	0	0	0	0	0	0	0.0113636	0	0	0	0	0	0	1	0.0113636	0.0113636
SGMS2	0.62197	0	0	0	0	0	0	0	0	0	0	0	0	0	0	0	0.0113636	0	0	0	0	0	0	1	0.0113636	0.0113636
SLAIN2	0.25505	0	0	0	0	0	0	0	0	0	0	0	0	0	0	0	0.0113636	0	0	0	0	0	0	1	0.0113636	0.0113636
SLC25A27	0.53406	0	0	0	0	0	0	0	0	0	0	0	0	0	0	0	0.0113636	0	0	0	0	0	0	1	0.0113636	0.0113636
SP110	0.08335	0	0	0	0	0	0	0	0	0	0	0	0	0	0	0	0.0113636	0	0	0	0	0	0	1	0.0113636	0.0113636
SS18L1	0.12682	0	0	0	0	0	0	0	0	0	0	0	0	0	0	0	0.0113636	0	0	0	0	0	0	1	0.0113636	0.0113636
STAT3	0.0878	0	0	0	0	0	0	0	0	0	0	0	0	0	0	0	0.0113636	0	0	0	0	0	0	1	0.0113636	0.0113636
STOX1	0.15999	0	0	0	0	0	0	0	0	0	0	0	0	0	0	0	0.0113636	0	0	0	0	0	0	1	0.0113636	0.0113636
TIAM1	0.42439	0	0	0	0	0	0	0	0	0	0	0	0	0	0	0	0.0113636	0	0	0	0	0	0	1	0.0113636	0.0113636
TRAM1L1	0.00888	0	0	0	0	0	0	0	0	0	0	0	0	0	0	0	0.0113636	0	0	0	0	0	0	1	0.0113636	0.0113636
TRIM34	0.08933	0	0	0	0	0	0	0	0	0	0	0	0	0	0	0	0.0113636	0	0	0	0	0	0	1	0.0113636	0.0113636
UBA7	0.62933	0	0	0	0	0	0	0	0	0	0	0	0	0	0	0	0.0113636	0	0	0	0	0	0	1	0.0113636	0.0113636
UBE2L6	0.00858	0	0	0	0	0	0	0	0	0	0	0	0	0	0	0	0.0113636	0	0	0	0	0	0	1	0.0113636	0.0113636
VIL1	0.23388	0	0	0	0	0	0	0	0	0	0	0	0	0	0	0	0.0113636	0	0	0	0	0	0	1	0.0113636	0.0113636
NOS2	0.00766	0	0	0	0	0	0	0	0	0	0	0	0	0	0	0	0	0	0	0	0	0.0105263	0	1	0.0105263	0.0105263
CERS6	0.00163	0	0	0	0	0	0	0	0	0	0	0	0	0	0	0	0	0	0	0	0	0.0105263	0	1	0.0105263	0.0105263
FH	0.02114	0	0	0	0	0	0	0	0	0	0	0	0	0	0	0	0	0	0	0	0	0.0105263	0	1	0.0105263	0.0105263
LRIG3	0.02753	0	0	0	0	0	0	0	0	0	0	0	0	0	0	0	0	0	0	0	0	0.0105263	0	1	0.0105263	0.0105263
WDR4	0.52253	0	0	0	0	0	0	0	0	0	0	0	0	0	0	0	0	0	0	0	0	0.0105263	0	1	0.0105263	0.0105263
ALDH1B1	7e-05	0	0	0	0	0	0	0	0	0	0	0	0	0	0	0	0	0	0	0	0	0.0105263	0	1	0.0105263	0.0105263
TTC38	0.0751	0	0	0	0	0	0	0	0	0	0	0	0	0	0	0	0	0	0	0	0	0.0105263	0	1	0.0105263	0.0105263
PWP2	0.00239	0	0	0	0	0	0	0	0	0	0	0	0	0	0	0	0	0	0	0	0	0.0105263	0	1	0.0105263	0.0105263
HNRNPM	0.0134	0	0	0	0	0	0	0	0	0	0	0	0	0	0	0	0	0	0	0	0	0.0105263	0	1	0.0105263	0.0105263
SLC18A2	0.97025	0	0	0	0	0	0	0	0	0	0	0	0	0	0	0	0	0	0	0	0	0.0105263	0	1	0.0105263	0.0105263
TCF3	0.00012	0	0	0	0	0	0	0	0	0	0	0	0	0	0	0	0	0	0	0	0	0.0105263	0	1	0.0105263	0.0105263
AP2A1	0.00994	0	0	0	0	0	0	0	0	0	0	0	0	0	0	0	0	0	0	0	0	0.0105263	0	1	0.0105263	0.0105263
PTPN11	0.00035	0	0	0	0	0	0	0	0	0	0	0	0	0	0	0	0	0	0	0	0	0.0105263	0	1	0.0105263	0.0105263
TMEM63A	0.92184	0	0	0	0	0	0	0	0	0	0	0	0	0	0	0	0	0	0	0	0	0.0105263	0	1	0.0105263	0.0105263
PCSK7	0.93016	0	0	0	0	0	0	0	0	0	0	0	0	0	0	0	0	0	0	0	0	0.0105263	0	1	0.0105263	0.0105263
ANAPC5	0.00011	0	0	0	0	0	0	0	0	0	0	0	0	0	0	0	0	0	0	0	0	0.0105263	0	1	0.0105263	0.0105263
DDAH1	0.00031	0	0	0	0	0	0	0	0	0	0	0	0	0	0	0	0	0	0	0	0	0.0105263	0	1	0.0105263	0.0105263
RAD52	0.93108	0	0	0	0	0	0	0	0	0	0	0	0	0	0	0	0	0	0	0	0	0.0105263	0	1	0.0105263	0.0105263
TNRC18	0.01198	0	0	0	0	0	0	0	0	0	0	0	0	0	0	0	0	0	0	0	0	0.0105263	0	1	0.0105263	0.0105263
UBE2I	0.71423	0	0	0	0	0	0	0	0	0	0	0	0	0	0	0	0	0	0	0	0	0.0105263	0	1	0.0105263	0.0105263
EMID1	0.68458	0	0	0	0	0	0	0	0	0	0	0	0	0	0	0	0	0	0	0	0	0.0105263	0	1	0.0105263	0.0105263
PPP6R2	0.72434	0	0	0	0	0	0	0	0	0	0	0	0	0	0	0	0	0	0	0	0	0.0105263	0	1	0.0105263	0.0105263
ACOXL	0.02309	0	0	0	0	0	0	0	0	0	0	0	0	0	0	0	0	0	0	0	0	0.0105263	0	1	0.0105263	0.0105263
ZNF449	0.02854	0	0	0	0	0	0	0	0	0	0	0	0	0	0	0	0	0	0	0	0	0.0105263	0	1	0.0105263	0.0105263
SOBP	0.30678	0	0	0	0	0	0	0	0	0	0	0	0	0	0	0	0	0	0	0	0	0.0105263	0	1	0.0105263	0.0105263
FGFR1	0.03904	0	0	0	0	0	0	0	0	0	0	0	0	0	0	0	0	0	0	0	0	0.0105263	0	1	0.0105263	0.0105263
GUCY1A2	0.02213	0	0	0	0	0	0	0	0	0	0	0	0	0	0	0	0	0	0	0	0	0.0105263	0	1	0.0105263	0.0105263
FCN3	0.0174	0	0	0	0	0	0	0	0	0	0	0	0	0	0	0	0	0	0	0	0	0.0105263	0	1	0.0105263	0.0105263
SYNPO	0.0001	0	0	0	0	0	0	0	0	0	0	0	0	0	0	0	0	0	0	0	0	0.0105263	0	1	0.0105263	0.0105263
ITIH3	0.00384	0	0	0	0	0	0	0	0	0	0	0	0	0	0	0	0	0	0	0	0	0.0105263	0	1	0.0105263	0.0105263
GPR68	0.0054	0	0	0	0	0	0	0	0	0	0	0	0	0	0	0	0	0	0	0	0	0.0105263	0	1	0.0105263	0.0105263
CFHR2	0.00511	0	0	0	0	0	0	0	0	0	0	0	0	0	0	0	0	0	0	0	0	0.0105263	0	1	0.0105263	0.0105263
SDS	0.00418	0	0	0	0	0	0	0	0	0	0	0	0	0	0	0	0	0	0	0	0	0.0105263	0	1	0.0105263	0.0105263
HEYL	0.00013	0	0	0	0	0	0	0	0	0	0	0	0	0	0	0	0	0	0	0	0	0.0105263	0	1	0.0105263	0.0105263
APOB	0.6698	0	0	0	0	0	0	0	0	0	0	0	0	0	0	0	0	0	0	0	0	0.0105263	0	1	0.0105263	0.0105263
NOTCH3	0	0	0	0	0	0	0	0	0	0	0	0	0	0	0	0	0	0	0	0	0	0.0105263	0	1	0.0105263	0.0105263
SLC1A3	0.00194	0	0	0	0	0	0	0	0	0	0	0	0	0	0	0	0	0	0	0	0	0.0105263	0	1	0.0105263	0.0105263
AGTR1	0.00151	0	0	0	0	0	0	0	0	0	0	0	0	0	0	0	0	0	0	0	0	0.0105263	0	1	0.0105263	0.0105263
CDH2	0	0	0	0	0	0	0	0	0	0	0	0	0	0	0	0	0	0	0	0	0	0.0105263	0	1	0.0105263	0.0105263
NPL	0.45562	0	0	0	0	0	0	0	0	0	0	0	0	0	0	0	0	0	0	0	0	0.0105263	0	1	0.0105263	0.0105263
DIO2	0.20603	0	0	0	0	0	0	0	0	0	0	0	0	0	0	0	0	0	0	0	0	0.0105263	0	1	0.0105263	0.0105263
NPR3	2e-05	0	0	0	0	0	0	0	0	0	0	0	0	0	0	0	0	0	0	0	0	0.0105263	0	1	0.0105263	0.0105263
TMTC1	0.36844	0	0	0	0	0	0	0	0	0	0	0	0	0	0	0	0	0	0	0	0	0.0105263	0	1	0.0105263	0.0105263
MAP2	0.16537	0	0	0	0	0	0	0	0	0	0	0	0	0	0	0	0	0	0	0	0	0.0105263	0	1	0.0105263	0.0105263
COL18A1	0.00049	0	0	0	0	0	0	0	0	0	0	0	0	0	0	0	0	0	0	0	0	0.0105263	0	1	0.0105263	0.0105263
UACA	0.84968	0	0	0	0	0	0	0	0	0	0	0	0	0	0	0	0	0	0	0	0	0.0105263	0	1	0.0105263	0.0105263
FMO2	8e-05	0	0	0	0	0	0	0	0	0	0	0	0	0	0	0	0	0	0	0	0	0.0105263	0	1	0.0105263	0.0105263
OLFML2A	0.29572	0	0	0	0	0	0	0	0	0	0	0	0	0	0	0	0	0	0	0	0	0.0105263	0	1	0.0105263	0.0105263
INHBB	0	0	0	0	0	0	0	0	0	0	0	0	0	0	0	0	0	0	0	0	0	0.0105263	0	1	0.0105263	0.0105263
CCDC102B	0.01839	0	0	0	0	0	0	0	0	0	0	0	0	0	0	0	0	0	0	0	0	0.0105263	0	1	0.0105263	0.0105263
ADAMTS12	NA	0	0	0	0	0	0	0.00819672	0	0	0	0	0	0	0	0	0	0	0	0	0	0	0	1	0.00819672	0.00819672
ADORA2B	0.20249	0	0	0	0	0	0	0.00819672	0	0	0	0	0	0	0	0	0	0	0	0	0	0	0	1	0.00819672	0.00819672
AGPAT5	NA	0	0	0	0	0	0	0.00819672	0	0	0	0	0	0	0	0	0	0	0	0	0	0	0	1	0.00819672	0.00819672
AKAP12	NA	0	0	0	0	0	0	0.00819672	0	0	0	0	0	0	0	0	0	0	0	0	0	0	0	1	0.00819672	0.00819672
AMOTL1	NA	0	0	0	0	0	0	0.00819672	0	0	0	0	0	0	0	0	0	0	0	0	0	0	0	1	0.00819672	0.00819672
ASPHD2	NA	0	0	0	0	0	0	0.00819672	0	0	0	0	0	0	0	0	0	0	0	0	0	0	0	1	0.00819672	0.00819672
ASPN	NA	0	0	0	0	0	0	0.00819672	0	0	0	0	0	0	0	0	0	0	0	0	0	0	0	1	0.00819672	0.00819672
ASS1	0.35705	0	0	0	0	0	0	0.00819672	0	0	0	0	0	0	0	0	0	0	0	0	0	0	0	1	0.00819672	0.00819672
C1QBP	0.00147	0	0	0	0	0	0	0.00819672	0	0	0	0	0	0	0	0	0	0	0	0	0	0	0	1	0.00819672	0.00819672
C4orf19	NA	0	0	0	0	0	0	0.00819672	0	0	0	0	0	0	0	0	0	0	0	0	0	0	0	1	0.00819672	0.00819672
C5orf23	NA	0	0	0	0	0	0	0.00819672	0	0	0	0	0	0	0	0	0	0	0	0	0	0	0	1	0.00819672	0.00819672
C6orf105	NA	0	0	0	0	0	0	0.00819672	0	0	0	0	0	0	0	0	0	0	0	0	0	0	0	1	0.00819672	0.00819672
C9orf47	0.76225	0	0	0	0	0	0	0.00819672	0	0	0	0	0	0	0	0	0	0	0	0	0	0	0	1	0.00819672	0.00819672
CASP1	NA	0	0	0	0	0	0	0.00819672	0	0	0	0	0	0	0	0	0	0	0	0	0	0	0	1	0.00819672	0.00819672
CCL20	0.00013	0	0	0	0	0	0	0.00819672	0	0	0	0	0	0	0	0	0	0	0	0	0	0	0	1	0.00819672	0.00819672
CCL28	NA	0	0	0	0	0	0	0.00819672	0	0	0	0	0	0	0	0	0	0	0	0	0	0	0	1	0.00819672	0.00819672
CD79A	0.83889	0	0	0	0	0	0	0.00819672	0	0	0	0	0	0	0	0	0	0	0	0	0	0	0	1	0.00819672	0.00819672
CLDN11	NA	0	0	0	0	0	0	0.00819672	0	0	0	0	0	0	0	0	0	0	0	0	0	0	0	1	0.00819672	0.00819672
CLEC11A	0.03522	0	0	0	0	0	0	0.00819672	0	0	0	0	0	0	0	0	0	0	0	0	0	0	0	1	0.00819672	0.00819672
CLIC4	NA	0	0	0	0	0	0	0.00819672	0	0	0	0	0	0	0	0	0	0	0	0	0	0	0	1	0.00819672	0.00819672
CNOT7	0.04164	0	0	0	0	0	0	0.00819672	0	0	0	0	0	0	0	0	0	0	0	0	0	0	0	1	0.00819672	0.00819672
COL10A1	NA	0	0	0	0	0	0	0.00819672	0	0	0	0	0	0	0	0	0	0	0	0	0	0	0	1	0.00819672	0.00819672
COL5A1	NA	0	0	0	0	0	0	0.00819672	0	0	0	0	0	0	0	0	0	0	0	0	0	0	0	1	0.00819672	0.00819672
COL8A1	NA	0	0	0	0	0	0	0.00819672	0	0	0	0	0	0	0	0	0	0	0	0	0	0	0	1	0.00819672	0.00819672
COMP	NA	0	0	0	0	0	0	0.00819672	0	0	0	0	0	0	0	0	0	0	0	0	0	0	0	1	0.00819672	0.00819672
CTA-246H3.1	0.66264	0	0	0	0	0	0	0.00819672	0	0	0	0	0	0	0	0	0	0	0	0	0	0	0	1	0.00819672	0.00819672
CXCL13	NA	0	0	0	0	0	0	0.00819672	0	0	0	0	0	0	0	0	0	0	0	0	0	0	0	1	0.00819672	0.00819672
CYP1B1	NA	0	0	0	0	0	0	0.00819672	0	0	0	0	0	0	0	0	0	0	0	0	0	0	0	1	0.00819672	0.00819672
D4S234E	0.40434	0	0	0	0	0	0	0.00819672	0	0	0	0	0	0	0	0	0	0	0	0	0	0	0	1	0.00819672	0.00819672
DACT1	NA	0	0	0	0	0	0	0.00819672	0	0	0	0	0	0	0	0	0	0	0	0	0	0	0	1	0.00819672	0.00819672
DCBLD2	0.09476	0	0	0	0	0	0	0.00819672	0	0	0	0	0	0	0	0	0	0	0	0	0	0	0	1	0.00819672	0.00819672
DUOX2	NA	0	0	0	0	0	0	0.00819672	0	0	0	0	0	0	0	0	0	0	0	0	0	0	0	1	0.00819672	0.00819672
FAM84A	NA	0	0	0	0	0	0	0.00819672	0	0	0	0	0	0	0	0	0	0	0	0	0	0	0	1	0.00819672	0.00819672
FBN1	NA	0	0	0	0	0	0	0.00819672	0	0	0	0	0	0	0	0	0	0	0	0	0	0	0	1	0.00819672	0.00819672
FLT1	0.35392	0	0	0	0	0	0	0.00819672	0	0	0	0	0	0	0	0	0	0	0	0	0	0	0	1	0.00819672	0.00819672
FN1	NA	0	0	0	0	0	0	0.00819672	0	0	0	0	0	0	0	0	0	0	0	0	0	0	0	1	0.00819672	0.00819672
FNDC1	NA	0	0	0	0	0	0	0.00819672	0	0	0	0	0	0	0	0	0	0	0	0	0	0	0	1	0.00819672	0.00819672
HIP1	NA	0	0	0	0	0	0	0.00819672	0	0	0	0	0	0	0	0	0	0	0	0	0	0	0	1	0.00819672	0.00819672
HLA-C	0.97075	0	0	0	0	0	0	0.00819672	0	0	0	0	0	0	0	0	0	0	0	0	0	0	0	1	0.00819672	0.00819672
HMCN1	NA	0	0	0	0	0	0	0.00819672	0	0	0	0	0	0	0	0	0	0	0	0	0	0	0	1	0.00819672	0.00819672
HNT	0.02695	0	0	0	0	0	0	0.00819672	0	0	0	0	0	0	0	0	0	0	0	0	0	0	0	1	0.00819672	0.00819672
HOP	0.01492	0	0	0	0	0	0	0.00819672	0	0	0	0	0	0	0	0	0	0	0	0	0	0	0	1	0.00819672	0.00819672
HRASLS3	0.33997	0	0	0	0	0	0	0.00819672	0	0	0	0	0	0	0	0	0	0	0	0	0	0	0	1	0.00819672	0.00819672
IFI6	NA	0	0	0	0	0	0	0.00819672	0	0	0	0	0	0	0	0	0	0	0	0	0	0	0	1	0.00819672	0.00819672
IGFBP7	NA	0	0	0	0	0	0	0.00819672	0	0	0	0	0	0	0	0	0	0	0	0	0	0	0	1	0.00819672	0.00819672
IGHA1	0.01585	0	0	0	0	0	0	0.00819672	0	0	0	0	0	0	0	0	0	0	0	0	0	0	0	1	0.00819672	0.00819672
IGHG1	NA	0	0	0	0	0	0	0.00819672	0	0	0	0	0	0	0	0	0	0	0	0	0	0	0	1	0.00819672	0.00819672
IGHM	NA	0	0	0	0	0	0	0.00819672	0	0	0	0	0	0	0	0	0	0	0	0	0	0	0	1	0.00819672	0.00819672
IGHV1-69	0.29339	0	0	0	0	0	0	0.00819672	0	0	0	0	0	0	0	0	0	0	0	0	0	0	0	1	0.00819672	0.00819672
IGJ	NA	0	0	0	0	0	0	0.00819672	0	0	0	0	0	0	0	0	0	0	0	0	0	0	0	1	0.00819672	0.00819672
IGKC	NA	0	0	0	0	0	0	0.00819672	0	0	0	0	0	0	0	0	0	0	0	0	0	0	0	1	0.00819672	0.00819672
IGKV1D-13	NA	0	0	0	0	0	0	0.00819672	0	0	0	0	0	0	0	0	0	0	0	0	0	0	0	1	0.00819672	0.00819672
IGKV1OR2-108	NA	0	0	0	0	0	0	0.00819672	0	0	0	0	0	0	0	0	0	0	0	0	0	0	0	1	0.00819672	0.00819672
IGL@	NA	0	0	0	0	0	0	0.00819672	0	0	0	0	0	0	0	0	0	0	0	0	0	0	0	1	0.00819672	0.00819672
IGLJ3	NA	0	0	0	0	0	0	0.00819672	0	0	0	0	0	0	0	0	0	0	0	0	0	0	0	1	0.00819672	0.00819672
IL8	NA	0	0	0	0	0	0	0.00819672	0	0	0	0	0	0	0	0	0	0	0	0	0	0	0	1	0.00819672	0.00819672
INHBA	NA	0	0	0	0	0	0	0.00819672	0	0	0	0	0	0	0	0	0	0	0	0	0	0	0	1	0.00819672	0.00819672
IRF1	NA	0	0	0	0	0	0	0.00819672	0	0	0	0	0	0	0	0	0	0	0	0	0	0	0	1	0.00819672	0.00819672
ITGB1	0.00204	0	0	0	0	0	0	0.00819672	0	0	0	0	0	0	0	0	0	0	0	0	0	0	0	1	0.00819672	0.00819672
ITGB5	0.04006	0	0	0	0	0	0	0.00819672	0	0	0	0	0	0	0	0	0	0	0	0	0	0	0	1	0.00819672	0.00819672
ITGBL1	NA	0	0	0	0	0	0	0.00819672	0	0	0	0	0	0	0	0	0	0	0	0	0	0	0	1	0.00819672	0.00819672
KBTBD11	0.01997	0	0	0	0	0	0	0.00819672	0	0	0	0	0	0	0	0	0	0	0	0	0	0	0	1	0.00819672	0.00819672
KCNAB1	0.00016	0	0	0	0	0	0	0.00819672	0	0	0	0	0	0	0	0	0	0	0	0	0	0	0	1	0.00819672	0.00819672
KCNE4	NA	0	0	0	0	0	0	0.00819672	0	0	0	0	0	0	0	0	0	0	0	0	0	0	0	1	0.00819672	0.00819672
KLC1	0.0012	0	0	0	0	0	0	0.00819672	0	0	0	0	0	0	0	0	0	0	0	0	0	0	0	1	0.00819672	0.00819672
KLF4	NA	0	0	0	0	0	0	0.00819672	0	0	0	0	0	0	0	0	0	0	0	0	0	0	0	1	0.00819672	0.00819672
LEPR	0.03392	0	0	0	0	0	0	0.00819672	0	0	0	0	0	0	0	0	0	0	0	0	0	0	0	1	0.00819672	0.00819672
LOC339260	NA	0	0	0	0	0	0	0.00819672	0	0	0	0	0	0	0	0	0	0	0	0	0	0	0	1	0.00819672	0.00819672
LOC399959	0.21548	0	0	0	0	0	0	0.00819672	0	0	0	0	0	0	0	0	0	0	0	0	0	0	0	1	0.00819672	0.00819672
LOC646324	0.94039	0	0	0	0	0	0	0.00819672	0	0	0	0	0	0	0	0	0	0	0	0	0	0	0	1	0.00819672	0.00819672
LRRC17	0.04783	0	0	0	0	0	0	0.00819672	0	0	0	0	0	0	0	0	0	0	0	0	0	0	0	1	0.00819672	0.00819672
LTBP3	0.02393	0	0	0	0	0	0	0.00819672	0	0	0	0	0	0	0	0	0	0	0	0	0	0	0	1	0.00819672	0.00819672
MBNL2	0.05971	0	0	0	0	0	0	0.00819672	0	0	0	0	0	0	0	0	0	0	0	0	0	0	0	1	0.00819672	0.00819672
ME2	2e-05	0	0	0	0	0	0	0.00819672	0	0	0	0	0	0	0	0	0	0	0	0	0	0	0	1	0.00819672	0.00819672
MGC29506	0.73901	0	0	0	0	0	0	0.00819672	0	0	0	0	0	0	0	0	0	0	0	0	0	0	0	1	0.00819672	0.00819672
MLLT11	6e-05	0	0	0	0	0	0	0.00819672	0	0	0	0	0	0	0	0	0	0	0	0	0	0	0	1	0.00819672	0.00819672
MOBKL2B	0.36198	0	0	0	0	0	0	0.00819672	0	0	0	0	0	0	0	0	0	0	0	0	0	0	0	1	0.00819672	0.00819672
MPDU1	0.71837	0	0	0	0	0	0	0.00819672	0	0	0	0	0	0	0	0	0	0	0	0	0	0	0	1	0.00819672	0.00819672
MSR1	NA	0	0	0	0	0	0	0.00819672	0	0	0	0	0	0	0	0	0	0	0	0	0	0	0	1	0.00819672	0.00819672
N/A	0.74659	0	0	0	0	0	0	0.00819672	0	0	0	0	0	0	0	0	0	0	0	0	0	0	0	1	0.00819672	0.00819672
NAT1	0.00299	0	0	0	0	0	0	0.00819672	0	0	0	0	0	0	0	0	0	0	0	0	0	0	0	1	0.00819672	0.00819672
NOTCH3	NA	0	0	0	0	0	0	0.00819672	0	0	0	0	0	0	0	0	0	0	0	0	0	0	0	1	0.00819672	0.00819672
NRARP	0.0034	0	0	0	0	0	0	0.00819672	0	0	0	0	0	0	0	0	0	0	0	0	0	0	0	1	0.00819672	0.00819672
NRP2	NA	0	0	0	0	0	0	0.00819672	0	0	0	0	0	0	0	0	0	0	0	0	0	0	0	1	0.00819672	0.00819672
NTN2L	0.00091	0	0	0	0	0	0	0.00819672	0	0	0	0	0	0	0	0	0	0	0	0	0	0	0	1	0.00819672	0.00819672
NUAK1	NA	0	0	0	0	0	0	0.00819672	0	0	0	0	0	0	0	0	0	0	0	0	0	0	0	1	0.00819672	0.00819672
OLFML2B	NA	0	0	0	0	0	0	0.00819672	0	0	0	0	0	0	0	0	0	0	0	0	0	0	0	1	0.00819672	0.00819672
OLR1	NA	0	0	0	0	0	0	0.00819672	0	0	0	0	0	0	0	0	0	0	0	0	0	0	0	1	0.00819672	0.00819672
PBK	NA	0	0	0	0	0	0	0.00819672	0	0	0	0	0	0	0	0	0	0	0	0	0	0	0	1	0.00819672	0.00819672
PDGFC	NA	0	0	0	0	0	0	0.00819672	0	0	0	0	0	0	0	0	0	0	0	0	0	0	0	1	0.00819672	0.00819672
PIGR	NA	0	0	0	0	0	0	0.00819672	0	0	0	0	0	0	0	0	0	0	0	0	0	0	0	1	0.00819672	0.00819672
POSTN	NA	0	0	0	0	0	0	0.00819672	0	0	0	0	0	0	0	0	0	0	0	0	0	0	0	1	0.00819672	0.00819672
POU2AF1	NA	0	0	0	0	0	0	0.00819672	0	0	0	0	0	0	0	0	0	0	0	0	0	0	0	1	0.00819672	0.00819672
PRELP	NA	0	0	0	0	0	0	0.00819672	0	0	0	0	0	0	0	0	0	0	0	0	0	0	0	1	0.00819672	0.00819672
PRKAB2	0.43761	0	0	0	0	0	0	0.00819672	0	0	0	0	0	0	0	0	0	0	0	0	0	0	0	1	0.00819672	0.00819672
PSMB10	NA	0	0	0	0	0	0	0.00819672	0	0	0	0	0	0	0	0	0	0	0	0	0	0	0	1	0.00819672	0.00819672
PSMB8	0.05079	0	0	0	0	0	0	0.00819672	0	0	0	0	0	0	0	0	0	0	0	0	0	0	0	1	0.00819672	0.00819672
PSMB9	NA	0	0	0	0	0	0	0.00819672	0	0	0	0	0	0	0	0	0	0	0	0	0	0	0	1	0.00819672	0.00819672
PTK2B	0.51983	0	0	0	0	0	0	0.00819672	0	0	0	0	0	0	0	0	0	0	0	0	0	0	0	1	0.00819672	0.00819672
RASSF8	NA	0	0	0	0	0	0	0.00819672	0	0	0	0	0	0	0	0	0	0	0	0	0	0	0	1	0.00819672	0.00819672
SELENBP1	NA	0	0	0	0	0	0	0.00819672	0	0	0	0	0	0	0	0	0	0	0	0	0	0	0	1	0.00819672	0.00819672
SLIT2	NA	0	0	0	0	0	0	0.00819672	0	0	0	0	0	0	0	0	0	0	0	0	0	0	0	1	0.00819672	0.00819672
SPARC	NA	0	0	0	0	0	0	0.00819672	0	0	0	0	0	0	0	0	0	0	0	0	0	0	0	1	0.00819672	0.00819672
SPP1	NA	0	0	0	0	0	0	0.00819672	0	0	0	0	0	0	0	0	0	0	0	0	0	0	0	1	0.00819672	0.00819672
STON1	NA	0	0	0	0	0	0	0.00819672	0	0	0	0	0	0	0	0	0	0	0	0	0	0	0	1	0.00819672	0.00819672
TGFB3	NA	0	0	0	0	0	0	0.00819672	0	0	0	0	0	0	0	0	0	0	0	0	0	0	0	1	0.00819672	0.00819672
THBS2	NA	0	0	0	0	0	0	0.00819672	0	0	0	0	0	0	0	0	0	0	0	0	0	0	0	1	0.00819672	0.00819672
THOC4	0.5472	0	0	0	0	0	0	0.00819672	0	0	0	0	0	0	0	0	0	0	0	0	0	0	0	1	0.00819672	0.00819672
TIE1	5e-05	0	0	0	0	0	0	0.00819672	0	0	0	0	0	0	0	0	0	0	0	0	0	0	0	1	0.00819672	0.00819672
TIMP3	NA	0	0	0	0	0	0	0.00819672	0	0	0	0	0	0	0	0	0	0	0	0	0	0	0	1	0.00819672	0.00819672
TMCC1	0.77612	0	0	0	0	0	0	0.00819672	0	0	0	0	0	0	0	0	0	0	0	0	0	0	0	1	0.00819672	0.00819672
TNFRSF17	NA	0	0	0	0	0	0	0.00819672	0	0	0	0	0	0	0	0	0	0	0	0	0	0	0	1	0.00819672	0.00819672
TRIM15	0.44637	0	0	0	0	0	0	0.00819672	0	0	0	0	0	0	0	0	0	0	0	0	0	0	0	1	0.00819672	0.00819672
TSNARE1	0.49769	0	0	0	0	0	0	0.00819672	0	0	0	0	0	0	0	0	0	0	0	0	0	0	0	1	0.00819672	0.00819672
UACA	NA	0	0	0	0	0	0	0.00819672	0	0	0	0	0	0	0	0	0	0	0	0	0	0	0	1	0.00819672	0.00819672
VAT1	2e-05	0	0	0	0	0	0	0.00819672	0	0	0	0	0	0	0	0	0	0	0	0	0	0	0	1	0.00819672	0.00819672
VCAN	NA	0	0	0	0	0	0	0.00819672	0	0	0	0	0	0	0	0	0	0	0	0	0	0	0	1	0.00819672	0.00819672
VKORC1	0.00995	0	0	0	0	0	0	0.00819672	0	0	0	0	0	0	0	0	0	0	0	0	0	0	0	1	0.00819672	0.00819672
WWTR1	NA	0	0	0	0	0	0	0.00819672	0	0	0	0	0	0	0	0	0	0	0	0	0	0	0	1	0.00819672	0.00819672
ZFHX3	0.0578	0	0	0	0	0	0	0.00819672	0	0	0	0	0	0	0	0	0	0	0	0	0	0	0	1	0.00819672	0.00819672
ZNF117	0.06926	0	0	0	0	0	0	0.00819672	0	0	0	0	0	0	0	0	0	0	0	0	0	0	0	1	0.00819672	0.00819672
ZNF532	NA	0	0	0	0	0	0	0.00819672	0	0	0	0	0	0	0	0	0	0	0	0	0	0	0	1	0.00819672	0.00819672
ACSL5	0.00045	0	0	0	0	0.00684932	0	0	0	0	0	0	0	0	0	0	0	0	0	0	0	0	0	1	0.00684932	0.00684932
ANGPTL1	0.18744	0	0	0	0	0.00684932	0	0	0	0	0	0	0	0	0	0	0	0	0	0	0	0	0	1	0.00684932	0.00684932
AVPR1A	0.66572	0	0	0	0	0.00684932	0	0	0	0	0	0	0	0	0	0	0	0	0	0	0	0	0	1	0.00684932	0.00684932
CLEC5A	0.00377	0	0	0	0	0.00684932	0	0	0	0	0	0	0	0	0	0	0	0	0	0	0	0	0	1	0.00684932	0.00684932
DOK5	0.12997	0	0	0	0	0.00684932	0	0	0	0	0	0	0	0	0	0	0	0	0	0	0	0	0	1	0.00684932	0.00684932
ENO2	0.08622	0	0	0	0	0.00684932	0	0	0	0	0	0	0	0	0	0	0	0	0	0	0	0	0	1	0.00684932	0.00684932
EPM2AIP1	0.21766	0	0	0	0	0.00684932	0	0	0	0	0	0	0	0	0	0	0	0	0	0	0	0	0	1	0.00684932	0.00684932
ETV5	0.0001	0	0	0	0	0.00684932	0	0	0	0	0	0	0	0	0	0	0	0	0	0	0	0	0	1	0.00684932	0.00684932
F13A1	0.05736	0	0	0	0	0.00684932	0	0	0	0	0	0	0	0	0	0	0	0	0	0	0	0	0	1	0.00684932	0.00684932
KANSL1L	0.01426	0	0	0	0	0.00684932	0	0	0	0	0	0	0	0	0	0	0	0	0	0	0	0	0	1	0.00684932	0.00684932
KCNE4	0	0	0	0	0	0.00684932	0	0	0	0	0	0	0	0	0	0	0	0	0	0	0	0	0	1	0.00684932	0.00684932
KIAA1967	0	0	0	0	0	0.00684932	0	0	0	0	0	0	0	0	0	0	0	0	0	0	0	0	0	1	0.00684932	0.00684932
LINC00094	0.10026	0	0	0	0	0.00684932	0	0	0	0	0	0	0	0	0	0	0	0	0	0	0	0	0	1	0.00684932	0.00684932
LOC100130275	0.0042	0	0	0	0	0.00684932	0	0	0	0	0	0	0	0	0	0	0	0	0	0	0	0	0	1	0.00684932	0.00684932
LOC157860	0.13894	0	0	0	0	0.00684932	0	0	0	0	0	0	0	0	0	0	0	0	0	0	0	0	0	1	0.00684932	0.00684932
LOC339260	0.18862	0	0	0	0	0.00684932	0	0	0	0	0	0	0	0	0	0	0	0	0	0	0	0	0	1	0.00684932	0.00684932
NUTF2	0.0794	0	0	0	0	0.00684932	0	0	0	0	0	0	0	0	0	0	0	0	0	0	0	0	0	1	0.00684932	0.00684932
PDGFRL	0.10103	0	0	0	0	0.00684932	0	0	0	0	0	0	0	0	0	0	0	0	0	0	0	0	0	1	0.00684932	0.00684932
PRDX5	0.0116	0	0	0	0	0.00684932	0	0	0	0	0	0	0	0	0	0	0	0	0	0	0	0	0	1	0.00684932	0.00684932
PRKD1	0.0002	0	0	0	0	0.00684932	0	0	0	0	0	0	0	0	0	0	0	0	0	0	0	0	0	1	0.00684932	0.00684932
SEC22B	0.41158	0	0	0	0	0.00684932	0	0	0	0	0	0	0	0	0	0	0	0	0	0	0	0	0	1	0.00684932	0.00684932
SET	0	0	0	0	0	0.00684932	0	0	0	0	0	0	0	0	0	0	0	0	0	0	0	0	0	1	0.00684932	0.00684932
SPHK1	0.25202	0	0	0	0	0.00684932	0	0	0	0	0	0	0	0	0	0	0	0	0	0	0	0	0	1	0.00684932	0.00684932
SRGAP2C	0.42598	0	0	0	0	0.00684932	0	0	0	0	0	0	0	0	0	0	0	0	0	0	0	0	0	1	0.00684932	0.00684932
SYNC	0.00048	0	0	0	0	0.00684932	0	0	0	0	0	0	0	0	0	0	0	0	0	0	0	0	0	1	0.00684932	0.00684932
TRIM7	0.0178	0	0	0	0	0.00684932	0	0	0	0	0	0	0	0	0	0	0	0	0	0	0	0	0	1	0.00684932	0.00684932
TXNDC9	0.42864	0	0	0	0	0.00684932	0	0	0	0	0	0	0	0	0	0	0	0	0	0	0	0	0	1	0.00684932	0.00684932
UBE2QL1	0.00043	0	0	0	0	0.00684932	0	0	0	0	0	0	0	0	0	0	0	0	0	0	0	0	0	1	0.00684932	0.00684932
UQCRC2	0.05507	0	0	0	0	0.00684932	0	0	0	0	0	0	0	0	0	0	0	0	0	0	0	0	0	1	0.00684932	0.00684932
VMP1	0.59647	0	0	0	0	0.00684932	0	0	0	0	0	0	0	0	0	0	0	0	0	0	0	0	0	1	0.00684932	0.00684932
ZNF529	0.09795	0	0	0	0	0.00684932	0	0	0	0	0	0	0	0	0	0	0	0	0	0	0	0	0	1	0.00684932	0.00684932
ZNF827	0.00442	0	0	0	0	0.00684932	0	0	0	0	0	0	0	0	0	0	0	0	0	0	0	0	0	1	0.00684932	0.00684932
ACTA2	0	0	0.00152207	0	0.00146628	0	0	0	0	0	0	0	0	0	0	0	0	0	0	0	0	0	0	2	0.00298835	0.00597669
APOL1	0.45532	0	0.00152207	0	0.00146628	0	0	0	0	0	0	0	0	0	0	0	0	0	0	0	0	0	0	2	0.00298835	0.00597669
ASPM	0.03325	0	0.00152207	0	0.00146628	0	0	0	0	0	0	0	0	0	0	0	0	0	0	0	0	0	0	2	0.00298835	0.00597669
BNC2	0.34231	0	0.00152207	0	0.00146628	0	0	0	0	0	0	0	0	0	0	0	0	0	0	0	0	0	0	2	0.00298835	0.00597669
BOC	0.00015	0	0.00152207	0	0.00146628	0	0	0	0	0	0	0	0	0	0	0	0	0	0	0	0	0	0	2	0.00298835	0.00597669
BUB1	0.13571	0	0.00152207	0	0.00146628	0	0	0	0	0	0	0	0	0	0	0	0	0	0	0	0	0	0	2	0.00298835	0.00597669
BUB1B	0.00582	0	0.00152207	0	0.00146628	0	0	0	0	0	0	0	0	0	0	0	0	0	0	0	0	0	0	2	0.00298835	0.00597669
C1R	0.00018	0	0.00152207	0	0.00146628	0	0	0	0	0	0	0	0	0	0	0	0	0	0	0	0	0	0	2	0.00298835	0.00597669
CDC25A	0.00137	0	0.00152207	0	0.00146628	0	0	0	0	0	0	0	0	0	0	0	0	0	0	0	0	0	0	2	0.00298835	0.00597669
CDT1	0.00195	0	0.00152207	0	0.00146628	0	0	0	0	0	0	0	0	0	0	0	0	0	0	0	0	0	0	2	0.00298835	0.00597669
CENPE	0.00234	0	0.00152207	0	0.00146628	0	0	0	0	0	0	0	0	0	0	0	0	0	0	0	0	0	0	2	0.00298835	0.00597669
CLDN11	0.00066	0	0.00152207	0	0.00146628	0	0	0	0	0	0	0	0	0	0	0	0	0	0	0	0	0	0	2	0.00298835	0.00597669
COL8A1	0.07083	0	0.00152207	0	0.00146628	0	0	0	0	0	0	0	0	0	0	0	0	0	0	0	0	0	0	2	0.00298835	0.00597669
COL8A2	0.00046	0	0.00152207	0	0.00146628	0	0	0	0	0	0	0	0	0	0	0	0	0	0	0	0	0	0	2	0.00298835	0.00597669
DEPDC1	0.00215	0	0.00152207	0	0.00146628	0	0	0	0	0	0	0	0	0	0	0	0	0	0	0	0	0	0	2	0.00298835	0.00597669
DEPDC1B	0.01061	0	0.00152207	0	0.00146628	0	0	0	0	0	0	0	0	0	0	0	0	0	0	0	0	0	0	2	0.00298835	0.00597669
DPM1	0.0102	0	0.00152207	0	0.00146628	0	0	0	0	0	0	0	0	0	0	0	0	0	0	0	0	0	0	2	0.00298835	0.00597669
FBXO32	0.08301	0	0.00152207	0	0.00146628	0	0	0	0	0	0	0	0	0	0	0	0	0	0	0	0	0	0	2	0.00298835	0.00597669
FXYD6	1e-05	0	0.00152207	0	0.00146628	0	0	0	0	0	0	0	0	0	0	0	0	0	0	0	0	0	0	2	0.00298835	0.00597669
GMNN	0	0	0.00152207	0	0.00146628	0	0	0	0	0	0	0	0	0	0	0	0	0	0	0	0	0	0	2	0.00298835	0.00597669
GSN	0.0271	0	0.00152207	0	0.00146628	0	0	0	0	0	0	0	0	0	0	0	0	0	0	0	0	0	0	2	0.00298835	0.00597669
HJURP	0.02486	0	0.00152207	0	0.00146628	0	0	0	0	0	0	0	0	0	0	0	0	0	0	0	0	0	0	2	0.00298835	0.00597669
HOOK1	6e-05	0	0.00152207	0	0.00146628	0	0	0	0	0	0	0	0	0	0	0	0	0	0	0	0	0	0	2	0.00298835	0.00597669
IRF1	0.00305	0	0.00152207	0	0.00146628	0	0	0	0	0	0	0	0	0	0	0	0	0	0	0	0	0	0	2	0.00298835	0.00597669
KIF11	0.00193	0	0.00152207	0	0.00146628	0	0	0	0	0	0	0	0	0	0	0	0	0	0	0	0	0	0	2	0.00298835	0.00597669
LBH	0.00218	0	0.00152207	0	0.00146628	0	0	0	0	0	0	0	0	0	0	0	0	0	0	0	0	0	0	2	0.00298835	0.00597669
LDLRAD3	0.01333	0	0.00152207	0	0.00146628	0	0	0	0	0	0	0	0	0	0	0	0	0	0	0	0	0	0	2	0.00298835	0.00597669
LUM	0.00207	0	0.00152207	0	0.00146628	0	0	0	0	0	0	0	0	0	0	0	0	0	0	0	0	0	0	2	0.00298835	0.00597669
MARVELD3	0.56319	0	0.00152207	0	0.00146628	0	0	0	0	0	0	0	0	0	0	0	0	0	0	0	0	0	0	2	0.00298835	0.00597669
MEIS1	0.00024	0	0.00152207	0	0.00146628	0	0	0	0	0	0	0	0	0	0	0	0	0	0	0	0	0	0	2	0.00298835	0.00597669
MN1	0.00015	0	0.00152207	0	0.00146628	0	0	0	0	0	0	0	0	0	0	0	0	0	0	0	0	0	0	2	0.00298835	0.00597669
MOXD1	0.22362	0	0.00152207	0	0.00146628	0	0	0	0	0	0	0	0	0	0	0	0	0	0	0	0	0	0	2	0.00298835	0.00597669
NCAPG	0.00295	0	0.00152207	0	0.00146628	0	0	0	0	0	0	0	0	0	0	0	0	0	0	0	0	0	0	2	0.00298835	0.00597669
NDN	0.00062	0	0.00152207	0	0.00146628	0	0	0	0	0	0	0	0	0	0	0	0	0	0	0	0	0	0	2	0.00298835	0.00597669
NUSAP1	0	0	0.00152207	0	0.00146628	0	0	0	0	0	0	0	0	0	0	0	0	0	0	0	0	0	0	2	0.00298835	0.00597669
PARD6B	0.31178	0	0.00152207	0	0.00146628	0	0	0	0	0	0	0	0	0	0	0	0	0	0	0	0	0	0	2	0.00298835	0.00597669
PBX1	0.08774	0	0.00152207	0	0.00146628	0	0	0	0	0	0	0	0	0	0	0	0	0	0	0	0	0	0	2	0.00298835	0.00597669
PKP2	0.00174	0	0.00152207	0	0.00146628	0	0	0	0	0	0	0	0	0	0	0	0	0	0	0	0	0	0	2	0.00298835	0.00597669
PPP1R3D	0.59324	0	0.00152207	0	0.00146628	0	0	0	0	0	0	0	0	0	0	0	0	0	0	0	0	0	0	2	0.00298835	0.00597669
SECTM1	0.64874	0	0.00152207	0	0.00146628	0	0	0	0	0	0	0	0	0	0	0	0	0	0	0	0	0	0	2	0.00298835	0.00597669
SMC2	0.13491	0	0.00152207	0	0.00146628	0	0	0	0	0	0	0	0	0	0	0	0	0	0	0	0	0	0	2	0.00298835	0.00597669
SPATA2	0.00925	0	0.00152207	0	0.00146628	0	0	0	0	0	0	0	0	0	0	0	0	0	0	0	0	0	0	2	0.00298835	0.00597669
STIL	0	0	0.00152207	0	0.00146628	0	0	0	0	0	0	0	0	0	0	0	0	0	0	0	0	0	0	2	0.00298835	0.00597669
TK1	0.00118	0	0.00152207	0	0.00146628	0	0	0	0	0	0	0	0	0	0	0	0	0	0	0	0	0	0	2	0.00298835	0.00597669
TP53RK	0.00187	0	0.00152207	0	0.00146628	0	0	0	0	0	0	0	0	0	0	0	0	0	0	0	0	0	0	2	0.00298835	0.00597669
ZNF521	0.08759	0	0.00152207	0	0.00146628	0	0	0	0	0	0	0	0	0	0	0	0	0	0	0	0	0	0	2	0.00298835	0.00597669
ABI3BP	0.07215	0	0.00152207	0	0	0	0	0	0	0	0	0	0	0.00127226	0	0	0	0	0	0	0	0	0	2	0.00279433	0.00558867
ACTG2	0	0	0.00152207	0	0	0	0	0	0	0	0	0	0	0.00127226	0	0	0	0	0	0	0	0	0	2	0.00279433	0.00558867
AGR2	0.21271	0	0.00152207	0	0	0	0	0	0	0	0	0	0	0.00127226	0	0	0	0	0	0	0	0	0	2	0.00279433	0.00558867
ALOX5AP	0.04	0	0.00152207	0	0	0	0	0	0	0	0	0	0	0.00127226	0	0	0	0	0	0	0	0	0	2	0.00279433	0.00558867
APOD	0.00053	0	0.00152207	0	0	0	0	0	0	0	0	0	0	0.00127226	0	0	0	0	0	0	0	0	0	2	0.00279433	0.00558867
BASP1	0.00128	0	0.00152207	0	0	0	0	0	0	0	0	0	0	0.00127226	0	0	0	0	0	0	0	0	0	2	0.00279433	0.00558867
BCL11A	0.00065	0	0.00152207	0	0	0	0	0	0	0	0	0	0	0.00127226	0	0	0	0	0	0	0	0	0	2	0.00279433	0.00558867
BCL2A1	0.35549	0	0.00152207	0	0	0	0	0	0	0	0	0	0	0.00127226	0	0	0	0	0	0	0	0	0	2	0.00279433	0.00558867
C1QA	0.00044	0	0.00152207	0	0	0	0	0	0	0	0	0	0	0.00127226	0	0	0	0	0	0	0	0	0	2	0.00279433	0.00558867
C1QB	0.00322	0	0.00152207	0	0	0	0	0	0	0	0	0	0	0.00127226	0	0	0	0	0	0	0	0	0	2	0.00279433	0.00558867
CCL2	0.00079	0	0.00152207	0	0	0	0	0	0	0	0	0	0	0.00127226	0	0	0	0	0	0	0	0	0	2	0.00279433	0.00558867
CCL8	0.10869	0	0.00152207	0	0	0	0	0	0	0	0	0	0	0.00127226	0	0	0	0	0	0	0	0	0	2	0.00279433	0.00558867
CD53	0.05134	0	0.00152207	0	0	0	0	0	0	0	0	0	0	0.00127226	0	0	0	0	0	0	0	0	0	2	0.00279433	0.00558867
CD74	0.0111	0	0.00152207	0	0	0	0	0	0	0	0	0	0	0.00127226	0	0	0	0	0	0	0	0	0	2	0.00279433	0.00558867
CDCA7	0.00133	0	0.00152207	0	0	0	0	0	0	0	0	0	0	0.00127226	0	0	0	0	0	0	0	0	0	2	0.00279433	0.00558867
CDH11	0.00503	0	0.00152207	0	0	0	0	0	0	0	0	0	0	0.00127226	0	0	0	0	0	0	0	0	0	2	0.00279433	0.00558867
CEACAM7	0.99536	0	0.00152207	0	0	0	0	0	0	0	0	0	0	0.00127226	0	0	0	0	0	0	0	0	0	2	0.00279433	0.00558867
CFL2	0.39268	0	0.00152207	0	0	0	0	0	0	0	0	0	0	0.00127226	0	0	0	0	0	0	0	0	0	2	0.00279433	0.00558867
CHRDL1	0.08474	0	0.00152207	0	0	0	0	0	0	0	0	0	0	0.00127226	0	0	0	0	0	0	0	0	0	2	0.00279433	0.00558867
CLDN3	0.03119	0	0.00152207	0	0	0	0	0	0	0	0	0	0	0.00127226	0	0	0	0	0	0	0	0	0	2	0.00279433	0.00558867
CMPK2	0.99502	0	0.00152207	0	0	0	0	0	0	0	0	0	0	0.00127226	0	0	0	0	0	0	0	0	0	2	0.00279433	0.00558867
COL12A1	0.00105	0	0.00152207	0	0	0	0	0	0	0	0	0	0	0.00127226	0	0	0	0	0	0	0	0	0	2	0.00279433	0.00558867
COL6A2	1e-05	0	0.00152207	0	0	0	0	0	0	0	0	0	0	0.00127226	0	0	0	0	0	0	0	0	0	2	0.00279433	0.00558867
CTHRC1	0.03182	0	0.00152207	0	0	0	0	0	0	0	0	0	0	0.00127226	0	0	0	0	0	0	0	0	0	2	0.00279433	0.00558867
CTSL2	0.28083	0	0.00152207	0	0	0	0	0	0	0	0	0	0	0.00127226	0	0	0	0	0	0	0	0	0	2	0.00279433	0.00558867
CXCL11	0.0374	0	0.00152207	0	0	0	0	0	0	0	0	0	0	0.00127226	0	0	0	0	0	0	0	0	0	2	0.00279433	0.00558867
CYBB	0.05337	0	0.00152207	0	0	0	0	0	0	0	0	0	0	0.00127226	0	0	0	0	0	0	0	0	0	2	0.00279433	0.00558867
EDNRB	0.21965	0	0.00152207	0	0	0	0	0	0	0	0	0	0	0.00127226	0	0	0	0	0	0	0	0	0	2	0.00279433	0.00558867
EPB41L3	0.09006	0	0.00152207	0	0	0	0	0	0	0	0	0	0	0.00127226	0	0	0	0	0	0	0	0	0	2	0.00279433	0.00558867
FABP4	0.0131	0	0.00152207	0	0	0	0	0	0	0	0	0	0	0.00127226	0	0	0	0	0	0	0	0	0	2	0.00279433	0.00558867
FAM129A	0.00559	0	0.00152207	0	0	0	0	0	0	0	0	0	0	0.00127226	0	0	0	0	0	0	0	0	0	2	0.00279433	0.00558867
FAM26F	0.08433	0	0.00152207	0	0	0	0	0	0	0	0	0	0	0.00127226	0	0	0	0	0	0	0	0	0	2	0.00279433	0.00558867
FAM55A	0.15103	0	0.00152207	0	0	0	0	0	0	0	0	0	0	0.00127226	0	0	0	0	0	0	0	0	0	2	0.00279433	0.00558867
FAM55D	NA	0	0.00152207	0	0	0	0	0	0	0	0	0	0	0.00127226	0	0	0	0	0	0	0	0	0	2	0.00279433	0.00558867
FAM92A1	0.06134	0	0.00152207	0	0	0	0	0	0	0	0	0	0	0.00127226	0	0	0	0	0	0	0	0	0	2	0.00279433	0.00558867
FCER1G	0.00053	0	0.00152207	0	0	0	0	0	0	0	0	0	0	0.00127226	0	0	0	0	0	0	0	0	0	2	0.00279433	0.00558867
FHL1	0.00638	0	0.00152207	0	0	0	0	0	0	0	0	0	0	0.00127226	0	0	0	0	0	0	0	0	0	2	0.00279433	0.00558867
GBP1	0.29821	0	0.00152207	0	0	0	0	0	0	0	0	0	0	0.00127226	0	0	0	0	0	0	0	0	0	2	0.00279433	0.00558867
GPR160	0.02513	0	0.00152207	0	0	0	0	0	0	0	0	0	0	0.00127226	0	0	0	0	0	0	0	0	0	2	0.00279433	0.00558867
HLA-DMB	0.34089	0	0.00152207	0	0	0	0	0	0	0	0	0	0	0.00127226	0	0	0	0	0	0	0	0	0	2	0.00279433	0.00558867
HLA-DPA1	0.19631	0	0.00152207	0	0	0	0	0	0	0	0	0	0	0.00127226	0	0	0	0	0	0	0	0	0	2	0.00279433	0.00558867
HTRA1	0.00062	0	0.00152207	0	0	0	0	0	0	0	0	0	0	0.00127226	0	0	0	0	0	0	0	0	0	2	0.00279433	0.00558867
IDO1	0.00082	0	0.00152207	0	0	0	0	0	0	0	0	0	0	0.00127226	0	0	0	0	0	0	0	0	0	2	0.00279433	0.00558867
IFIT3	0.98671	0	0.00152207	0	0	0	0	0	0	0	0	0	0	0.00127226	0	0	0	0	0	0	0	0	0	2	0.00279433	0.00558867
IGF1	0.00098	0	0.00152207	0	0	0	0	0	0	0	0	0	0	0.00127226	0	0	0	0	0	0	0	0	0	2	0.00279433	0.00558867
ITGB2	0.006	0	0.00152207	0	0	0	0	0	0	0	0	0	0	0.00127226	0	0	0	0	0	0	0	0	0	2	0.00279433	0.00558867
KLHL5	0.29336	0	0.00152207	0	0	0	0	0	0	0	0	0	0	0.00127226	0	0	0	0	0	0	0	0	0	2	0.00279433	0.00558867
KRT20	0.85553	0	0.00152207	0	0	0	0	0	0	0	0	0	0	0.00127226	0	0	0	0	0	0	0	0	0	2	0.00279433	0.00558867
LAPTM5	0.00371	0	0.00152207	0	0	0	0	0	0	0	0	0	0	0.00127226	0	0	0	0	0	0	0	0	0	2	0.00279433	0.00558867
LCP2	0.08228	0	0.00152207	0	0	0	0	0	0	0	0	0	0	0.00127226	0	0	0	0	0	0	0	0	0	2	0.00279433	0.00558867
LOXL1	0	0	0.00152207	0	0	0	0	0	0	0	0	0	0	0.00127226	0	0	0	0	0	0	0	0	0	2	0.00279433	0.00558867
MAF	0.00401	0	0.00152207	0	0	0	0	0	0	0	0	0	0	0.00127226	0	0	0	0	0	0	0	0	0	2	0.00279433	0.00558867
MAFB	0.00093	0	0.00152207	0	0	0	0	0	0	0	0	0	0	0.00127226	0	0	0	0	0	0	0	0	0	2	0.00279433	0.00558867
METTL7A	0.4724	0	0.00152207	0	0	0	0	0	0	0	0	0	0	0.00127226	0	0	0	0	0	0	0	0	0	2	0.00279433	0.00558867
MFAP5	0.01682	0	0.00152207	0	0	0	0	0	0	0	0	0	0	0.00127226	0	0	0	0	0	0	0	0	0	2	0.00279433	0.00558867
MITF	0.00139	0	0.00152207	0	0	0	0	0	0	0	0	0	0	0.00127226	0	0	0	0	0	0	0	0	0	2	0.00279433	0.00558867
MPEG1	0.30644	0	0.00152207	0	0	0	0	0	0	0	0	0	0	0.00127226	0	0	0	0	0	0	0	0	0	2	0.00279433	0.00558867
MT1E	0.08749	0	0.00152207	0	0	0	0	0	0	0	0	0	0	0.00127226	0	0	0	0	0	0	0	0	0	2	0.00279433	0.00558867
MT1F	0.88529	0	0.00152207	0	0	0	0	0	0	0	0	0	0	0.00127226	0	0	0	0	0	0	0	0	0	2	0.00279433	0.00558867
MT1G	0.2034	0	0.00152207	0	0	0	0	0	0	0	0	0	0	0.00127226	0	0	0	0	0	0	0	0	0	2	0.00279433	0.00558867
MT1M	0.9905	0	0.00152207	0	0	0	0	0	0	0	0	0	0	0.00127226	0	0	0	0	0	0	0	0	0	2	0.00279433	0.00558867
MUC20	0.92731	0	0.00152207	0	0	0	0	0	0	0	0	0	0	0.00127226	0	0	0	0	0	0	0	0	0	2	0.00279433	0.00558867
MYH11	1e-05	0	0.00152207	0	0	0	0	0	0	0	0	0	0	0.00127226	0	0	0	0	0	0	0	0	0	2	0.00279433	0.00558867
NCF2	0.11613	0	0.00152207	0	0	0	0	0	0	0	0	0	0	0.00127226	0	0	0	0	0	0	0	0	0	2	0.00279433	0.00558867
NEXN	0.16056	0	0.00152207	0	0	0	0	0	0	0	0	0	0	0.00127226	0	0	0	0	0	0	0	0	0	2	0.00279433	0.00558867
NRP1	0.00087	0	0.00152207	0	0	0	0	0	0	0	0	0	0	0.00127226	0	0	0	0	0	0	0	0	0	2	0.00279433	0.00558867
OAS2	0.21327	0	0.00152207	0	0	0	0	0	0	0	0	0	0	0.00127226	0	0	0	0	0	0	0	0	0	2	0.00279433	0.00558867
PAPPA	0.57175	0	0.00152207	0	0	0	0	0	0	0	0	0	0	0.00127226	0	0	0	0	0	0	0	0	0	2	0.00279433	0.00558867
PDZRN3	0.52677	0	0.00152207	0	0	0	0	0	0	0	0	0	0	0.00127226	0	0	0	0	0	0	0	0	0	2	0.00279433	0.00558867
PITX2	0.14442	0	0.00152207	0	0	0	0	0	0	0	0	0	0	0.00127226	0	0	0	0	0	0	0	0	0	2	0.00279433	0.00558867
PMP22	0.00045	0	0.00152207	0	0	0	0	0	0	0	0	0	0	0.00127226	0	0	0	0	0	0	0	0	0	2	0.00279433	0.00558867
PSAT1	0.01421	0	0.00152207	0	0	0	0	0	0	0	0	0	0	0.00127226	0	0	0	0	0	0	0	0	0	2	0.00279433	0.00558867
PTPRC	0.79031	0	0.00152207	0	0	0	0	0	0	0	0	0	0	0.00127226	0	0	0	0	0	0	0	0	0	2	0.00279433	0.00558867
RASSF8	0.02095	0	0.00152207	0	0	0	0	0	0	0	0	0	0	0.00127226	0	0	0	0	0	0	0	0	0	2	0.00279433	0.00558867
RGS1	0.38192	0	0.00152207	0	0	0	0	0	0	0	0	0	0	0.00127226	0	0	0	0	0	0	0	0	0	2	0.00279433	0.00558867
SAMD9	0.72324	0	0.00152207	0	0	0	0	0	0	0	0	0	0	0.00127226	0	0	0	0	0	0	0	0	0	2	0.00279433	0.00558867
SFRP1	0.86306	0	0.00152207	0	0	0	0	0	0	0	0	0	0	0.00127226	0	0	0	0	0	0	0	0	0	2	0.00279433	0.00558867
SLAMF8	0.56791	0	0.00152207	0	0	0	0	0	0	0	0	0	0	0.00127226	0	0	0	0	0	0	0	0	0	2	0.00279433	0.00558867
SMARCA1	0.00683	0	0.00152207	0	0	0	0	0	0	0	0	0	0	0.00127226	0	0	0	0	0	0	0	0	0	2	0.00279433	0.00558867
SOCS3	0.2274	0	0.00152207	0	0	0	0	0	0	0	0	0	0	0.00127226	0	0	0	0	0	0	0	0	0	2	0.00279433	0.00558867
SORBS1	0.35762	0	0.00152207	0	0	0	0	0	0	0	0	0	0	0.00127226	0	0	0	0	0	0	0	0	0	2	0.00279433	0.00558867
SPAG1	0.00304	0	0.00152207	0	0	0	0	0	0	0	0	0	0	0.00127226	0	0	0	0	0	0	0	0	0	2	0.00279433	0.00558867
SPARC	0	0	0.00152207	0	0	0	0	0	0	0	0	0	0	0.00127226	0	0	0	0	0	0	0	0	0	2	0.00279433	0.00558867
SRGN	0.4013	0	0.00152207	0	0	0	0	0	0	0	0	0	0	0.00127226	0	0	0	0	0	0	0	0	0	2	0.00279433	0.00558867
SRPX	0.00102	0	0.00152207	0	0	0	0	0	0	0	0	0	0	0.00127226	0	0	0	0	0	0	0	0	0	2	0.00279433	0.00558867
STC1	0.00021	0	0.00152207	0	0	0	0	0	0	0	0	0	0	0.00127226	0	0	0	0	0	0	0	0	0	2	0.00279433	0.00558867
STYK1	0.57101	0	0.00152207	0	0	0	0	0	0	0	0	0	0	0.00127226	0	0	0	0	0	0	0	0	0	2	0.00279433	0.00558867
SYNM	0.12332	0	0.00152207	0	0	0	0	0	0	0	0	0	0	0.00127226	0	0	0	0	0	0	0	0	0	2	0.00279433	0.00558867
SYNPO2	0.01428	0	0.00152207	0	0	0	0	0	0	0	0	0	0	0.00127226	0	0	0	0	0	0	0	0	0	2	0.00279433	0.00558867
TCFL5	0.25642	0	0.00152207	0	0	0	0	0	0	0	0	0	0	0.00127226	0	0	0	0	0	0	0	0	0	2	0.00279433	0.00558867
TNFSF13B	0.20905	0	0.00152207	0	0	0	0	0	0	0	0	0	0	0.00127226	0	0	0	0	0	0	0	0	0	2	0.00279433	0.00558867
TSPAN2	0.04185	0	0.00152207	0	0	0	0	0	0	0	0	0	0	0.00127226	0	0	0	0	0	0	0	0	0	2	0.00279433	0.00558867
TWIST1	0.00075	0	0.00152207	0	0	0	0	0	0	0	0	0	0	0.00127226	0	0	0	0	0	0	0	0	0	2	0.00279433	0.00558867
UBE2E2	0.05353	0	0.00152207	0	0	0	0	0	0	0	0	0	0	0.00127226	0	0	0	0	0	0	0	0	0	2	0.00279433	0.00558867
VCAM1	0.08794	0	0.00152207	0	0	0	0	0	0	0	0	0	0	0.00127226	0	0	0	0	0	0	0	0	0	2	0.00279433	0.00558867
XAF1	0.51084	0	0.00152207	0	0	0	0	0	0	0	0	0	0	0.00127226	0	0	0	0	0	0	0	0	0	2	0.00279433	0.00558867
ZBTB10	0.22945	0	0.00152207	0	0	0	0	0	0	0	0	0	0	0.00127226	0	0	0	0	0	0	0	0	0	2	0.00279433	0.00558867
ZEB2	0.00366	0	0.00152207	0	0	0	0	0	0	0	0	0	0	0.00127226	0	0	0	0	0	0	0	0	0	2	0.00279433	0.00558867
A1CF	0.46365	0	0	0	0.00146628	0	0	0	0	0	0	0	0	0.00127226	0	0	0	0	0	0	0	0	0	2	0.00273854	0.00547708
ABCB1	0.77554	0	0	0	0.00146628	0	0	0	0	0	0	0	0	0.00127226	0	0	0	0	0	0	0	0	0	2	0.00273854	0.00547708
ADRB1	0.34893	0	0	0	0.00146628	0	0	0	0	0	0	0	0	0.00127226	0	0	0	0	0	0	0	0	0	2	0.00273854	0.00547708
APOBEC1	0.98201	0	0	0	0.00146628	0	0	0	0	0	0	0	0	0.00127226	0	0	0	0	0	0	0	0	0	2	0.00273854	0.00547708
AQP3	0.52787	0	0	0	0.00146628	0	0	0	0	0	0	0	0	0.00127226	0	0	0	0	0	0	0	0	0	2	0.00273854	0.00547708
BCAS1	0.18598	0	0	0	0.00146628	0	0	0	0	0	0	0	0	0.00127226	0	0	0	0	0	0	0	0	0	2	0.00273854	0.00547708
BCL2L15	0.80572	0	0	0	0.00146628	0	0	0	0	0	0	0	0	0.00127226	0	0	0	0	0	0	0	0	0	2	0.00273854	0.00547708
C2CD4A	0.00396	0	0	0	0.00146628	0	0	0	0	0	0	0	0	0.00127226	0	0	0	0	0	0	0	0	0	2	0.00273854	0.00547708
C9orf152	0.71936	0	0	0	0.00146628	0	0	0	0	0	0	0	0	0.00127226	0	0	0	0	0	0	0	0	0	2	0.00273854	0.00547708
CA12	0.86665	0	0	0	0.00146628	0	0	0	0	0	0	0	0	0.00127226	0	0	0	0	0	0	0	0	0	2	0.00273854	0.00547708
CFD	0.2356	0	0	0	0.00146628	0	0	0	0	0	0	0	0	0.00127226	0	0	0	0	0	0	0	0	0	2	0.00273854	0.00547708
CPS1	0.04221	0	0	0	0.00146628	0	0	0	0	0	0	0	0	0.00127226	0	0	0	0	0	0	0	0	0	2	0.00273854	0.00547708
CYP2B6	0.56818	0	0	0	0.00146628	0	0	0	0	0	0	0	0	0.00127226	0	0	0	0	0	0	0	0	0	2	0.00273854	0.00547708
DAPK1	0.04598	0	0	0	0.00146628	0	0	0	0	0	0	0	0	0.00127226	0	0	0	0	0	0	0	0	0	2	0.00273854	0.00547708
DOCK8	0.58919	0	0	0	0.00146628	0	0	0	0	0	0	0	0	0.00127226	0	0	0	0	0	0	0	0	0	2	0.00273854	0.00547708
DPT	0.15416	0	0	0	0.00146628	0	0	0	0	0	0	0	0	0.00127226	0	0	0	0	0	0	0	0	0	2	0.00273854	0.00547708
DUOXA2	0.45398	0	0	0	0.00146628	0	0	0	0	0	0	0	0	0.00127226	0	0	0	0	0	0	0	0	0	2	0.00273854	0.00547708
ERP27	0.91306	0	0	0	0.00146628	0	0	0	0	0	0	0	0	0.00127226	0	0	0	0	0	0	0	0	0	2	0.00273854	0.00547708
FABP6	0.24401	0	0	0	0.00146628	0	0	0	0	0	0	0	0	0.00127226	0	0	0	0	0	0	0	0	0	2	0.00273854	0.00547708
FAM3D	0.24293	0	0	0	0.00146628	0	0	0	0	0	0	0	0	0.00127226	0	0	0	0	0	0	0	0	0	2	0.00273854	0.00547708
FARP1	0.91108	0	0	0	0.00146628	0	0	0	0	0	0	0	0	0.00127226	0	0	0	0	0	0	0	0	0	2	0.00273854	0.00547708
FIBIN	0.00239	0	0	0	0.00146628	0	0	0	0	0	0	0	0	0.00127226	0	0	0	0	0	0	0	0	0	2	0.00273854	0.00547708
FOXA3	0.80925	0	0	0	0.00146628	0	0	0	0	0	0	0	0	0.00127226	0	0	0	0	0	0	0	0	0	2	0.00273854	0.00547708
GALNT7	0.00822	0	0	0	0.00146628	0	0	0	0	0	0	0	0	0.00127226	0	0	0	0	0	0	0	0	0	2	0.00273854	0.00547708
GBP4	0.60623	0	0	0	0.00146628	0	0	0	0	0	0	0	0	0.00127226	0	0	0	0	0	0	0	0	0	2	0.00273854	0.00547708
GEM	0	0	0	0	0.00146628	0	0	0	0	0	0	0	0	0.00127226	0	0	0	0	0	0	0	0	0	2	0.00273854	0.00547708
GNE	0.68662	0	0	0	0.00146628	0	0	0	0	0	0	0	0	0.00127226	0	0	0	0	0	0	0	0	0	2	0.00273854	0.00547708
GNLY	0.13245	0	0	0	0.00146628	0	0	0	0	0	0	0	0	0.00127226	0	0	0	0	0	0	0	0	0	2	0.00273854	0.00547708
GPC6	0.00153	0	0	0	0.00146628	0	0	0	0	0	0	0	0	0.00127226	0	0	0	0	0	0	0	0	0	2	0.00273854	0.00547708
GRM8	0.62642	0	0	0	0.00146628	0	0	0	0	0	0	0	0	0.00127226	0	0	0	0	0	0	0	0	0	2	0.00273854	0.00547708
GZMA	0.00699	0	0	0	0.00146628	0	0	0	0	0	0	0	0	0.00127226	0	0	0	0	0	0	0	0	0	2	0.00273854	0.00547708
GZMB	0.00281	0	0	0	0.00146628	0	0	0	0	0	0	0	0	0.00127226	0	0	0	0	0	0	0	0	0	2	0.00273854	0.00547708
HDGFRP3	0.18758	0	0	0	0.00146628	0	0	0	0	0	0	0	0	0.00127226	0	0	0	0	0	0	0	0	0	2	0.00273854	0.00547708
HEPACAM2	0.16983	0	0	0	0.00146628	0	0	0	0	0	0	0	0	0.00127226	0	0	0	0	0	0	0	0	0	2	0.00273854	0.00547708
HNRNPH1	0	0	0	0	0.00146628	0	0	0	0	0	0	0	0	0.00127226	0	0	0	0	0	0	0	0	0	2	0.00273854	0.00547708
HUNK	0.43328	0	0	0	0.00146628	0	0	0	0	0	0	0	0	0.00127226	0	0	0	0	0	0	0	0	0	2	0.00273854	0.00547708
IL1RN	0.0067	0	0	0	0.00146628	0	0	0	0	0	0	0	0	0.00127226	0	0	0	0	0	0	0	0	0	2	0.00273854	0.00547708
ISX	0.42849	0	0	0	0.00146628	0	0	0	0	0	0	0	0	0.00127226	0	0	0	0	0	0	0	0	0	2	0.00273854	0.00547708
ITLN1	0.7422	0	0	0	0.00146628	0	0	0	0	0	0	0	0	0.00127226	0	0	0	0	0	0	0	0	0	2	0.00273854	0.00547708
KLF9	0.08236	0	0	0	0.00146628	0	0	0	0	0	0	0	0	0.00127226	0	0	0	0	0	0	0	0	0	2	0.00273854	0.00547708
KLK11	0.00014	0	0	0	0.00146628	0	0	0	0	0	0	0	0	0.00127226	0	0	0	0	0	0	0	0	0	2	0.00273854	0.00547708
KYNU	0.08301	0	0	0	0.00146628	0	0	0	0	0	0	0	0	0.00127226	0	0	0	0	0	0	0	0	0	2	0.00273854	0.00547708
L1TD1	0.7045	0	0	0	0.00146628	0	0	0	0	0	0	0	0	0.00127226	0	0	0	0	0	0	0	0	0	2	0.00273854	0.00547708
LHFP	0	0	0	0	0.00146628	0	0	0	0	0	0	0	0	0.00127226	0	0	0	0	0	0	0	0	0	2	0.00273854	0.00547708
LIMA1	0.8386	0	0	0	0.00146628	0	0	0	0	0	0	0	0	0.00127226	0	0	0	0	0	0	0	0	0	2	0.00273854	0.00547708
LRRC31	0.01663	0	0	0	0.00146628	0	0	0	0	0	0	0	0	0.00127226	0	0	0	0	0	0	0	0	0	2	0.00273854	0.00547708
LY6E	0.01414	0	0	0	0.00146628	0	0	0	0	0	0	0	0	0.00127226	0	0	0	0	0	0	0	0	0	2	0.00273854	0.00547708
MICB	0.01632	0	0	0	0.00146628	0	0	0	0	0	0	0	0	0.00127226	0	0	0	0	0	0	0	0	0	2	0.00273854	0.00547708
MIR100HG	0.00058	0	0	0	0.00146628	0	0	0	0	0	0	0	0	0.00127226	0	0	0	0	0	0	0	0	0	2	0.00273854	0.00547708
MT1H	0.59793	0	0	0	0.00146628	0	0	0	0	0	0	0	0	0.00127226	0	0	0	0	0	0	0	0	0	2	0.00273854	0.00547708
MUC4	0.69668	0	0	0	0.00146628	0	0	0	0	0	0	0	0	0.00127226	0	0	0	0	0	0	0	0	0	2	0.00273854	0.00547708
MYL9	0	0	0	0	0.00146628	0	0	0	0	0	0	0	0	0.00127226	0	0	0	0	0	0	0	0	0	2	0.00273854	0.00547708
NFIB	0.35499	0	0	0	0.00146628	0	0	0	0	0	0	0	0	0.00127226	0	0	0	0	0	0	0	0	0	2	0.00273854	0.00547708
NR1D2	0.954	0	0	0	0.00146628	0	0	0	0	0	0	0	0	0.00127226	0	0	0	0	0	0	0	0	0	2	0.00273854	0.00547708
NR3C2	0.01161	0	0	0	0.00146628	0	0	0	0	0	0	0	0	0.00127226	0	0	0	0	0	0	0	0	0	2	0.00273854	0.00547708
PCCA	0.0308	0	0	0	0.00146628	0	0	0	0	0	0	0	0	0.00127226	0	0	0	0	0	0	0	0	0	2	0.00273854	0.00547708
PLA2G12B	0.09223	0	0	0	0.00146628	0	0	0	0	0	0	0	0	0.00127226	0	0	0	0	0	0	0	0	0	2	0.00273854	0.00547708
PLAGL1	0.09429	0	0	0	0.00146628	0	0	0	0	0	0	0	0	0.00127226	0	0	0	0	0	0	0	0	0	2	0.00273854	0.00547708
PM20D2	0.00065	0	0	0	0.00146628	0	0	0	0	0	0	0	0	0.00127226	0	0	0	0	0	0	0	0	0	2	0.00273854	0.00547708
PNMA2	0.0289	0	0	0	0.00146628	0	0	0	0	0	0	0	0	0.00127226	0	0	0	0	0	0	0	0	0	2	0.00273854	0.00547708
PRAP1	0.28308	0	0	0	0.00146628	0	0	0	0	0	0	0	0	0.00127226	0	0	0	0	0	0	0	0	0	2	0.00273854	0.00547708
PROX1	0.50746	0	0	0	0.00146628	0	0	0	0	0	0	0	0	0.00127226	0	0	0	0	0	0	0	0	0	2	0.00273854	0.00547708
PTCH1	0.01082	0	0	0	0.00146628	0	0	0	0	0	0	0	0	0.00127226	0	0	0	0	0	0	0	0	0	2	0.00273854	0.00547708
PTGER4	0.36931	0	0	0	0.00146628	0	0	0	0	0	0	0	0	0.00127226	0	0	0	0	0	0	0	0	0	2	0.00273854	0.00547708
RDX	0.35019	0	0	0	0.00146628	0	0	0	0	0	0	0	0	0.00127226	0	0	0	0	0	0	0	0	0	2	0.00273854	0.00547708
RHBDL2	0.00404	0	0	0	0.00146628	0	0	0	0	0	0	0	0	0.00127226	0	0	0	0	0	0	0	0	0	2	0.00273854	0.00547708
RNF125	0.47864	0	0	0	0.00146628	0	0	0	0	0	0	0	0	0.00127226	0	0	0	0	0	0	0	0	0	2	0.00273854	0.00547708
RNF186	0.01522	0	0	0	0.00146628	0	0	0	0	0	0	0	0	0.00127226	0	0	0	0	0	0	0	0	0	2	0.00273854	0.00547708
SAMD12	0.53884	0	0	0	0.00146628	0	0	0	0	0	0	0	0	0.00127226	0	0	0	0	0	0	0	0	0	2	0.00273854	0.00547708
SCGB2A1	0.72492	0	0	0	0.00146628	0	0	0	0	0	0	0	0	0.00127226	0	0	0	0	0	0	0	0	0	2	0.00273854	0.00547708
SERPINA1	0.57993	0	0	0	0.00146628	0	0	0	0	0	0	0	0	0.00127226	0	0	0	0	0	0	0	0	0	2	0.00273854	0.00547708
SGK2	0.03647	0	0	0	0.00146628	0	0	0	0	0	0	0	0	0.00127226	0	0	0	0	0	0	0	0	0	2	0.00273854	0.00547708
SLC19A3	0.2122	0	0	0	0.00146628	0	0	0	0	0	0	0	0	0.00127226	0	0	0	0	0	0	0	0	0	2	0.00273854	0.00547708
SLC1A1	0.23289	0	0	0	0.00146628	0	0	0	0	0	0	0	0	0.00127226	0	0	0	0	0	0	0	0	0	2	0.00273854	0.00547708
SLC7A11	0.52124	0	0	0	0.00146628	0	0	0	0	0	0	0	0	0.00127226	0	0	0	0	0	0	0	0	0	2	0.00273854	0.00547708
SLITRK6	0.07706	0	0	0	0.00146628	0	0	0	0	0	0	0	0	0.00127226	0	0	0	0	0	0	0	0	0	2	0.00273854	0.00547708
SPIN3	0.68567	0	0	0	0.00146628	0	0	0	0	0	0	0	0	0.00127226	0	0	0	0	0	0	0	0	0	2	0.00273854	0.00547708
TAGLN	0	0	0	0	0.00146628	0	0	0	0	0	0	0	0	0.00127226	0	0	0	0	0	0	0	0	0	2	0.00273854	0.00547708
TBX3	0.36697	0	0	0	0.00146628	0	0	0	0	0	0	0	0	0.00127226	0	0	0	0	0	0	0	0	0	2	0.00273854	0.00547708
TCEA3	0.23742	0	0	0	0.00146628	0	0	0	0	0	0	0	0	0.00127226	0	0	0	0	0	0	0	0	0	2	0.00273854	0.00547708
TFF1	0.7205	0	0	0	0.00146628	0	0	0	0	0	0	0	0	0.00127226	0	0	0	0	0	0	0	0	0	2	0.00273854	0.00547708
TFF3	0.50795	0	0	0	0.00146628	0	0	0	0	0	0	0	0	0.00127226	0	0	0	0	0	0	0	0	0	2	0.00273854	0.00547708
TGFB1I1	0	0	0	0	0.00146628	0	0	0	0	0	0	0	0	0.00127226	0	0	0	0	0	0	0	0	0	2	0.00273854	0.00547708
TOX	0.87143	0	0	0	0.00146628	0	0	0	0	0	0	0	0	0.00127226	0	0	0	0	0	0	0	0	0	2	0.00273854	0.00547708
TPM2	0	0	0	0	0.00146628	0	0	0	0	0	0	0	0	0.00127226	0	0	0	0	0	0	0	0	0	2	0.00273854	0.00547708
WWTR1	0	0	0	0	0.00146628	0	0	0	0	0	0	0	0	0.00127226	0	0	0	0	0	0	0	0	0	2	0.00273854	0.00547708
ZNF704	0.02408	0	0	0	0.00146628	0	0	0	0	0	0	0	0	0.00127226	0	0	0	0	0	0	0	0	0	2	0.00273854	0.00547708
A2M	0.00067	0	0.00152207	0	0	0	0	0	0	0	0	0	0	0	0	0	0	0	0	0	0	0	0	1	0.00152207	0.00152207
ABCA1	0.00713	0	0.00152207	0	0	0	0	0	0	0	0	0	0	0	0	0	0	0	0	0	0	0	0	1	0.00152207	0.00152207
ADAM19	0.62246	0	0.00152207	0	0	0	0	0	0	0	0	0	0	0	0	0	0	0	0	0	0	0	0	1	0.00152207	0.00152207
ADARB1	0.03922	0	0.00152207	0	0	0	0	0	0	0	0	0	0	0	0	0	0	0	0	0	0	0	0	1	0.00152207	0.00152207
ADM	0.02712	0	0.00152207	0	0	0	0	0	0	0	0	0	0	0	0	0	0	0	0	0	0	0	0	1	0.00152207	0.00152207
AGPAT5	0.06843	0	0.00152207	0	0	0	0	0	0	0	0	0	0	0	0	0	0	0	0	0	0	0	0	1	0.00152207	0.00152207
AHCY	0.02833	0	0.00152207	0	0	0	0	0	0	0	0	0	0	0	0	0	0	0	0	0	0	0	0	1	0.00152207	0.00152207
AK3L1	0.09216	0	0.00152207	0	0	0	0	0	0	0	0	0	0	0	0	0	0	0	0	0	0	0	0	1	0.00152207	0.00152207
ALDH1A3	0	0	0.00152207	0	0	0	0	0	0	0	0	0	0	0	0	0	0	0	0	0	0	0	0	1	0.00152207	0.00152207
AMOTL1	0.0058	0	0.00152207	0	0	0	0	0	0	0	0	0	0	0	0	0	0	0	0	0	0	0	0	1	0.00152207	0.00152207
ANGPTL2	0	0	0.00152207	0	0	0	0	0	0	0	0	0	0	0	0	0	0	0	0	0	0	0	0	1	0.00152207	0.00152207
ANLN	0.07214	0	0.00152207	0	0	0	0	0	0	0	0	0	0	0	0	0	0	0	0	0	0	0	0	1	0.00152207	0.00152207
AP1S2	0.95036	0	0.00152207	0	0	0	0	0	0	0	0	0	0	0	0	0	0	0	0	0	0	0	0	1	0.00152207	0.00152207
APBB1IP	0.06967	0	0.00152207	0	0	0	0	0	0	0	0	0	0	0	0	0	0	0	0	0	0	0	0	1	0.00152207	0.00152207
AQP9	0.01387	0	0.00152207	0	0	0	0	0	0	0	0	0	0	0	0	0	0	0	0	0	0	0	0	1	0.00152207	0.00152207
ARRDC3	0.02618	0	0.00152207	0	0	0	0	0	0	0	0	0	0	0	0	0	0	0	0	0	0	0	0	1	0.00152207	0.00152207
ATF3	0.00984	0	0.00152207	0	0	0	0	0	0	0	0	0	0	0	0	0	0	0	0	0	0	0	0	1	0.00152207	0.00152207
ATP2B4	0.14714	0	0.00152207	0	0	0	0	0	0	0	0	0	0	0	0	0	0	0	0	0	0	0	0	1	0.00152207	0.00152207
ATP8B2	5e-05	0	0.00152207	0	0	0	0	0	0	0	0	0	0	0	0	0	0	0	0	0	0	0	0	1	0.00152207	0.00152207
C10orf10	0	0	0.00152207	0	0	0	0	0	0	0	0	0	0	0	0	0	0	0	0	0	0	0	0	1	0.00152207	0.00152207
C12orf48	0.03936	0	0.00152207	0	0	0	0	0	0	0	0	0	0	0	0	0	0	0	0	0	0	0	0	1	0.00152207	0.00152207
C13orf33	NA	0	0.00152207	0	0	0	0	0	0	0	0	0	0	0	0	0	0	0	0	0	0	0	0	1	0.00152207	0.00152207
C1orf162	0.17526	0	0.00152207	0	0	0	0	0	0	0	0	0	0	0	0	0	0	0	0	0	0	0	0	1	0.00152207	0.00152207
C20orf194	0.00576	0	0.00152207	0	0	0	0	0	0	0	0	0	0	0	0	0	0	0	0	0	0	0	0	1	0.00152207	0.00152207
C3AR1	0.02048	0	0.00152207	0	0	0	0	0	0	0	0	0	0	0	0	0	0	0	0	0	0	0	0	1	0.00152207	0.00152207
C5orf13	0.79175	0	0.00152207	0	0	0	0	0	0	0	0	0	0	0	0	0	0	0	0	0	0	0	0	1	0.00152207	0.00152207
C5orf23	0.00796	0	0.00152207	0	0	0	0	0	0	0	0	0	0	0	0	0	0	0	0	0	0	0	0	1	0.00152207	0.00152207
C6orf173	0.00243	0	0.00152207	0	0	0	0	0	0	0	0	0	0	0	0	0	0	0	0	0	0	0	0	1	0.00152207	0.00152207
C7	0.00241	0	0.00152207	0	0	0	0	0	0	0	0	0	0	0	0	0	0	0	0	0	0	0	0	1	0.00152207	0.00152207
C8orf4	0.62434	0	0.00152207	0	0	0	0	0	0	0	0	0	0	0	0	0	0	0	0	0	0	0	0	1	0.00152207	0.00152207
CASQ2	0.20414	0	0.00152207	0	0	0	0	0	0	0	0	0	0	0	0	0	0	0	0	0	0	0	0	1	0.00152207	0.00152207
CAV1	0.01037	0	0.00152207	0	0	0	0	0	0	0	0	0	0	0	0	0	0	0	0	0	0	0	0	1	0.00152207	0.00152207
CCDC88A	0.22147	0	0.00152207	0	0	0	0	0	0	0	0	0	0	0	0	0	0	0	0	0	0	0	0	1	0.00152207	0.00152207
CCL11	0.7246	0	0.00152207	0	0	0	0	0	0	0	0	0	0	0	0	0	0	0	0	0	0	0	0	1	0.00152207	0.00152207
CCPG1	0.49364	0	0.00152207	0	0	0	0	0	0	0	0	0	0	0	0	0	0	0	0	0	0	0	0	1	0.00152207	0.00152207
CD248	9e-05	0	0.00152207	0	0	0	0	0	0	0	0	0	0	0	0	0	0	0	0	0	0	0	0	1	0.00152207	0.00152207
CD40	0.36267	0	0.00152207	0	0	0	0	0	0	0	0	0	0	0	0	0	0	0	0	0	0	0	0	1	0.00152207	0.00152207
CD93	0.03541	0	0.00152207	0	0	0	0	0	0	0	0	0	0	0	0	0	0	0	0	0	0	0	0	1	0.00152207	0.00152207
CDC2	0.60896	0	0.00152207	0	0	0	0	0	0	0	0	0	0	0	0	0	0	0	0	0	0	0	0	1	0.00152207	0.00152207
CDC25B	0.01038	0	0.00152207	0	0	0	0	0	0	0	0	0	0	0	0	0	0	0	0	0	0	0	0	1	0.00152207	0.00152207
CDC42EP3	0.53697	0	0.00152207	0	0	0	0	0	0	0	0	0	0	0	0	0	0	0	0	0	0	0	0	1	0.00152207	0.00152207
CDCA5	0.01186	0	0.00152207	0	0	0	0	0	0	0	0	0	0	0	0	0	0	0	0	0	0	0	0	1	0.00152207	0.00152207
CEBPD	0.01466	0	0.00152207	0	0	0	0	0	0	0	0	0	0	0	0	0	0	0	0	0	0	0	0	1	0.00152207	0.00152207
CECR1	0.03242	0	0.00152207	0	0	0	0	0	0	0	0	0	0	0	0	0	0	0	0	0	0	0	0	1	0.00152207	0.00152207
CENPA	1e-05	0	0.00152207	0	0	0	0	0	0	0	0	0	0	0	0	0	0	0	0	0	0	0	0	1	0.00152207	0.00152207
CENPN	0.28222	0	0.00152207	0	0	0	0	0	0	0	0	0	0	0	0	0	0	0	0	0	0	0	0	1	0.00152207	0.00152207
CGREF1	0.23612	0	0.00152207	0	0	0	0	0	0	0	0	0	0	0	0	0	0	0	0	0	0	0	0	1	0.00152207	0.00152207
CH25H	0.05099	0	0.00152207	0	0	0	0	0	0	0	0	0	0	0	0	0	0	0	0	0	0	0	0	1	0.00152207	0.00152207
CHMP4B	0.66214	0	0.00152207	0	0	0	0	0	0	0	0	0	0	0	0	0	0	0	0	0	0	0	0	1	0.00152207	0.00152207
CHST11	0.04959	0	0.00152207	0	0	0	0	0	0	0	0	0	0	0	0	0	0	0	0	0	0	0	0	1	0.00152207	0.00152207
CILP	0.1089	0	0.00152207	0	0	0	0	0	0	0	0	0	0	0	0	0	0	0	0	0	0	0	0	1	0.00152207	0.00152207
CLIC4	0	0	0.00152207	0	0	0	0	0	0	0	0	0	0	0	0	0	0	0	0	0	0	0	0	1	0.00152207	0.00152207
CMTM3	1e-05	0	0.00152207	0	0	0	0	0	0	0	0	0	0	0	0	0	0	0	0	0	0	0	0	1	0.00152207	0.00152207
CNN3	0.56853	0	0.00152207	0	0	0	0	0	0	0	0	0	0	0	0	0	0	0	0	0	0	0	0	1	0.00152207	0.00152207
CNRIP1	0.00308	0	0.00152207	0	0	0	0	0	0	0	0	0	0	0	0	0	0	0	0	0	0	0	0	1	0.00152207	0.00152207
COQ2	0.00101	0	0.00152207	0	0	0	0	0	0	0	0	0	0	0	0	0	0	0	0	0	0	0	0	1	0.00152207	0.00152207
CPXM2	0.01002	0	0.00152207	0	0	0	0	0	0	0	0	0	0	0	0	0	0	0	0	0	0	0	0	1	0.00152207	0.00152207
CXCR7	0.18331	0	0.00152207	0	0	0	0	0	0	0	0	0	0	0	0	0	0	0	0	0	0	0	0	1	0.00152207	0.00152207
CXorf15	NA	0	0.00152207	0	0	0	0	0	0	0	0	0	0	0	0	0	0	0	0	0	0	0	0	1	0.00152207	0.00152207
CXXC5	0.73615	0	0.00152207	0	0	0	0	0	0	0	0	0	0	0	0	0	0	0	0	0	0	0	0	1	0.00152207	0.00152207
CSE1L	9e-05	0	0.00152207	0	0	0	0	0	0	0	0	0	0	0	0	0	0	0	0	0	0	0	0	1	0.00152207	0.00152207
CSNK2A1	0.00818	0	0.00152207	0	0	0	0	0	0	0	0	0	0	0	0	0	0	0	0	0	0	0	0	1	0.00152207	0.00152207
CSRP1	9e-05	0	0.00152207	0	0	0	0	0	0	0	0	0	0	0	0	0	0	0	0	0	0	0	0	1	0.00152207	0.00152207
CSTF1	0.00263	0	0.00152207	0	0	0	0	0	0	0	0	0	0	0	0	0	0	0	0	0	0	0	0	1	0.00152207	0.00152207
DAPP1	0.71474	0	0.00152207	0	0	0	0	0	0	0	0	0	0	0	0	0	0	0	0	0	0	0	0	1	0.00152207	0.00152207
DHFR	0.03448	0	0.00152207	0	0	0	0	0	0	0	0	0	0	0	0	0	0	0	0	0	0	0	0	1	0.00152207	0.00152207
DKK3	0.00255	0	0.00152207	0	0	0	0	0	0	0	0	0	0	0	0	0	0	0	0	0	0	0	0	1	0.00152207	0.00152207
DLC1	0.00647	0	0.00152207	0	0	0	0	0	0	0	0	0	0	0	0	0	0	0	0	0	0	0	0	1	0.00152207	0.00152207
DOK3	0.06951	0	0.00152207	0	0	0	0	0	0	0	0	0	0	0	0	0	0	0	0	0	0	0	0	1	0.00152207	0.00152207
DSCC1	0.05284	0	0.00152207	0	0	0	0	0	0	0	0	0	0	0	0	0	0	0	0	0	0	0	0	1	0.00152207	0.00152207
DUSP1	1e-05	0	0.00152207	0	0	0	0	0	0	0	0	0	0	0	0	0	0	0	0	0	0	0	0	1	0.00152207	0.00152207
DUSP5	0.00024	0	0.00152207	0	0	0	0	0	0	0	0	0	0	0	0	0	0	0	0	0	0	0	0	1	0.00152207	0.00152207
EDIL3	0.01529	0	0.00152207	0	0	0	0	0	0	0	0	0	0	0	0	0	0	0	0	0	0	0	0	1	0.00152207	0.00152207
EIF1AX	0.00633	0	0.00152207	0	0	0	0	0	0	0	0	0	0	0	0	0	0	0	0	0	0	0	0	1	0.00152207	0.00152207
EIF2S2	0.00039	0	0.00152207	0	0	0	0	0	0	0	0	0	0	0	0	0	0	0	0	0	0	0	0	1	0.00152207	0.00152207
ELTD1	0.11907	0	0.00152207	0	0	0	0	0	0	0	0	0	0	0	0	0	0	0	0	0	0	0	0	1	0.00152207	0.00152207
EMP1	2e-05	0	0.00152207	0	0	0	0	0	0	0	0	0	0	0	0	0	0	0	0	0	0	0	0	1	0.00152207	0.00152207
ENTPD1	0.01595	0	0.00152207	0	0	0	0	0	0	0	0	0	0	0	0	0	0	0	0	0	0	0	0	1	0.00152207	0.00152207
EPAS1	0.08895	0	0.00152207	0	0	0	0	0	0	0	0	0	0	0	0	0	0	0	0	0	0	0	0	1	0.00152207	0.00152207
ERI2	0.00012	0	0.00152207	0	0	0	0	0	0	0	0	0	0	0	0	0	0	0	0	0	0	0	0	1	0.00152207	0.00152207
ERRFI1	0.01619	0	0.00152207	0	0	0	0	0	0	0	0	0	0	0	0	0	0	0	0	0	0	0	0	1	0.00152207	0.00152207
F2RL2	0.46958	0	0.00152207	0	0	0	0	0	0	0	0	0	0	0	0	0	0	0	0	0	0	0	0	1	0.00152207	0.00152207
FAM101B	0.00892	0	0.00152207	0	0	0	0	0	0	0	0	0	0	0	0	0	0	0	0	0	0	0	0	1	0.00152207	0.00152207
FANCI	0.00144	0	0.00152207	0	0	0	0	0	0	0	0	0	0	0	0	0	0	0	0	0	0	0	0	1	0.00152207	0.00152207
FASN	0.39791	0	0.00152207	0	0	0	0	0	0	0	0	0	0	0	0	0	0	0	0	0	0	0	0	1	0.00152207	0.00152207
FBLN5	2e-05	0	0.00152207	0	0	0	0	0	0	0	0	0	0	0	0	0	0	0	0	0	0	0	0	1	0.00152207	0.00152207
FCGR2B	0.16564	0	0.00152207	0	0	0	0	0	0	0	0	0	0	0	0	0	0	0	0	0	0	0	0	1	0.00152207	0.00152207
FDFT1	0.00545	0	0.00152207	0	0	0	0	0	0	0	0	0	0	0	0	0	0	0	0	0	0	0	0	1	0.00152207	0.00152207
FGFBP1	0.38914	0	0.00152207	0	0	0	0	0	0	0	0	0	0	0	0	0	0	0	0	0	0	0	0	1	0.00152207	0.00152207
FIGNL1	0.00313	0	0.00152207	0	0	0	0	0	0	0	0	0	0	0	0	0	0	0	0	0	0	0	0	1	0.00152207	0.00152207
FILIP1L	0.62828	0	0.00152207	0	0	0	0	0	0	0	0	0	0	0	0	0	0	0	0	0	0	0	0	1	0.00152207	0.00152207
FMOD	0.00111	0	0.00152207	0	0	0	0	0	0	0	0	0	0	0	0	0	0	0	0	0	0	0	0	1	0.00152207	0.00152207
FOS	0.02572	0	0.00152207	0	0	0	0	0	0	0	0	0	0	0	0	0	0	0	0	0	0	0	0	1	0.00152207	0.00152207
FOXF1	0.02667	0	0.00152207	0	0	0	0	0	0	0	0	0	0	0	0	0	0	0	0	0	0	0	0	1	0.00152207	0.00152207
FOXF2	0.06926	0	0.00152207	0	0	0	0	0	0	0	0	0	0	0	0	0	0	0	0	0	0	0	0	1	0.00152207	0.00152207
FRMD4A	0.05994	0	0.00152207	0	0	0	0	0	0	0	0	0	0	0	0	0	0	0	0	0	0	0	0	1	0.00152207	0.00152207
FRY	0	0	0.00152207	0	0	0	0	0	0	0	0	0	0	0	0	0	0	0	0	0	0	0	0	1	0.00152207	0.00152207
FZD1	0.00071	0	0.00152207	0	0	0	0	0	0	0	0	0	0	0	0	0	0	0	0	0	0	0	0	1	0.00152207	0.00152207
FZD7	0.55664	0	0.00152207	0	0	0	0	0	0	0	0	0	0	0	0	0	0	0	0	0	0	0	0	1	0.00152207	0.00152207
GAS7	0.00945	0	0.00152207	0	0	0	0	0	0	0	0	0	0	0	0	0	0	0	0	0	0	0	0	1	0.00152207	0.00152207
GBP2	0.37689	0	0.00152207	0	0	0	0	0	0	0	0	0	0	0	0	0	0	0	0	0	0	0	0	1	0.00152207	0.00152207
GFPT2	0.02176	0	0.00152207	0	0	0	0	0	0	0	0	0	0	0	0	0	0	0	0	0	0	0	0	1	0.00152207	0.00152207
GIMAP4	0.09727	0	0.00152207	0	0	0	0	0	0	0	0	0	0	0	0	0	0	0	0	0	0	0	0	1	0.00152207	0.00152207
GJA1	0.0001	0	0.00152207	0	0	0	0	0	0	0	0	0	0	0	0	0	0	0	0	0	0	0	0	1	0.00152207	0.00152207
GNB5	0.02733	0	0.00152207	0	0	0	0	0	0	0	0	0	0	0	0	0	0	0	0	0	0	0	0	1	0.00152207	0.00152207
GNG11	0.01994	0	0.00152207	0	0	0	0	0	0	0	0	0	0	0	0	0	0	0	0	0	0	0	0	1	0.00152207	0.00152207
GPR116	0.42689	0	0.00152207	0	0	0	0	0	0	0	0	0	0	0	0	0	0	0	0	0	0	0	0	1	0.00152207	0.00152207
GPRASP2	0.00042	0	0.00152207	0	0	0	0	0	0	0	0	0	0	0	0	0	0	0	0	0	0	0	0	1	0.00152207	0.00152207
GPX7	0.00213	0	0.00152207	0	0	0	0	0	0	0	0	0	0	0	0	0	0	0	0	0	0	0	0	1	0.00152207	0.00152207
GPX8	0.00115	0	0.00152207	0	0	0	0	0	0	0	0	0	0	0	0	0	0	0	0	0	0	0	0	1	0.00152207	0.00152207
GTF2E2	0.02243	0	0.00152207	0	0	0	0	0	0	0	0	0	0	0	0	0	0	0	0	0	0	0	0	1	0.00152207	0.00152207
HAVCR2	0.21505	0	0.00152207	0	0	0	0	0	0	0	0	0	0	0	0	0	0	0	0	0	0	0	0	1	0.00152207	0.00152207
HCK	0.02847	0	0.00152207	0	0	0	0	0	0	0	0	0	0	0	0	0	0	0	0	0	0	0	0	1	0.00152207	0.00152207
HDHD1A	0.52905	0	0.00152207	0	0	0	0	0	0	0	0	0	0	0	0	0	0	0	0	0	0	0	0	1	0.00152207	0.00152207
HELLS	0	0	0.00152207	0	0	0	0	0	0	0	0	0	0	0	0	0	0	0	0	0	0	0	0	1	0.00152207	0.00152207
HEPH	0.0067	0	0.00152207	0	0	0	0	0	0	0	0	0	0	0	0	0	0	0	0	0	0	0	0	1	0.00152207	0.00152207
HIF1A	0.60844	0	0.00152207	0	0	0	0	0	0	0	0	0	0	0	0	0	0	0	0	0	0	0	0	1	0.00152207	0.00152207
HLA-F	0.5838	0	0.00152207	0	0	0	0	0	0	0	0	0	0	0	0	0	0	0	0	0	0	0	0	1	0.00152207	0.00152207
HMGCS1	0.83964	0	0.00152207	0	0	0	0	0	0	0	0	0	0	0	0	0	0	0	0	0	0	0	0	1	0.00152207	0.00152207
HOXA10	0.75867	0	0.00152207	0	0	0	0	0	0	0	0	0	0	0	0	0	0	0	0	0	0	0	0	1	0.00152207	0.00152207
HOXA11	0.6823	0	0.00152207	0	0	0	0	0	0	0	0	0	0	0	0	0	0	0	0	0	0	0	0	1	0.00152207	0.00152207
HOXA13	0.9727	0	0.00152207	0	0	0	0	0	0	0	0	0	0	0	0	0	0	0	0	0	0	0	0	1	0.00152207	0.00152207
HOXA5	0.17031	0	0.00152207	0	0	0	0	0	0	0	0	0	0	0	0	0	0	0	0	0	0	0	0	1	0.00152207	0.00152207
HOXA7	0.00163	0	0.00152207	0	0	0	0	0	0	0	0	0	0	0	0	0	0	0	0	0	0	0	0	1	0.00152207	0.00152207
HOXA9	NA	0	0.00152207	0	0	0	0	0	0	0	0	0	0	0	0	0	0	0	0	0	0	0	0	1	0.00152207	0.00152207
HSPB6	0.12034	0	0.00152207	0	0	0	0	0	0	0	0	0	0	0	0	0	0	0	0	0	0	0	0	1	0.00152207	0.00152207
ICAM1	0.14108	0	0.00152207	0	0	0	0	0	0	0	0	0	0	0	0	0	0	0	0	0	0	0	0	1	0.00152207	0.00152207
IDI1	0.01358	0	0.00152207	0	0	0	0	0	0	0	0	0	0	0	0	0	0	0	0	0	0	0	0	1	0.00152207	0.00152207
IFI30	0.04078	0	0.00152207	0	0	0	0	0	0	0	0	0	0	0	0	0	0	0	0	0	0	0	0	1	0.00152207	0.00152207
IFIH1	0.96071	0	0.00152207	0	0	0	0	0	0	0	0	0	0	0	0	0	0	0	0	0	0	0	0	1	0.00152207	0.00152207
IGFBP7	0	0	0.00152207	0	0	0	0	0	0	0	0	0	0	0	0	0	0	0	0	0	0	0	0	1	0.00152207	0.00152207
IGSF6	0.50887	0	0.00152207	0	0	0	0	0	0	0	0	0	0	0	0	0	0	0	0	0	0	0	0	1	0.00152207	0.00152207
IL10RA	0.00619	0	0.00152207	0	0	0	0	0	0	0	0	0	0	0	0	0	0	0	0	0	0	0	0	1	0.00152207	0.00152207
IL1R1	0.00214	0	0.00152207	0	0	0	0	0	0	0	0	0	0	0	0	0	0	0	0	0	0	0	0	1	0.00152207	0.00152207
IL6	0.99927	0	0.00152207	0	0	0	0	0	0	0	0	0	0	0	0	0	0	0	0	0	0	0	0	1	0.00152207	0.00152207
IL6ST	0.00359	0	0.00152207	0	0	0	0	0	0	0	0	0	0	0	0	0	0	0	0	0	0	0	0	1	0.00152207	0.00152207
IL7R	0.52054	0	0.00152207	0	0	0	0	0	0	0	0	0	0	0	0	0	0	0	0	0	0	0	0	1	0.00152207	0.00152207
IQGAP3	0.09552	0	0.00152207	0	0	0	0	0	0	0	0	0	0	0	0	0	0	0	0	0	0	0	0	1	0.00152207	0.00152207
ITGA7	0.00074	0	0.00152207	0	0	0	0	0	0	0	0	0	0	0	0	0	0	0	0	0	0	0	0	1	0.00152207	0.00152207
ITGAV	0.04523	0	0.00152207	0	0	0	0	0	0	0	0	0	0	0	0	0	0	0	0	0	0	0	0	1	0.00152207	0.00152207
ITPRIP	0.23161	0	0.00152207	0	0	0	0	0	0	0	0	0	0	0	0	0	0	0	0	0	0	0	0	1	0.00152207	0.00152207
JAM3	0.00026	0	0.00152207	0	0	0	0	0	0	0	0	0	0	0	0	0	0	0	0	0	0	0	0	1	0.00152207	0.00152207
JUNB	7e-05	0	0.00152207	0	0	0	0	0	0	0	0	0	0	0	0	0	0	0	0	0	0	0	0	1	0.00152207	0.00152207
KANK2	0.01285	0	0.00152207	0	0	0	0	0	0	0	0	0	0	0	0	0	0	0	0	0	0	0	0	1	0.00152207	0.00152207
KIF23	0.58495	0	0.00152207	0	0	0	0	0	0	0	0	0	0	0	0	0	0	0	0	0	0	0	0	1	0.00152207	0.00152207
KLF6	0.07043	0	0.00152207	0	0	0	0	0	0	0	0	0	0	0	0	0	0	0	0	0	0	0	0	1	0.00152207	0.00152207
KPNA2	0.00031	0	0.00152207	0	0	0	0	0	0	0	0	0	0	0	0	0	0	0	0	0	0	0	0	1	0.00152207	0.00152207
LAMA4	3e-05	0	0.00152207	0	0	0	0	0	0	0	0	0	0	0	0	0	0	0	0	0	0	0	0	1	0.00152207	0.00152207
LATS2	0.03794	0	0.00152207	0	0	0	0	0	0	0	0	0	0	0	0	0	0	0	0	0	0	0	0	1	0.00152207	0.00152207
LCP1	0.00976	0	0.00152207	0	0	0	0	0	0	0	0	0	0	0	0	0	0	0	0	0	0	0	0	1	0.00152207	0.00152207
LGALS1	0	0	0.00152207	0	0	0	0	0	0	0	0	0	0	0	0	0	0	0	0	0	0	0	0	1	0.00152207	0.00152207
LMNB1	0.00717	0	0.00152207	0	0	0	0	0	0	0	0	0	0	0	0	0	0	0	0	0	0	0	0	1	0.00152207	0.00152207
LMNB2	0.0004	0	0.00152207	0	0	0	0	0	0	0	0	0	0	0	0	0	0	0	0	0	0	0	0	1	0.00152207	0.00152207
LOC149478	0.00043	0	0.00152207	0	0	0	0	0	0	0	0	0	0	0	0	0	0	0	0	0	0	0	0	1	0.00152207	0.00152207
LOC387763	0.00064	0	0.00152207	0	0	0	0	0	0	0	0	0	0	0	0	0	0	0	0	0	0	0	0	1	0.00152207	0.00152207
LOC644844	0.58316	0	0.00152207	0	0	0	0	0	0	0	0	0	0	0	0	0	0	0	0	0	0	0	0	1	0.00152207	0.00152207
LONRF1	0.90151	0	0.00152207	0	0	0	0	0	0	0	0	0	0	0	0	0	0	0	0	0	0	0	0	1	0.00152207	0.00152207
LOXL2	0	0	0.00152207	0	0	0	0	0	0	0	0	0	0	0	0	0	0	0	0	0	0	0	0	1	0.00152207	0.00152207
LRRC8C	0.67308	0	0.00152207	0	0	0	0	0	0	0	0	0	0	0	0	0	0	0	0	0	0	0	0	1	0.00152207	0.00152207
LSM5	0.0025	0	0.00152207	0	0	0	0	0	0	0	0	0	0	0	0	0	0	0	0	0	0	0	0	1	0.00152207	0.00152207
LSP1	0.00097	0	0.00152207	0	0	0	0	0	0	0	0	0	0	0	0	0	0	0	0	0	0	0	0	1	0.00152207	0.00152207
LTBP1	0.00272	0	0.00152207	0	0	0	0	0	0	0	0	0	0	0	0	0	0	0	0	0	0	0	0	1	0.00152207	0.00152207
LYAR	0.07979	0	0.00152207	0	0	0	0	0	0	0	0	0	0	0	0	0	0	0	0	0	0	0	0	1	0.00152207	0.00152207
LYST	0.00052	0	0.00152207	0	0	0	0	0	0	0	0	0	0	0	0	0	0	0	0	0	0	0	0	1	0.00152207	0.00152207
MAGEH1	0.00557	0	0.00152207	0	0	0	0	0	0	0	0	0	0	0	0	0	0	0	0	0	0	0	0	1	0.00152207	0.00152207
MAN1C1	0.47031	0	0.00152207	0	0	0	0	0	0	0	0	0	0	0	0	0	0	0	0	0	0	0	0	1	0.00152207	0.00152207
MAP3K8	0.91767	0	0.00152207	0	0	0	0	0	0	0	0	0	0	0	0	0	0	0	0	0	0	0	0	1	0.00152207	0.00152207
MAPRE1	0.00307	0	0.00152207	0	0	0	0	0	0	0	0	0	0	0	0	0	0	0	0	0	0	0	0	1	0.00152207	0.00152207
MCM3	0.00046	0	0.00152207	0	0	0	0	0	0	0	0	0	0	0	0	0	0	0	0	0	0	0	0	1	0.00152207	0.00152207
MCM4	0.00156	0	0.00152207	0	0	0	0	0	0	0	0	0	0	0	0	0	0	0	0	0	0	0	0	1	0.00152207	0.00152207
MED14	0.17873	0	0.00152207	0	0	0	0	0	0	0	0	0	0	0	0	0	0	0	0	0	0	0	0	1	0.00152207	0.00152207
MFAP4	0.00088	0	0.00152207	0	0	0	0	0	0	0	0	0	0	0	0	0	0	0	0	0	0	0	0	1	0.00152207	0.00152207
MLF1IP	0.94875	0	0.00152207	0	0	0	0	0	0	0	0	0	0	0	0	0	0	0	0	0	0	0	0	1	0.00152207	0.00152207
MMP1	0.93884	0	0.00152207	0	0	0	0	0	0	0	0	0	0	0	0	0	0	0	0	0	0	0	0	1	0.00152207	0.00152207
MMP14	3e-05	0	0.00152207	0	0	0	0	0	0	0	0	0	0	0	0	0	0	0	0	0	0	0	0	1	0.00152207	0.00152207
MRPS26	0.11485	0	0.00152207	0	0	0	0	0	0	0	0	0	0	0	0	0	0	0	0	0	0	0	0	1	0.00152207	0.00152207
MRVI1	0.00045	0	0.00152207	0	0	0	0	0	0	0	0	0	0	0	0	0	0	0	0	0	0	0	0	1	0.00152207	0.00152207
MSN	1e-05	0	0.00152207	0	0	0	0	0	0	0	0	0	0	0	0	0	0	0	0	0	0	0	0	1	0.00152207	0.00152207
MSR1	0.00497	0	0.00152207	0	0	0	0	0	0	0	0	0	0	0	0	0	0	0	0	0	0	0	0	1	0.00152207	0.00152207
MTHFD2L	0.03689	0	0.00152207	0	0	0	0	0	0	0	0	0	0	0	0	0	0	0	0	0	0	0	0	1	0.00152207	0.00152207
MTUS1	0.13971	0	0.00152207	0	0	0	0	0	0	0	0	0	0	0	0	0	0	0	0	0	0	0	0	1	0.00152207	0.00152207
MX2	0.05536	0	0.00152207	0	0	0	0	0	0	0	0	0	0	0	0	0	0	0	0	0	0	0	0	1	0.00152207	0.00152207
MXD1	0.59359	0	0.00152207	0	0	0	0	0	0	0	0	0	0	0	0	0	0	0	0	0	0	0	0	1	0.00152207	0.00152207
MYH10	0.03205	0	0.00152207	0	0	0	0	0	0	0	0	0	0	0	0	0	0	0	0	0	0	0	0	1	0.00152207	0.00152207
MYO5A	0.03176	0	0.00152207	0	0	0	0	0	0	0	0	0	0	0	0	0	0	0	0	0	0	0	0	1	0.00152207	0.00152207
NA	0.92846	0	0.00152207	0	0	0	0	0	0	0	0	0	0	0	0	0	0	0	0	0	0	0	0	1	0.00152207	0.00152207
NEK4	0.00164	0	0.00152207	0	0	0	0	0	0	0	0	0	0	0	0	0	0	0	0	0	0	0	0	1	0.00152207	0.00152207
NEU1	0.22115	0	0.00152207	0	0	0	0	0	0	0	0	0	0	0	0	0	0	0	0	0	0	0	0	1	0.00152207	0.00152207
NFKBIA	0.01582	0	0.00152207	0	0	0	0	0	0	0	0	0	0	0	0	0	0	0	0	0	0	0	0	1	0.00152207	0.00152207
NFKBIZ	0.00662	0	0.00152207	0	0	0	0	0	0	0	0	0	0	0	0	0	0	0	0	0	0	0	0	1	0.00152207	0.00152207
NGEF	0.3781	0	0.00152207	0	0	0	0	0	0	0	0	0	0	0	0	0	0	0	0	0	0	0	0	1	0.00152207	0.00152207
NID1	3e-05	0	0.00152207	0	0	0	0	0	0	0	0	0	0	0	0	0	0	0	0	0	0	0	0	1	0.00152207	0.00152207
NID2	0.00013	0	0.00152207	0	0	0	0	0	0	0	0	0	0	0	0	0	0	0	0	0	0	0	0	1	0.00152207	0.00152207
NLRC3	0.0547	0	0.00152207	0	0	0	0	0	0	0	0	0	0	0	0	0	0	0	0	0	0	0	0	1	0.00152207	0.00152207
NLRC5	0.04134	0	0.00152207	0	0	0	0	0	0	0	0	0	0	0	0	0	0	0	0	0	0	0	0	1	0.00152207	0.00152207
NR4A1	0.00132	0	0.00152207	0	0	0	0	0	0	0	0	0	0	0	0	0	0	0	0	0	0	0	0	1	0.00152207	0.00152207
NRP2	2e-05	0	0.00152207	0	0	0	0	0	0	0	0	0	0	0	0	0	0	0	0	0	0	0	0	1	0.00152207	0.00152207
NT5DC1	3e-05	0	0.00152207	0	0	0	0	0	0	0	0	0	0	0	0	0	0	0	0	0	0	0	0	1	0.00152207	0.00152207
NUAK1	0.00016	0	0.00152207	0	0	0	0	0	0	0	0	0	0	0	0	0	0	0	0	0	0	0	0	1	0.00152207	0.00152207
NUDT15	0.00903	0	0.00152207	0	0	0	0	0	0	0	0	0	0	0	0	0	0	0	0	0	0	0	0	1	0.00152207	0.00152207
NXN	1e-05	0	0.00152207	0	0	0	0	0	0	0	0	0	0	0	0	0	0	0	0	0	0	0	0	1	0.00152207	0.00152207
OAS3	0.94077	0	0.00152207	0	0	0	0	0	0	0	0	0	0	0	0	0	0	0	0	0	0	0	0	1	0.00152207	0.00152207
PALLD	0.01207	0	0.00152207	0	0	0	0	0	0	0	0	0	0	0	0	0	0	0	0	0	0	0	0	1	0.00152207	0.00152207
PAM	0.00295	0	0.00152207	0	0	0	0	0	0	0	0	0	0	0	0	0	0	0	0	0	0	0	0	1	0.00152207	0.00152207
PARVA	0.14909	0	0.00152207	0	0	0	0	0	0	0	0	0	0	0	0	0	0	0	0	0	0	0	0	1	0.00152207	0.00152207
PCDH18	0.17134	0	0.00152207	0	0	0	0	0	0	0	0	0	0	0	0	0	0	0	0	0	0	0	0	1	0.00152207	0.00152207
PCDH21	0.70245	0	0.00152207	0	0	0	0	0	0	0	0	0	0	0	0	0	0	0	0	0	0	0	0	1	0.00152207	0.00152207
PCSK9	0.00376	0	0.00152207	0	0	0	0	0	0	0	0	0	0	0	0	0	0	0	0	0	0	0	0	1	0.00152207	0.00152207
PDGFRA	0.04203	0	0.00152207	0	0	0	0	0	0	0	0	0	0	0	0	0	0	0	0	0	0	0	0	1	0.00152207	0.00152207
PDGFRB	0.00026	0	0.00152207	0	0	0	0	0	0	0	0	0	0	0	0	0	0	0	0	0	0	0	0	1	0.00152207	0.00152207
PDK4	0.01537	0	0.00152207	0	0	0	0	0	0	0	0	0	0	0	0	0	0	0	0	0	0	0	0	1	0.00152207	0.00152207
PDLIM2	1e-05	0	0.00152207	0	0	0	0	0	0	0	0	0	0	0	0	0	0	0	0	0	0	0	0	1	0.00152207	0.00152207
PFKFB3	0.02926	0	0.00152207	0	0	0	0	0	0	0	0	0	0	0	0	0	0	0	0	0	0	0	0	1	0.00152207	0.00152207
PHF16	0.00523	0	0.00152207	0	0	0	0	0	0	0	0	0	0	0	0	0	0	0	0	0	0	0	0	1	0.00152207	0.00152207
PI15	0.05458	0	0.00152207	0	0	0	0	0	0	0	0	0	0	0	0	0	0	0	0	0	0	0	0	1	0.00152207	0.00152207
PLAT	0	0	0.00152207	0	0	0	0	0	0	0	0	0	0	0	0	0	0	0	0	0	0	0	0	1	0.00152207	0.00152207
PLAU	0.00029	0	0.00152207	0	0	0	0	0	0	0	0	0	0	0	0	0	0	0	0	0	0	0	0	1	0.00152207	0.00152207
PLAUR	0	0	0.00152207	0	0	0	0	0	0	0	0	0	0	0	0	0	0	0	0	0	0	0	0	1	0.00152207	0.00152207
PLCG2	0.87278	0	0.00152207	0	0	0	0	0	0	0	0	0	0	0	0	0	0	0	0	0	0	0	0	1	0.00152207	0.00152207
PLEKHO1	0.00115	0	0.00152207	0	0	0	0	0	0	0	0	0	0	0	0	0	0	0	0	0	0	0	0	1	0.00152207	0.00152207
PLS3	0.32343	0	0.00152207	0	0	0	0	0	0	0	0	0	0	0	0	0	0	0	0	0	0	0	0	1	0.00152207	0.00152207
PNPLA4	0.86372	0	0.00152207	0	0	0	0	0	0	0	0	0	0	0	0	0	0	0	0	0	0	0	0	1	0.00152207	0.00152207
POLQ	0.00019	0	0.00152207	0	0	0	0	0	0	0	0	0	0	0	0	0	0	0	0	0	0	0	0	1	0.00152207	0.00152207
PRDM1	0.93942	0	0.00152207	0	0	0	0	0	0	0	0	0	0	0	0	0	0	0	0	0	0	0	0	1	0.00152207	0.00152207
PRKCDBP	0	0	0.00152207	0	0	0	0	0	0	0	0	0	0	0	0	0	0	0	0	0	0	0	0	1	0.00152207	0.00152207
PRSS8	0.71788	0	0.00152207	0	0	0	0	0	0	0	0	0	0	0	0	0	0	0	0	0	0	0	0	1	0.00152207	0.00152207
PTAFR	0.23954	0	0.00152207	0	0	0	0	0	0	0	0	0	0	0	0	0	0	0	0	0	0	0	0	1	0.00152207	0.00152207
PTN	0.00119	0	0.00152207	0	0	0	0	0	0	0	0	0	0	0	0	0	0	0	0	0	0	0	0	1	0.00152207	0.00152207
PTPRA	0.64667	0	0.00152207	0	0	0	0	0	0	0	0	0	0	0	0	0	0	0	0	0	0	0	0	1	0.00152207	0.00152207
RAC2	0.0961	0	0.00152207	0	0	0	0	0	0	0	0	0	0	0	0	0	0	0	0	0	0	0	0	1	0.00152207	0.00152207
RAI14	0.00618	0	0.00152207	0	0	0	0	0	0	0	0	0	0	0	0	0	0	0	0	0	0	0	0	1	0.00152207	0.00152207
RBM39	0.02714	0	0.00152207	0	0	0	0	0	0	0	0	0	0	0	0	0	0	0	0	0	0	0	0	1	0.00152207	0.00152207
RBPMS	0	0	0.00152207	0	0	0	0	0	0	0	0	0	0	0	0	0	0	0	0	0	0	0	0	1	0.00152207	0.00152207
RCAN1	0.0052	0	0.00152207	0	0	0	0	0	0	0	0	0	0	0	0	0	0	0	0	0	0	0	0	1	0.00152207	0.00152207
RCAN2	0.13379	0	0.00152207	0	0	0	0	0	0	0	0	0	0	0	0	0	0	0	0	0	0	0	0	1	0.00152207	0.00152207
RGMA	0.00266	0	0.00152207	0	0	0	0	0	0	0	0	0	0	0	0	0	0	0	0	0	0	0	0	1	0.00152207	0.00152207
RHOJ	3e-05	0	0.00152207	0	0	0	0	0	0	0	0	0	0	0	0	0	0	0	0	0	0	0	0	1	0.00152207	0.00152207
RP5-1022P6.2	0.88007	0	0.00152207	0	0	0	0	0	0	0	0	0	0	0	0	0	0	0	0	0	0	0	0	1	0.00152207	0.00152207
RPS6KA3	0.07061	0	0.00152207	0	0	0	0	0	0	0	0	0	0	0	0	0	0	0	0	0	0	0	0	1	0.00152207	0.00152207
RUNX1	0.00311	0	0.00152207	0	0	0	0	0	0	0	0	0	0	0	0	0	0	0	0	0	0	0	0	1	0.00152207	0.00152207
S100A4	1e-05	0	0.00152207	0	0	0	0	0	0	0	0	0	0	0	0	0	0	0	0	0	0	0	0	1	0.00152207	0.00152207
SASH3	0.11711	0	0.00152207	0	0	0	0	0	0	0	0	0	0	0	0	0	0	0	0	0	0	0	0	1	0.00152207	0.00152207
SCML1	0.16608	0	0.00152207	0	0	0	0	0	0	0	0	0	0	0	0	0	0	0	0	0	0	0	0	1	0.00152207	0.00152207
SERINC3	0.21699	0	0.00152207	0	0	0	0	0	0	0	0	0	0	0	0	0	0	0	0	0	0	0	0	1	0.00152207	0.00152207
SETBP1	0.07092	0	0.00152207	0	0	0	0	0	0	0	0	0	0	0	0	0	0	0	0	0	0	0	0	1	0.00152207	0.00152207
SGK1	0.00076	0	0.00152207	0	0	0	0	0	0	0	0	0	0	0	0	0	0	0	0	0	0	0	0	1	0.00152207	0.00152207
SH2B3	0.00443	0	0.00152207	0	0	0	0	0	0	0	0	0	0	0	0	0	0	0	0	0	0	0	0	1	0.00152207	0.00152207
SH3BGRL	0.00356	0	0.00152207	0	0	0	0	0	0	0	0	0	0	0	0	0	0	0	0	0	0	0	0	1	0.00152207	0.00152207
SIK1	0.06634	0	0.00152207	0	0	0	0	0	0	0	0	0	0	0	0	0	0	0	0	0	0	0	0	1	0.00152207	0.00152207
SKA2	0.14031	0	0.00152207	0	0	0	0	0	0	0	0	0	0	0	0	0	0	0	0	0	0	0	0	1	0.00152207	0.00152207
SLC43A3	0.0032	0	0.00152207	0	0	0	0	0	0	0	0	0	0	0	0	0	0	0	0	0	0	0	0	1	0.00152207	0.00152207
SLCO2B1	0.22262	0	0.00152207	0	0	0	0	0	0	0	0	0	0	0	0	0	0	0	0	0	0	0	0	1	0.00152207	0.00152207
SLFN11	0.03433	0	0.00152207	0	0	0	0	0	0	0	0	0	0	0	0	0	0	0	0	0	0	0	0	1	0.00152207	0.00152207
SLIT3	0.05531	0	0.00152207	0	0	0	0	0	0	0	0	0	0	0	0	0	0	0	0	0	0	0	0	1	0.00152207	0.00152207
SMC1A	0.87643	0	0.00152207	0	0	0	0	0	0	0	0	0	0	0	0	0	0	0	0	0	0	0	0	1	0.00152207	0.00152207
SMC4	0.00014	0	0.00152207	0	0	0	0	0	0	0	0	0	0	0	0	0	0	0	0	0	0	0	0	1	0.00152207	0.00152207
SNRPB	0.03126	0	0.00152207	0	0	0	0	0	0	0	0	0	0	0	0	0	0	0	0	0	0	0	0	1	0.00152207	0.00152207
SOD2	0.40609	0	0.00152207	0	0	0	0	0	0	0	0	0	0	0	0	0	0	0	0	0	0	0	0	1	0.00152207	0.00152207
SPAG5	0.05025	0	0.00152207	0	0	0	0	0	0	0	0	0	0	0	0	0	0	0	0	0	0	0	0	1	0.00152207	0.00152207
SPSB1	0.00072	0	0.00152207	0	0	0	0	0	0	0	0	0	0	0	0	0	0	0	0	0	0	0	0	1	0.00152207	0.00152207
SSBP2	0	0	0.00152207	0	0	0	0	0	0	0	0	0	0	0	0	0	0	0	0	0	0	0	0	1	0.00152207	0.00152207
SSX2IP	0.00023	0	0.00152207	0	0	0	0	0	0	0	0	0	0	0	0	0	0	0	0	0	0	0	0	1	0.00152207	0.00152207
TAP1	0.05181	0	0.00152207	0	0	0	0	0	0	0	0	0	0	0	0	0	0	0	0	0	0	0	0	1	0.00152207	0.00152207
TAP2	0.06327	0	0.00152207	0	0	0	0	0	0	0	0	0	0	0	0	0	0	0	0	0	0	0	0	1	0.00152207	0.00152207
TCF4	0.00065	0	0.00152207	0	0	0	0	0	0	0	0	0	0	0	0	0	0	0	0	0	0	0	0	1	0.00152207	0.00152207
TH1L	0.49815	0	0.00152207	0	0	0	0	0	0	0	0	0	0	0	0	0	0	0	0	0	0	0	0	1	0.00152207	0.00152207
THBS4	0.01741	0	0.00152207	0	0	0	0	0	0	0	0	0	0	0	0	0	0	0	0	0	0	0	0	1	0.00152207	0.00152207
TLN1	5e-05	0	0.00152207	0	0	0	0	0	0	0	0	0	0	0	0	0	0	0	0	0	0	0	0	1	0.00152207	0.00152207
TMC8	0.59902	0	0.00152207	0	0	0	0	0	0	0	0	0	0	0	0	0	0	0	0	0	0	0	0	1	0.00152207	0.00152207
TMEM119	0.00043	0	0.00152207	0	0	0	0	0	0	0	0	0	0	0	0	0	0	0	0	0	0	0	0	1	0.00152207	0.00152207
TMEM48	NA	0	0.00152207	0	0	0	0	0	0	0	0	0	0	0	0	0	0	0	0	0	0	0	0	1	0.00152207	0.00152207
TNFAIP3	0.50171	0	0.00152207	0	0	0	0	0	0	0	0	0	0	0	0	0	0	0	0	0	0	0	0	1	0.00152207	0.00152207
TPM1	0.33079	0	0.00152207	0	0	0	0	0	0	0	0	0	0	0	0	0	0	0	0	0	0	0	0	1	0.00152207	0.00152207
TSC22D3	6e-05	0	0.00152207	0	0	0	0	0	0	0	0	0	0	0	0	0	0	0	0	0	0	0	0	1	0.00152207	0.00152207
TSHZ3	0.00526	0	0.00152207	0	0	0	0	0	0	0	0	0	0	0	0	0	0	0	0	0	0	0	0	1	0.00152207	0.00152207
TSPAN13	0.00693	0	0.00152207	0	0	0	0	0	0	0	0	0	0	0	0	0	0	0	0	0	0	0	0	1	0.00152207	0.00152207
TUBB6	0	0	0.00152207	0	0	0	0	0	0	0	0	0	0	0	0	0	0	0	0	0	0	0	0	1	0.00152207	0.00152207
TXNIP	0.00245	0	0.00152207	0	0	0	0	0	0	0	0	0	0	0	0	0	0	0	0	0	0	0	0	1	0.00152207	0.00152207
UHRF1	0.00455	0	0.00152207	0	0	0	0	0	0	0	0	0	0	0	0	0	0	0	0	0	0	0	0	1	0.00152207	0.00152207
VIP	0.09304	0	0.00152207	0	0	0	0	0	0	0	0	0	0	0	0	0	0	0	0	0	0	0	0	1	0.00152207	0.00152207
VPS37A	0.48004	0	0.00152207	0	0	0	0	0	0	0	0	0	0	0	0	0	0	0	0	0	0	0	0	1	0.00152207	0.00152207
WFDC1	0.21537	0	0.00152207	0	0	0	0	0	0	0	0	0	0	0	0	0	0	0	0	0	0	0	0	1	0.00152207	0.00152207
WNT5A	0.8319	0	0.00152207	0	0	0	0	0	0	0	0	0	0	0	0	0	0	0	0	0	0	0	0	1	0.00152207	0.00152207
YTHDF1	0.00278	0	0.00152207	0	0	0	0	0	0	0	0	0	0	0	0	0	0	0	0	0	0	0	0	1	0.00152207	0.00152207
ZBTB4	0.23648	0	0.00152207	0	0	0	0	0	0	0	0	0	0	0	0	0	0	0	0	0	0	0	0	1	0.00152207	0.00152207
ZFP36	0	0	0.00152207	0	0	0	0	0	0	0	0	0	0	0	0	0	0	0	0	0	0	0	0	1	0.00152207	0.00152207
ZNF395	0.00277	0	0.00152207	0	0	0	0	0	0	0	0	0	0	0	0	0	0	0	0	0	0	0	0	1	0.00152207	0.00152207
ZNF532	0.06615	0	0.00152207	0	0	0	0	0	0	0	0	0	0	0	0	0	0	0	0	0	0	0	0	1	0.00152207	0.00152207
AGT	0.67738	0	0	0	0.00146628	0	0	0	0	0	0	0	0	0	0	0	0	0	0	0	0	0	0	1	0.00146628	0.00146628
ALDH3A1	0.71398	0	0	0	0.00146628	0	0	0	0	0	0	0	0	0	0	0	0	0	0	0	0	0	0	1	0.00146628	0.00146628
SHROOM2	0.01169	0	0	0	0.00146628	0	0	0	0	0	0	0	0	0	0	0	0	0	0	0	0	0	0	1	0.00146628	0.00146628
AQP1	0.00109	0	0	0	0.00146628	0	0	0	0	0	0	0	0	0	0	0	0	0	0	0	0	0	0	1	0.00146628	0.00146628
ATOH1	0.02706	0	0	0	0.00146628	0	0	0	0	0	0	0	0	0	0	0	0	0	0	0	0	0	0	1	0.00146628	0.00146628
ATP2A3	0.46773	0	0	0	0.00146628	0	0	0	0	0	0	0	0	0	0	0	0	0	0	0	0	0	0	1	0.00146628	0.00146628
C4BPB	0.04224	0	0	0	0.00146628	0	0	0	0	0	0	0	0	0	0	0	0	0	0	0	0	0	0	1	0.00146628	0.00146628
CACNA2D1	0.0055	0	0	0	0.00146628	0	0	0	0	0	0	0	0	0	0	0	0	0	0	0	0	0	0	1	0.00146628	0.00146628
RUNX1T1	0.01456	0	0	0	0.00146628	0	0	0	0	0	0	0	0	0	0	0	0	0	0	0	0	0	0	1	0.00146628	0.00146628
CBFA2T3	0.05472	0	0	0	0.00146628	0	0	0	0	0	0	0	0	0	0	0	0	0	0	0	0	0	0	1	0.00146628	0.00146628
CBR3	0.01656	0	0	0	0.00146628	0	0	0	0	0	0	0	0	0	0	0	0	0	0	0	0	0	0	1	0.00146628	0.00146628
CD9	0.40224	0	0	0	0.00146628	0	0	0	0	0	0	0	0	0	0	0	0	0	0	0	0	0	0	1	0.00146628	0.00146628
CDC25C	0.00143	0	0	0	0.00146628	0	0	0	0	0	0	0	0	0	0	0	0	0	0	0	0	0	0	1	0.00146628	0.00146628
CDKN3	0.07032	0	0	0	0.00146628	0	0	0	0	0	0	0	0	0	0	0	0	0	0	0	0	0	0	1	0.00146628	0.00146628
CEBPA	0.719	0	0	0	0.00146628	0	0	0	0	0	0	0	0	0	0	0	0	0	0	0	0	0	0	1	0.00146628	0.00146628
CLCN3	0.00019	0	0	0	0.00146628	0	0	0	0	0	0	0	0	0	0	0	0	0	0	0	0	0	0	1	0.00146628	0.00146628
CRYAB	4e-05	0	0	0	0.00146628	0	0	0	0	0	0	0	0	0	0	0	0	0	0	0	0	0	0	1	0.00146628	0.00146628
CRYM	0.00187	0	0	0	0.00146628	0	0	0	0	0	0	0	0	0	0	0	0	0	0	0	0	0	0	1	0.00146628	0.00146628
CTNNB1	0.07182	0	0	0	0.00146628	0	0	0	0	0	0	0	0	0	0	0	0	0	0	0	0	0	0	1	0.00146628	0.00146628
CYP3A5	0.96061	0	0	0	0.00146628	0	0	0	0	0	0	0	0	0	0	0	0	0	0	0	0	0	0	1	0.00146628	0.00146628
DNA2	0.00487	0	0	0	0.00146628	0	0	0	0	0	0	0	0	0	0	0	0	0	0	0	0	0	0	1	0.00146628	0.00146628
DYNC1LI2	0.02632	0	0	0	0.00146628	0	0	0	0	0	0	0	0	0	0	0	0	0	0	0	0	0	0	1	0.00146628	0.00146628
FANCD2	0.247	0	0	0	0.00146628	0	0	0	0	0	0	0	0	0	0	0	0	0	0	0	0	0	0	1	0.00146628	0.00146628
FOXO1	0.31747	0	0	0	0.00146628	0	0	0	0	0	0	0	0	0	0	0	0	0	0	0	0	0	0	1	0.00146628	0.00146628
FOSL2	0.09554	0	0	0	0.00146628	0	0	0	0	0	0	0	0	0	0	0	0	0	0	0	0	0	0	1	0.00146628	0.00146628
FRZB	0.003	0	0	0	0.00146628	0	0	0	0	0	0	0	0	0	0	0	0	0	0	0	0	0	0	1	0.00146628	0.00146628
FUT4	1e-05	0	0	0	0.00146628	0	0	0	0	0	0	0	0	0	0	0	0	0	0	0	0	0	0	1	0.00146628	0.00146628
B4GALT1	0.57963	0	0	0	0.00146628	0	0	0	0	0	0	0	0	0	0	0	0	0	0	0	0	0	0	1	0.00146628	0.00146628
GNA15	0.01116	0	0	0	0.00146628	0	0	0	0	0	0	0	0	0	0	0	0	0	0	0	0	0	0	1	0.00146628	0.00146628
GUCY1B3	0.003	0	0	0	0.00146628	0	0	0	0	0	0	0	0	0	0	0	0	0	0	0	0	0	0	1	0.00146628	0.00146628
HIP1	0.00805	0	0	0	0.00146628	0	0	0	0	0	0	0	0	0	0	0	0	0	0	0	0	0	0	1	0.00146628	0.00146628
HMGB2	0	0	0	0	0.00146628	0	0	0	0	0	0	0	0	0	0	0	0	0	0	0	0	0	0	1	0.00146628	0.00146628
HMMR	3e-05	0	0	0	0.00146628	0	0	0	0	0	0	0	0	0	0	0	0	0	0	0	0	0	0	1	0.00146628	0.00146628
HNF4G	0.01027	0	0	0	0.00146628	0	0	0	0	0	0	0	0	0	0	0	0	0	0	0	0	0	0	1	0.00146628	0.00146628
HOXD1	0.09839	0	0	0	0.00146628	0	0	0	0	0	0	0	0	0	0	0	0	0	0	0	0	0	0	1	0.00146628	0.00146628
HYAL1	0.97706	0	0	0	0.00146628	0	0	0	0	0	0	0	0	0	0	0	0	0	0	0	0	0	0	1	0.00146628	0.00146628
IL15	0.53542	0	0	0	0.00146628	0	0	0	0	0	0	0	0	0	0	0	0	0	0	0	0	0	0	1	0.00146628	0.00146628
ISG20	0.02645	0	0	0	0.00146628	0	0	0	0	0	0	0	0	0	0	0	0	0	0	0	0	0	0	1	0.00146628	0.00146628
EIF6	0.03522	0	0	0	0.00146628	0	0	0	0	0	0	0	0	0	0	0	0	0	0	0	0	0	0	1	0.00146628	0.00146628
STT3A	4e-05	0	0	0	0.00146628	0	0	0	0	0	0	0	0	0	0	0	0	0	0	0	0	0	0	1	0.00146628	0.00146628
JUN	0.05629	0	0	0	0.00146628	0	0	0	0	0	0	0	0	0	0	0	0	0	0	0	0	0	0	1	0.00146628	0.00146628
KLK1	0.78612	0	0	0	0.00146628	0	0	0	0	0	0	0	0	0	0	0	0	0	0	0	0	0	0	1	0.00146628	0.00146628
KRT7	0.01608	0	0	0	0.00146628	0	0	0	0	0	0	0	0	0	0	0	0	0	0	0	0	0	0	1	0.00146628	0.00146628
MB	0.22032	0	0	0	0.00146628	0	0	0	0	0	0	0	0	0	0	0	0	0	0	0	0	0	0	1	0.00146628	0.00146628
MBD1	0.01335	0	0	0	0.00146628	0	0	0	0	0	0	0	0	0	0	0	0	0	0	0	0	0	0	1	0.00146628	0.00146628
MFAP2	0.0006	0	0	0	0.00146628	0	0	0	0	0	0	0	0	0	0	0	0	0	0	0	0	0	0	1	0.00146628	0.00146628
MYB	0	0	0	0	0.00146628	0	0	0	0	0	0	0	0	0	0	0	0	0	0	0	0	0	0	1	0.00146628	0.00146628
NEK3	0.54054	0	0	0	0.00146628	0	0	0	0	0	0	0	0	0	0	0	0	0	0	0	0	0	0	1	0.00146628	0.00146628
NFIC	0.00934	0	0	0	0.00146628	0	0	0	0	0	0	0	0	0	0	0	0	0	0	0	0	0	0	1	0.00146628	0.00146628
NKG7	0.96691	0	0	0	0.00146628	0	0	0	0	0	0	0	0	0	0	0	0	0	0	0	0	0	0	1	0.00146628	0.00146628
GPR143	0.00332	0	0	0	0.00146628	0	0	0	0	0	0	0	0	0	0	0	0	0	0	0	0	0	0	1	0.00146628	0.00146628
ODC1	0	0	0	0	0.00146628	0	0	0	0	0	0	0	0	0	0	0	0	0	0	0	0	0	0	1	0.00146628	0.00146628
OXCT1	0.61651	0	0	0	0.00146628	0	0	0	0	0	0	0	0	0	0	0	0	0	0	0	0	0	0	1	0.00146628	0.00146628
PCOLCE	0.00047	0	0	0	0.00146628	0	0	0	0	0	0	0	0	0	0	0	0	0	0	0	0	0	0	1	0.00146628	0.00146628
PDE1A	0.00081	0	0	0	0.00146628	0	0	0	0	0	0	0	0	0	0	0	0	0	0	0	0	0	0	1	0.00146628	0.00146628
PDE4B	0.43109	0	0	0	0.00146628	0	0	0	0	0	0	0	0	0	0	0	0	0	0	0	0	0	0	1	0.00146628	0.00146628
PDE4D	0.39448	0	0	0	0.00146628	0	0	0	0	0	0	0	0	0	0	0	0	0	0	0	0	0	0	1	0.00146628	0.00146628
PDK3	0.13486	0	0	0	0.00146628	0	0	0	0	0	0	0	0	0	0	0	0	0	0	0	0	0	0	1	0.00146628	0.00146628
ATP8B1	0.00027	0	0	0	0.00146628	0	0	0	0	0	0	0	0	0	0	0	0	0	0	0	0	0	0	1	0.00146628	0.00146628
PGGT1B	0.00279	0	0	0	0.00146628	0	0	0	0	0	0	0	0	0	0	0	0	0	0	0	0	0	0	1	0.00146628	0.00146628
PNLIPRP2	0.50429	0	0	0	0.00146628	0	0	0	0	0	0	0	0	0	0	0	0	0	0	0	0	0	0	1	0.00146628	0.00146628
POLE2	1e-05	0	0	0	0.00146628	0	0	0	0	0	0	0	0	0	0	0	0	0	0	0	0	0	0	1	0.00146628	0.00146628
PPP1CB	0.45931	0	0	0	0.00146628	0	0	0	0	0	0	0	0	0	0	0	0	0	0	0	0	0	0	1	0.00146628	0.00146628
PPP1R3C	0.0005	0	0	0	0.00146628	0	0	0	0	0	0	0	0	0	0	0	0	0	0	0	0	0	0	1	0.00146628	0.00146628
PPP3R1	0.04377	0	0	0	0.00146628	0	0	0	0	0	0	0	0	0	0	0	0	0	0	0	0	0	0	1	0.00146628	0.00146628
PREP	0.00967	0	0	0	0.00146628	0	0	0	0	0	0	0	0	0	0	0	0	0	0	0	0	0	0	1	0.00146628	0.00146628
PRF1	0.83988	0	0	0	0.00146628	0	0	0	0	0	0	0	0	0	0	0	0	0	0	0	0	0	0	1	0.00146628	0.00146628
PRKCI	0.00597	0	0	0	0.00146628	0	0	0	0	0	0	0	0	0	0	0	0	0	0	0	0	0	0	1	0.00146628	0.00146628
PSMA7	0.01789	0	0	0	0.00146628	0	0	0	0	0	0	0	0	0	0	0	0	0	0	0	0	0	0	1	0.00146628	0.00146628
PTGER2	0.06857	0	0	0	0.00146628	0	0	0	0	0	0	0	0	0	0	0	0	0	0	0	0	0	0	1	0.00146628	0.00146628
QSOX1	0.37587	0	0	0	0.00146628	0	0	0	0	0	0	0	0	0	0	0	0	0	0	0	0	0	0	1	0.00146628	0.00146628
PURA	0.43494	0	0	0	0.00146628	0	0	0	0	0	0	0	0	0	0	0	0	0	0	0	0	0	0	1	0.00146628	0.00146628
RAP1GDS1	0.00695	0	0	0	0.00146628	0	0	0	0	0	0	0	0	0	0	0	0	0	0	0	0	0	0	1	0.00146628	0.00146628
RAP2A	0.82819	0	0	0	0.00146628	0	0	0	0	0	0	0	0	0	0	0	0	0	0	0	0	0	0	1	0.00146628	0.00146628
RARRES2	0.00165	0	0	0	0.00146628	0	0	0	0	0	0	0	0	0	0	0	0	0	0	0	0	0	0	1	0.00146628	0.00146628
RBP2	0.81421	0	0	0	0.00146628	0	0	0	0	0	0	0	0	0	0	0	0	0	0	0	0	0	0	1	0.00146628	0.00146628
RLN2	0.029	0	0	0	0.00146628	0	0	0	0	0	0	0	0	0	0	0	0	0	0	0	0	0	0	1	0.00146628	0.00146628
RNASE4	0.04071	0	0	0	0.00146628	0	0	0	0	0	0	0	0	0	0	0	0	0	0	0	0	0	0	1	0.00146628	0.00146628
ROBO2	0.57662	0	0	0	0.00146628	0	0	0	0	0	0	0	0	0	0	0	0	0	0	0	0	0	0	1	0.00146628	0.00146628
RORC	0.15369	0	0	0	0.00146628	0	0	0	0	0	0	0	0	0	0	0	0	0	0	0	0	0	0	1	0.00146628	0.00146628
RPS6KA2	1e-05	0	0	0	0.00146628	0	0	0	0	0	0	0	0	0	0	0	0	0	0	0	0	0	0	1	0.00146628	0.00146628
S100A13	0.00018	0	0	0	0.00146628	0	0	0	0	0	0	0	0	0	0	0	0	0	0	0	0	0	0	1	0.00146628	0.00146628
SARS	0.18064	0	0	0	0.00146628	0	0	0	0	0	0	0	0	0	0	0	0	0	0	0	0	0	0	1	0.00146628	0.00146628
SCNN1A	0.94426	0	0	0	0.00146628	0	0	0	0	0	0	0	0	0	0	0	0	0	0	0	0	0	0	1	0.00146628	0.00146628
SCG5	0.04345	0	0	0	0.00146628	0	0	0	0	0	0	0	0	0	0	0	0	0	0	0	0	0	0	1	0.00146628	0.00146628
ST3GAL4	0.4365	0	0	0	0.00146628	0	0	0	0	0	0	0	0	0	0	0	0	0	0	0	0	0	0	1	0.00146628	0.00146628
SKP2	0	0	0	0	0.00146628	0	0	0	0	0	0	0	0	0	0	0	0	0	0	0	0	0	0	1	0.00146628	0.00146628
SLC1A7	0.49135	0	0	0	0.00146628	0	0	0	0	0	0	0	0	0	0	0	0	0	0	0	0	0	0	1	0.00146628	0.00146628
SLC5A3	0.10451	0	0	0	0.00146628	0	0	0	0	0	0	0	0	0	0	0	0	0	0	0	0	0	0	1	0.00146628	0.00146628
SLC18A1	0.2913	0	0	0	0.00146628	0	0	0	0	0	0	0	0	0	0	0	0	0	0	0	0	0	0	1	0.00146628	0.00146628
SSR3	0.00721	0	0	0	0.00146628	0	0	0	0	0	0	0	0	0	0	0	0	0	0	0	0	0	0	1	0.00146628	0.00146628
TFDP1	0.00347	0	0	0	0.00146628	0	0	0	0	0	0	0	0	0	0	0	0	0	0	0	0	0	0	1	0.00146628	0.00146628
TGM2	0.00083	0	0	0	0.00146628	0	0	0	0	0	0	0	0	0	0	0	0	0	0	0	0	0	0	1	0.00146628	0.00146628
THY1	6e-05	0	0	0	0.00146628	0	0	0	0	0	0	0	0	0	0	0	0	0	0	0	0	0	0	1	0.00146628	0.00146628
TNNT1	0.64898	0	0	0	0.00146628	0	0	0	0	0	0	0	0	0	0	0	0	0	0	0	0	0	0	1	0.00146628	0.00146628
TPBG	0.00022	0	0	0	0.00146628	0	0	0	0	0	0	0	0	0	0	0	0	0	0	0	0	0	0	1	0.00146628	0.00146628
TUBB2A	0.01389	0	0	0	0.00146628	0	0	0	0	0	0	0	0	0	0	0	0	0	0	0	0	0	0	1	0.00146628	0.00146628
UGT8	0.0091	0	0	0	0.00146628	0	0	0	0	0	0	0	0	0	0	0	0	0	0	0	0	0	0	1	0.00146628	0.00146628
VAV2	0.6922	0	0	0	0.00146628	0	0	0	0	0	0	0	0	0	0	0	0	0	0	0	0	0	0	1	0.00146628	0.00146628
CORO2A	0.94239	0	0	0	0.00146628	0	0	0	0	0	0	0	0	0	0	0	0	0	0	0	0	0	0	1	0.00146628	0.00146628
ZNF148	0.28199	0	0	0	0.00146628	0	0	0	0	0	0	0	0	0	0	0	0	0	0	0	0	0	0	1	0.00146628	0.00146628
ZNF232	0.86784	0	0	0	0.00146628	0	0	0	0	0	0	0	0	0	0	0	0	0	0	0	0	0	0	1	0.00146628	0.00146628
FZD5	0.00038	0	0	0	0.00146628	0	0	0	0	0	0	0	0	0	0	0	0	0	0	0	0	0	0	1	0.00146628	0.00146628
SYMPK	0.46683	0	0	0	0.00146628	0	0	0	0	0	0	0	0	0	0	0	0	0	0	0	0	0	0	1	0.00146628	0.00146628
CDC7	0.00336	0	0	0	0.00146628	0	0	0	0	0	0	0	0	0	0	0	0	0	0	0	0	0	0	1	0.00146628	0.00146628
PIP5K1B	0	0	0	0	0.00146628	0	0	0	0	0	0	0	0	0	0	0	0	0	0	0	0	0	0	1	0.00146628	0.00146628
RASAL1	0.25485	0	0	0	0.00146628	0	0	0	0	0	0	0	0	0	0	0	0	0	0	0	0	0	0	1	0.00146628	0.00146628
LMO4	0.80399	0	0	0	0.00146628	0	0	0	0	0	0	0	0	0	0	0	0	0	0	0	0	0	0	1	0.00146628	0.00146628
CDC14B	0.18266	0	0	0	0.00146628	0	0	0	0	0	0	0	0	0	0	0	0	0	0	0	0	0	0	1	0.00146628	0.00146628
PDE5A	0.93596	0	0	0	0.00146628	0	0	0	0	0	0	0	0	0	0	0	0	0	0	0	0	0	0	1	0.00146628	0.00146628
WISP1	0.1206	0	0	0	0.00146628	0	0	0	0	0	0	0	0	0	0	0	0	0	0	0	0	0	0	1	0.00146628	0.00146628
HCAR3	0.04634	0	0	0	0.00146628	0	0	0	0	0	0	0	0	0	0	0	0	0	0	0	0	0	0	1	0.00146628	0.00146628
SGPL1	0.86658	0	0	0	0.00146628	0	0	0	0	0	0	0	0	0	0	0	0	0	0	0	0	0	0	1	0.00146628	0.00146628
CPNE1	0.4804	0	0	0	0.00146628	0	0	0	0	0	0	0	0	0	0	0	0	0	0	0	0	0	0	1	0.00146628	0.00146628
SGCE	5e-05	0	0	0	0.00146628	0	0	0	0	0	0	0	0	0	0	0	0	0	0	0	0	0	0	1	0.00146628	0.00146628
NFS1	0.00133	0	0	0	0.00146628	0	0	0	0	0	0	0	0	0	0	0	0	0	0	0	0	0	0	1	0.00146628	0.00146628
MAP3K6	0.17657	0	0	0	0.00146628	0	0	0	0	0	0	0	0	0	0	0	0	0	0	0	0	0	0	1	0.00146628	0.00146628
DCLK1	0.08977	0	0	0	0.00146628	0	0	0	0	0	0	0	0	0	0	0	0	0	0	0	0	0	0	1	0.00146628	0.00146628
MTA2	0.41152	0	0	0	0.00146628	0	0	0	0	0	0	0	0	0	0	0	0	0	0	0	0	0	0	1	0.00146628	0.00146628
CACNA2D2	0.20462	0	0	0	0.00146628	0	0	0	0	0	0	0	0	0	0	0	0	0	0	0	0	0	0	1	0.00146628	0.00146628
AKAP5	0.46853	0	0	0	0.00146628	0	0	0	0	0	0	0	0	0	0	0	0	0	0	0	0	0	0	1	0.00146628	0.00146628
BAG4	0.04053	0	0	0	0.00146628	0	0	0	0	0	0	0	0	0	0	0	0	0	0	0	0	0	0	1	0.00146628	0.00146628
TTI1	0.00148	0	0	0	0.00146628	0	0	0	0	0	0	0	0	0	0	0	0	0	0	0	0	0	0	1	0.00146628	0.00146628
KIAA0101	0.00281	0	0	0	0.00146628	0	0	0	0	0	0	0	0	0	0	0	0	0	0	0	0	0	0	1	0.00146628	0.00146628
TM9SF4	0.09543	0	0	0	0.00146628	0	0	0	0	0	0	0	0	0	0	0	0	0	0	0	0	0	0	1	0.00146628	0.00146628
RIMS3	0.57174	0	0	0	0.00146628	0	0	0	0	0	0	0	0	0	0	0	0	0	0	0	0	0	0	1	0.00146628	0.00146628
DLGAP5	1e-05	0	0	0	0.00146628	0	0	0	0	0	0	0	0	0	0	0	0	0	0	0	0	0	0	1	0.00146628	0.00146628
SEC24D	0.22663	0	0	0	0.00146628	0	0	0	0	0	0	0	0	0	0	0	0	0	0	0	0	0	0	1	0.00146628	0.00146628
ATP2C2	0.34677	0	0	0	0.00146628	0	0	0	0	0	0	0	0	0	0	0	0	0	0	0	0	0	0	1	0.00146628	0.00146628
PPP4R1	0.79252	0	0	0	0.00146628	0	0	0	0	0	0	0	0	0	0	0	0	0	0	0	0	0	0	1	0.00146628	0.00146628
ACOT8	0.02031	0	0	0	0.00146628	0	0	0	0	0	0	0	0	0	0	0	0	0	0	0	0	0	0	1	0.00146628	0.00146628
TOM1L1	0.00388	0	0	0	0.00146628	0	0	0	0	0	0	0	0	0	0	0	0	0	0	0	0	0	0	1	0.00146628	0.00146628
TRIM13	0.17485	0	0	0	0.00146628	0	0	0	0	0	0	0	0	0	0	0	0	0	0	0	0	0	0	1	0.00146628	0.00146628
RAMP1	0.00042	0	0	0	0.00146628	0	0	0	0	0	0	0	0	0	0	0	0	0	0	0	0	0	0	1	0.00146628	0.00146628
MERTK	0.06649	0	0	0	0.00146628	0	0	0	0	0	0	0	0	0	0	0	0	0	0	0	0	0	0	1	0.00146628	0.00146628
SEMA3C	0.33685	0	0	0	0.00146628	0	0	0	0	0	0	0	0	0	0	0	0	0	0	0	0	0	0	1	0.00146628	0.00146628
ARFGEF2	0.00463	0	0	0	0.00146628	0	0	0	0	0	0	0	0	0	0	0	0	0	0	0	0	0	0	1	0.00146628	0.00146628
RABAC1	3e-05	0	0	0	0.00146628	0	0	0	0	0	0	0	0	0	0	0	0	0	0	0	0	0	0	1	0.00146628	0.00146628
POLR3G	0.00739	0	0	0	0.00146628	0	0	0	0	0	0	0	0	0	0	0	0	0	0	0	0	0	0	1	0.00146628	0.00146628
CAPN9	0.15864	0	0	0	0.00146628	0	0	0	0	0	0	0	0	0	0	0	0	0	0	0	0	0	0	1	0.00146628	0.00146628
NUP50	2e-05	0	0	0	0.00146628	0	0	0	0	0	0	0	0	0	0	0	0	0	0	0	0	0	0	1	0.00146628	0.00146628
HBS1L	0.04828	0	0	0	0.00146628	0	0	0	0	0	0	0	0	0	0	0	0	0	0	0	0	0	0	1	0.00146628	0.00146628
RAB32	0.17149	0	0	0	0.00146628	0	0	0	0	0	0	0	0	0	0	0	0	0	0	0	0	0	0	1	0.00146628	0.00146628
MAPRE2	0.22468	0	0	0	0.00146628	0	0	0	0	0	0	0	0	0	0	0	0	0	0	0	0	0	0	1	0.00146628	0.00146628
SLC27A2	0.00028	0	0	0	0.00146628	0	0	0	0	0	0	0	0	0	0	0	0	0	0	0	0	0	0	1	0.00146628	0.00146628
GALNT6	0.52129	0	0	0	0.00146628	0	0	0	0	0	0	0	0	0	0	0	0	0	0	0	0	0	0	1	0.00146628	0.00146628
ZNF652	0.00517	0	0	0	0.00146628	0	0	0	0	0	0	0	0	0	0	0	0	0	0	0	0	0	0	1	0.00146628	0.00146628
FBXO21	0.06095	0	0	0	0.00146628	0	0	0	0	0	0	0	0	0	0	0	0	0	0	0	0	0	0	1	0.00146628	0.00146628
TNRC6B	0.25506	0	0	0	0.00146628	0	0	0	0	0	0	0	0	0	0	0	0	0	0	0	0	0	0	1	0.00146628	0.00146628
CEP68	0.5716	0	0	0	0.00146628	0	0	0	0	0	0	0	0	0	0	0	0	0	0	0	0	0	0	1	0.00146628	0.00146628
PLCL2	0.0474	0	0	0	0.00146628	0	0	0	0	0	0	0	0	0	0	0	0	0	0	0	0	0	0	1	0.00146628	0.00146628
SLC7A8	0.23869	0	0	0	0.00146628	0	0	0	0	0	0	0	0	0	0	0	0	0	0	0	0	0	0	1	0.00146628	0.00146628
CHST5	0.91541	0	0	0	0.00146628	0	0	0	0	0	0	0	0	0	0	0	0	0	0	0	0	0	0	1	0.00146628	0.00146628
PDSS1	0	0	0	0	0.00146628	0	0	0	0	0	0	0	0	0	0	0	0	0	0	0	0	0	0	1	0.00146628	0.00146628
FJX1	0.01142	0	0	0	0.00146628	0	0	0	0	0	0	0	0	0	0	0	0	0	0	0	0	0	0	1	0.00146628	0.00146628
SPDEF	0.51942	0	0	0	0.00146628	0	0	0	0	0	0	0	0	0	0	0	0	0	0	0	0	0	0	1	0.00146628	0.00146628
TNFAIP8	0.66043	0	0	0	0.00146628	0	0	0	0	0	0	0	0	0	0	0	0	0	0	0	0	0	0	1	0.00146628	0.00146628
RAB26	0.17077	0	0	0	0.00146628	0	0	0	0	0	0	0	0	0	0	0	0	0	0	0	0	0	0	1	0.00146628	0.00146628
AUTS2	0.01664	0	0	0	0.00146628	0	0	0	0	0	0	0	0	0	0	0	0	0	0	0	0	0	0	1	0.00146628	0.00146628
ZBTB20	0.00021	0	0	0	0.00146628	0	0	0	0	0	0	0	0	0	0	0	0	0	0	0	0	0	0	1	0.00146628	0.00146628
FBXO6	0.19632	0	0	0	0.00146628	0	0	0	0	0	0	0	0	0	0	0	0	0	0	0	0	0	0	1	0.00146628	0.00146628
HSPB8	0.00396	0	0	0	0.00146628	0	0	0	0	0	0	0	0	0	0	0	0	0	0	0	0	0	0	1	0.00146628	0.00146628
MYOF	0.00765	0	0	0	0.00146628	0	0	0	0	0	0	0	0	0	0	0	0	0	0	0	0	0	0	1	0.00146628	0.00146628
NUFIP1	0.40752	0	0	0	0.00146628	0	0	0	0	0	0	0	0	0	0	0	0	0	0	0	0	0	0	1	0.00146628	0.00146628
TINAG	0.05511	0	0	0	0.00146628	0	0	0	0	0	0	0	0	0	0	0	0	0	0	0	0	0	0	1	0.00146628	0.00146628
RBMS3	0.03239	0	0	0	0.00146628	0	0	0	0	0	0	0	0	0	0	0	0	0	0	0	0	0	0	1	0.00146628	0.00146628
MOCS3	0.00026	0	0	0	0.00146628	0	0	0	0	0	0	0	0	0	0	0	0	0	0	0	0	0	0	1	0.00146628	0.00146628
TRDV3	0.23887	0	0	0	0.00146628	0	0	0	0	0	0	0	0	0	0	0	0	0	0	0	0	0	0	1	0.00146628	0.00146628
CD274	0.68875	0	0	0	0.00146628	0	0	0	0	0	0	0	0	0	0	0	0	0	0	0	0	0	0	1	0.00146628	0.00146628
RACGAP1	0.00649	0	0	0	0.00146628	0	0	0	0	0	0	0	0	0	0	0	0	0	0	0	0	0	0	1	0.00146628	0.00146628
GPSM2	0.0001	0	0	0	0.00146628	0	0	0	0	0	0	0	0	0	0	0	0	0	0	0	0	0	0	1	0.00146628	0.00146628
NME7	0.69902	0	0	0	0.00146628	0	0	0	0	0	0	0	0	0	0	0	0	0	0	0	0	0	0	1	0.00146628	0.00146628
STRN3	0.61944	0	0	0	0.00146628	0	0	0	0	0	0	0	0	0	0	0	0	0	0	0	0	0	0	1	0.00146628	0.00146628
KLK12	0.18505	0	0	0	0.00146628	0	0	0	0	0	0	0	0	0	0	0	0	0	0	0	0	0	0	1	0.00146628	0.00146628
SLMO2	0.0647	0	0	0	0.00146628	0	0	0	0	0	0	0	0	0	0	0	0	0	0	0	0	0	0	1	0.00146628	0.00146628
SIDT2	0.7056	0	0	0	0.00146628	0	0	0	0	0	0	0	0	0	0	0	0	0	0	0	0	0	0	1	0.00146628	0.00146628
IER5	0.27196	0	0	0	0.00146628	0	0	0	0	0	0	0	0	0	0	0	0	0	0	0	0	0	0	1	0.00146628	0.00146628
ARMCX1	2e-05	0	0	0	0.00146628	0	0	0	0	0	0	0	0	0	0	0	0	0	0	0	0	0	0	1	0.00146628	0.00146628
GTSE1	0.10833	0	0	0	0.00146628	0	0	0	0	0	0	0	0	0	0	0	0	0	0	0	0	0	0	1	0.00146628	0.00146628
RASD1	0.01404	0	0	0	0.00146628	0	0	0	0	0	0	0	0	0	0	0	0	0	0	0	0	0	0	1	0.00146628	0.00146628
MIS18A	0.00044	0	0	0	0.00146628	0	0	0	0	0	0	0	0	0	0	0	0	0	0	0	0	0	0	1	0.00146628	0.00146628
RHOF	0.00432	0	0	0	0.00146628	0	0	0	0	0	0	0	0	0	0	0	0	0	0	0	0	0	0	1	0.00146628	0.00146628
TMEM106B	0.63989	0	0	0	0.00146628	0	0	0	0	0	0	0	0	0	0	0	0	0	0	0	0	0	0	1	0.00146628	0.00146628
TRPM4	0.65532	0	0	0	0.00146628	0	0	0	0	0	0	0	0	0	0	0	0	0	0	0	0	0	0	1	0.00146628	0.00146628
INO80D	3e-05	0	0	0	0.00146628	0	0	0	0	0	0	0	0	0	0	0	0	0	0	0	0	0	0	1	0.00146628	0.00146628
TIPIN	0.02958	0	0	0	0.00146628	0	0	0	0	0	0	0	0	0	0	0	0	0	0	0	0	0	0	1	0.00146628	0.00146628
PARPBP	0	0	0	0	0.00146628	0	0	0	0	0	0	0	0	0	0	0	0	0	0	0	0	0	0	1	0.00146628	0.00146628
SAMD4B	0.1345	0	0	0	0.00146628	0	0	0	0	0	0	0	0	0	0	0	0	0	0	0	0	0	0	1	0.00146628	0.00146628
SBNO1	0.01742	0	0	0	0.00146628	0	0	0	0	0	0	0	0	0	0	0	0	0	0	0	0	0	0	1	0.00146628	0.00146628
RAVER2	0.00294	0	0	0	0.00146628	0	0	0	0	0	0	0	0	0	0	0	0	0	0	0	0	0	0	1	0.00146628	0.00146628
RNLS	0.39629	0	0	0	0.00146628	0	0	0	0	0	0	0	0	0	0	0	0	0	0	0	0	0	0	1	0.00146628	0.00146628
TMEM176A	0.07534	0	0	0	0.00146628	0	0	0	0	0	0	0	0	0	0	0	0	0	0	0	0	0	0	1	0.00146628	0.00146628
IL17RB	0.00039	0	0	0	0.00146628	0	0	0	0	0	0	0	0	0	0	0	0	0	0	0	0	0	0	1	0.00146628	0.00146628
FAM46A	0.09348	0	0	0	0.00146628	0	0	0	0	0	0	0	0	0	0	0	0	0	0	0	0	0	0	1	0.00146628	0.00146628
PRR11	0.00226	0	0	0	0.00146628	0	0	0	0	0	0	0	0	0	0	0	0	0	0	0	0	0	0	1	0.00146628	0.00146628
RNF114	0	0	0	0	0.00146628	0	0	0	0	0	0	0	0	0	0	0	0	0	0	0	0	0	0	1	0.00146628	0.00146628
ANKH	0.61188	0	0	0	0.00146628	0	0	0	0	0	0	0	0	0	0	0	0	0	0	0	0	0	0	1	0.00146628	0.00146628
NPDC1	0.99554	0	0	0	0.00146628	0	0	0	0	0	0	0	0	0	0	0	0	0	0	0	0	0	0	1	0.00146628	0.00146628
SAR1A	0.29147	0	0	0	0.00146628	0	0	0	0	0	0	0	0	0	0	0	0	0	0	0	0	0	0	1	0.00146628	0.00146628
ZC3HAV1	0.00063	0	0	0	0.00146628	0	0	0	0	0	0	0	0	0	0	0	0	0	0	0	0	0	0	1	0.00146628	0.00146628
TCEAL7	5e-05	0	0	0	0.00146628	0	0	0	0	0	0	0	0	0	0	0	0	0	0	0	0	0	0	1	0.00146628	0.00146628
RAD18	0.3474	0	0	0	0.00146628	0	0	0	0	0	0	0	0	0	0	0	0	0	0	0	0	0	0	1	0.00146628	0.00146628
PAK6	0.49603	0	0	0	0.00146628	0	0	0	0	0	0	0	0	0	0	0	0	0	0	0	0	0	0	1	0.00146628	0.00146628
LXN	0.0156	0	0	0	0.00146628	0	0	0	0	0	0	0	0	0	0	0	0	0	0	0	0	0	0	1	0.00146628	0.00146628
ARNTL2	0.16194	0	0	0	0.00146628	0	0	0	0	0	0	0	0	0	0	0	0	0	0	0	0	0	0	1	0.00146628	0.00146628
KIF15	0	0	0	0	0.00146628	0	0	0	0	0	0	0	0	0	0	0	0	0	0	0	0	0	0	1	0.00146628	0.00146628
TWSG1	0.97356	0	0	0	0.00146628	0	0	0	0	0	0	0	0	0	0	0	0	0	0	0	0	0	0	1	0.00146628	0.00146628
CASC5	0.85638	0	0	0	0.00146628	0	0	0	0	0	0	0	0	0	0	0	0	0	0	0	0	0	0	1	0.00146628	0.00146628
ASPHD2	0.06554	0	0	0	0.00146628	0	0	0	0	0	0	0	0	0	0	0	0	0	0	0	0	0	0	1	0.00146628	0.00146628
VANGL2	0.03856	0	0	0	0.00146628	0	0	0	0	0	0	0	0	0	0	0	0	0	0	0	0	0	0	1	0.00146628	0.00146628
KIAA1244	0.73543	0	0	0	0.00146628	0	0	0	0	0	0	0	0	0	0	0	0	0	0	0	0	0	0	1	0.00146628	0.00146628
DANCR	0.00035	0	0	0	0.00146628	0	0	0	0	0	0	0	0	0	0	0	0	0	0	0	0	0	0	1	0.00146628	0.00146628
SPC25	0.00485	0	0	0	0.00146628	0	0	0	0	0	0	0	0	0	0	0	0	0	0	0	0	0	0	1	0.00146628	0.00146628
USP28	0.58582	0	0	0	0.00146628	0	0	0	0	0	0	0	0	0	0	0	0	0	0	0	0	0	0	1	0.00146628	0.00146628
GATAD1	0.31732	0	0	0	0.00146628	0	0	0	0	0	0	0	0	0	0	0	0	0	0	0	0	0	0	1	0.00146628	0.00146628
FAM217B	0.35297	0	0	0	0.00146628	0	0	0	0	0	0	0	0	0	0	0	0	0	0	0	0	0	0	1	0.00146628	0.00146628
CENPK	0.00477	0	0	0	0.00146628	0	0	0	0	0	0	0	0	0	0	0	0	0	0	0	0	0	0	1	0.00146628	0.00146628
KIF9	0.70347	0	0	0	0.00146628	0	0	0	0	0	0	0	0	0	0	0	0	0	0	0	0	0	0	1	0.00146628	0.00146628
SLC13A3	0.60631	0	0	0	0.00146628	0	0	0	0	0	0	0	0	0	0	0	0	0	0	0	0	0	0	1	0.00146628	0.00146628
C8orf33	0.36998	0	0	0	0.00146628	0	0	0	0	0	0	0	0	0	0	0	0	0	0	0	0	0	0	1	0.00146628	0.00146628
CENPM	0.00115	0	0	0	0.00146628	0	0	0	0	0	0	0	0	0	0	0	0	0	0	0	0	0	0	1	0.00146628	0.00146628
PRR15L	0.00047	0	0	0	0.00146628	0	0	0	0	0	0	0	0	0	0	0	0	0	0	0	0	0	0	1	0.00146628	0.00146628
BCL2L14	0.00082	0	0	0	0.00146628	0	0	0	0	0	0	0	0	0	0	0	0	0	0	0	0	0	0	1	0.00146628	0.00146628
ARSJ	0.4432	0	0	0	0.00146628	0	0	0	0	0	0	0	0	0	0	0	0	0	0	0	0	0	0	1	0.00146628	0.00146628
MORC4	0.44751	0	0	0	0.00146628	0	0	0	0	0	0	0	0	0	0	0	0	0	0	0	0	0	0	1	0.00146628	0.00146628
E2F8	0.00078	0	0	0	0.00146628	0	0	0	0	0	0	0	0	0	0	0	0	0	0	0	0	0	0	1	0.00146628	0.00146628
BICC1	0.00877	0	0	0	0.00146628	0	0	0	0	0	0	0	0	0	0	0	0	0	0	0	0	0	0	1	0.00146628	0.00146628
PROSER1	0.26646	0	0	0	0.00146628	0	0	0	0	0	0	0	0	0	0	0	0	0	0	0	0	0	0	1	0.00146628	0.00146628
CCDC68	0.17798	0	0	0	0.00146628	0	0	0	0	0	0	0	0	0	0	0	0	0	0	0	0	0	0	1	0.00146628	0.00146628
ADAMTS12	0.51179	0	0	0	0.00146628	0	0	0	0	0	0	0	0	0	0	0	0	0	0	0	0	0	0	1	0.00146628	0.00146628
KIF18A	0.01398	0	0	0	0.00146628	0	0	0	0	0	0	0	0	0	0	0	0	0	0	0	0	0	0	1	0.00146628	0.00146628
ARHGAP24	0.13553	0	0	0	0.00146628	0	0	0	0	0	0	0	0	0	0	0	0	0	0	0	0	0	0	1	0.00146628	0.00146628
NUF2	7e-05	0	0	0	0.00146628	0	0	0	0	0	0	0	0	0	0	0	0	0	0	0	0	0	0	1	0.00146628	0.00146628
AIF1L	0.17515	0	0	0	0.00146628	0	0	0	0	0	0	0	0	0	0	0	0	0	0	0	0	0	0	1	0.00146628	0.00146628
CRISPLD1	0.00025	0	0	0	0.00146628	0	0	0	0	0	0	0	0	0	0	0	0	0	0	0	0	0	0	1	0.00146628	0.00146628
FERMT3	0.28148	0	0	0	0.00146628	0	0	0	0	0	0	0	0	0	0	0	0	0	0	0	0	0	0	1	0.00146628	0.00146628
HMCN1	0.00053	0	0	0	0.00146628	0	0	0	0	0	0	0	0	0	0	0	0	0	0	0	0	0	0	1	0.00146628	0.00146628
BRIP1	0	0	0	0	0.00146628	0	0	0	0	0	0	0	0	0	0	0	0	0	0	0	0	0	0	1	0.00146628	0.00146628
MND1	0.00033	0	0	0	0.00146628	0	0	0	0	0	0	0	0	0	0	0	0	0	0	0	0	0	0	1	0.00146628	0.00146628
AFAP1L2	0.0054	0	0	0	0.00146628	0	0	0	0	0	0	0	0	0	0	0	0	0	0	0	0	0	0	1	0.00146628	0.00146628
CARD6	0.00014	0	0	0	0.00146628	0	0	0	0	0	0	0	0	0	0	0	0	0	0	0	0	0	0	1	0.00146628	0.00146628
SLC9A7	0.3533	0	0	0	0.00146628	0	0	0	0	0	0	0	0	0	0	0	0	0	0	0	0	0	0	1	0.00146628	0.00146628
CRACR2A	0.0077	0	0	0	0.00146628	0	0	0	0	0	0	0	0	0	0	0	0	0	0	0	0	0	0	1	0.00146628	0.00146628
ZNF514	0.66609	0	0	0	0.00146628	0	0	0	0	0	0	0	0	0	0	0	0	0	0	0	0	0	0	1	0.00146628	0.00146628
SAPCD2	0.00031	0	0	0	0.00146628	0	0	0	0	0	0	0	0	0	0	0	0	0	0	0	0	0	0	1	0.00146628	0.00146628
C5orf30	0.00055	0	0	0	0.00146628	0	0	0	0	0	0	0	0	0	0	0	0	0	0	0	0	0	0	1	0.00146628	0.00146628
SESTD1	0.98616	0	0	0	0.00146628	0	0	0	0	0	0	0	0	0	0	0	0	0	0	0	0	0	0	1	0.00146628	0.00146628
CALML4	0.03022	0	0	0	0.00146628	0	0	0	0	0	0	0	0	0	0	0	0	0	0	0	0	0	0	1	0.00146628	0.00146628
BBIP1	0.74052	0	0	0	0.00146628	0	0	0	0	0	0	0	0	0	0	0	0	0	0	0	0	0	0	1	0.00146628	0.00146628
TIFA	0.01107	0	0	0	0.00146628	0	0	0	0	0	0	0	0	0	0	0	0	0	0	0	0	0	0	1	0.00146628	0.00146628
FAM114A1	0.10261	0	0	0	0.00146628	0	0	0	0	0	0	0	0	0	0	0	0	0	0	0	0	0	0	1	0.00146628	0.00146628
SFXN1	0.00207	0	0	0	0.00146628	0	0	0	0	0	0	0	0	0	0	0	0	0	0	0	0	0	0	1	0.00146628	0.00146628
MRAP2	0.84944	0	0	0	0.00146628	0	0	0	0	0	0	0	0	0	0	0	0	0	0	0	0	0	0	1	0.00146628	0.00146628
C12orf57	0.05024	0	0	0	0.00146628	0	0	0	0	0	0	0	0	0	0	0	0	0	0	0	0	0	0	1	0.00146628	0.00146628
FAM83F	0.00978	0	0	0	0.00146628	0	0	0	0	0	0	0	0	0	0	0	0	0	0	0	0	0	0	1	0.00146628	0.00146628
KLHL32	0.82788	0	0	0	0.00146628	0	0	0	0	0	0	0	0	0	0	0	0	0	0	0	0	0	0	1	0.00146628	0.00146628
PCMTD1	0.73473	0	0	0	0.00146628	0	0	0	0	0	0	0	0	0	0	0	0	0	0	0	0	0	0	1	0.00146628	0.00146628
NOSTRIN	0.10235	0	0	0	0.00146628	0	0	0	0	0	0	0	0	0	0	0	0	0	0	0	0	0	0	1	0.00146628	0.00146628
TOP1MT	0.00706	0	0	0	0.00146628	0	0	0	0	0	0	0	0	0	0	0	0	0	0	0	0	0	0	1	0.00146628	0.00146628
MRGPRF	0.00242	0	0	0	0.00146628	0	0	0	0	0	0	0	0	0	0	0	0	0	0	0	0	0	0	1	0.00146628	0.00146628
NXPE1	0.13658	0	0	0	0.00146628	0	0	0	0	0	0	0	0	0	0	0	0	0	0	0	0	0	0	1	0.00146628	0.00146628
RNF19B	0.06984	0	0	0	0.00146628	0	0	0	0	0	0	0	0	0	0	0	0	0	0	0	0	0	0	1	0.00146628	0.00146628
PIGU	0.01753	0	0	0	0.00146628	0	0	0	0	0	0	0	0	0	0	0	0	0	0	0	0	0	0	1	0.00146628	0.00146628
CCDC58	0.00991	0	0	0	0.00146628	0	0	0	0	0	0	0	0	0	0	0	0	0	0	0	0	0	0	1	0.00146628	0.00146628
SPATA18	0.71013	0	0	0	0.00146628	0	0	0	0	0	0	0	0	0	0	0	0	0	0	0	0	0	0	1	0.00146628	0.00146628
SOWAHA	0.08495	0	0	0	0.00146628	0	0	0	0	0	0	0	0	0	0	0	0	0	0	0	0	0	0	1	0.00146628	0.00146628
RNF183	0.85782	0	0	0	0.00146628	0	0	0	0	0	0	0	0	0	0	0	0	0	0	0	0	0	0	1	0.00146628	0.00146628
SPIN4	0.04143	0	0	0	0.00146628	0	0	0	0	0	0	0	0	0	0	0	0	0	0	0	0	0	0	1	0.00146628	0.00146628
BRI3BP	0.24931	0	0	0	0.00146628	0	0	0	0	0	0	0	0	0	0	0	0	0	0	0	0	0	0	1	0.00146628	0.00146628
LINC00261	0.32593	0	0	0	0.00146628	0	0	0	0	0	0	0	0	0	0	0	0	0	0	0	0	0	0	1	0.00146628	0.00146628
SIRPA	0.01614	0	0	0	0.00146628	0	0	0	0	0	0	0	0	0	0	0	0	0	0	0	0	0	0	1	0.00146628	0.00146628
FBXL16	0.97005	0	0	0	0.00146628	0	0	0	0	0	0	0	0	0	0	0	0	0	0	0	0	0	0	1	0.00146628	0.00146628
CDC42EP5	0.73425	0	0	0	0.00146628	0	0	0	0	0	0	0	0	0	0	0	0	0	0	0	0	0	0	1	0.00146628	0.00146628
CKAP2L	0.00059	0	0	0	0.00146628	0	0	0	0	0	0	0	0	0	0	0	0	0	0	0	0	0	0	1	0.00146628	0.00146628
SATB2-AS1	0.19632	0	0	0	0.00146628	0	0	0	0	0	0	0	0	0	0	0	0	0	0	0	0	0	0	1	0.00146628	0.00146628
SBSPON	0.07487	0	0	0	0.00146628	0	0	0	0	0	0	0	0	0	0	0	0	0	0	0	0	0	0	1	0.00146628	0.00146628
SLC35G1	0.74976	0	0	0	0.00146628	0	0	0	0	0	0	0	0	0	0	0	0	0	0	0	0	0	0	1	0.00146628	0.00146628
DQX1	0.65347	0	0	0	0.00146628	0	0	0	0	0	0	0	0	0	0	0	0	0	0	0	0	0	0	1	0.00146628	0.00146628
B3GNT6	0.83404	0	0	0	0.00146628	0	0	0	0	0	0	0	0	0	0	0	0	0	0	0	0	0	0	1	0.00146628	0.00146628
ZNF367	3e-05	0	0	0	0.00146628	0	0	0	0	0	0	0	0	0	0	0	0	0	0	0	0	0	0	1	0.00146628	0.00146628
KRTCAP3	0.05632	0	0	0	0.00146628	0	0	0	0	0	0	0	0	0	0	0	0	0	0	0	0	0	0	1	0.00146628	0.00146628
ZBTB7C	0.35653	0	0	0	0.00146628	0	0	0	0	0	0	0	0	0	0	0	0	0	0	0	0	0	0	1	0.00146628	0.00146628
SKA1	0.00068	0	0	0	0.00146628	0	0	0	0	0	0	0	0	0	0	0	0	0	0	0	0	0	0	1	0.00146628	0.00146628
RNF144B	0.04491	0	0	0	0.00146628	0	0	0	0	0	0	0	0	0	0	0	0	0	0	0	0	0	0	1	0.00146628	0.00146628
LYSMD2	0.30041	0	0	0	0.00146628	0	0	0	0	0	0	0	0	0	0	0	0	0	0	0	0	0	0	1	0.00146628	0.00146628
GAS2L3	0.2132	0	0	0	0.00146628	0	0	0	0	0	0	0	0	0	0	0	0	0	0	0	0	0	0	1	0.00146628	0.00146628
C16orf54	0.0399	0	0	0	0.00146628	0	0	0	0	0	0	0	0	0	0	0	0	0	0	0	0	0	0	1	0.00146628	0.00146628
KCTD1	0.0029	0	0	0	0.00146628	0	0	0	0	0	0	0	0	0	0	0	0	0	0	0	0	0	0	1	0.00146628	0.00146628
RIIAD1	0.68608	0	0	0	0.00146628	0	0	0	0	0	0	0	0	0	0	0	0	0	0	0	0	0	0	1	0.00146628	0.00146628
TMEM173	0.1603	0	0	0	0.00146628	0	0	0	0	0	0	0	0	0	0	0	0	0	0	0	0	0	0	1	0.00146628	0.00146628
MOGAT3	0.04337	0	0	0	0.00146628	0	0	0	0	0	0	0	0	0	0	0	0	0	0	0	0	0	0	1	0.00146628	0.00146628
MIA3	0.8423	0	0	0	0.00146628	0	0	0	0	0	0	0	0	0	0	0	0	0	0	0	0	0	0	1	0.00146628	0.00146628
CEP85L	0.33761	0	0	0	0.00146628	0	0	0	0	0	0	0	0	0	0	0	0	0	0	0	0	0	0	1	0.00146628	0.00146628
RASL11A	0.00853	0	0	0	0.00146628	0	0	0	0	0	0	0	0	0	0	0	0	0	0	0	0	0	0	1	0.00146628	0.00146628
SETD8	0.00047	0	0	0	0.00146628	0	0	0	0	0	0	0	0	0	0	0	0	0	0	0	0	0	0	1	0.00146628	0.00146628
FLJ32255	0.28331	0	0	0	0.00146628	0	0	0	0	0	0	0	0	0	0	0	0	0	0	0	0	0	0	1	0.00146628	0.00146628
LOXL1-AS1	0.18897	0	0	0	0.00146628	0	0	0	0	0	0	0	0	0	0	0	0	0	0	0	0	0	0	1	0.00146628	0.00146628
FTX	0.00097	0	0	0	0.00146628	0	0	0	0	0	0	0	0	0	0	0	0	0	0	0	0	0	0	1	0.00146628	0.00146628
LOC100505501	0.42214	0	0	0	0.00146628	0	0	0	0	0	0	0	0	0	0	0	0	0	0	0	0	0	0	1	0.00146628	0.00146628
ABCA8	0.2433	0	0	0	0	0	0	0	0	0	0	0	0	0.00127226	0	0	0	0	0	0	0	0	0	1	0.00127226	0.00127226
ABP1	0.67711	0	0	0	0	0	0	0	0	0	0	0	0	0.00127226	0	0	0	0	0	0	0	0	0	1	0.00127226	0.00127226
ADAMDEC1	0.72104	0	0	0	0	0	0	0	0	0	0	0	0	0.00127226	0	0	0	0	0	0	0	0	0	1	0.00127226	0.00127226
ADAMTS1	0.00011	0	0	0	0	0	0	0	0	0	0	0	0	0.00127226	0	0	0	0	0	0	0	0	0	1	0.00127226	0.00127226
ADH1B	0.74308	0	0	0	0	0	0	0	0	0	0	0	0	0.00127226	0	0	0	0	0	0	0	0	0	1	0.00127226	0.00127226
ADH1C	0.29831	0	0	0	0	0	0	0	0	0	0	0	0	0.00127226	0	0	0	0	0	0	0	0	0	1	0.00127226	0.00127226
AFAP1-AS1	0.00422	0	0	0	0	0	0	0	0	0	0	0	0	0.00127226	0	0	0	0	0	0	0	0	0	1	0.00127226	0.00127226
AHCYL2	0.94971	0	0	0	0	0	0	0	0	0	0	0	0	0.00127226	0	0	0	0	0	0	0	0	0	1	0.00127226	0.00127226
AIM2	0.01217	0	0	0	0	0	0	0	0	0	0	0	0	0.00127226	0	0	0	0	0	0	0	0	0	1	0.00127226	0.00127226
AKR1B10	0.16913	0	0	0	0	0	0	0	0	0	0	0	0	0.00127226	0	0	0	0	0	0	0	0	0	1	0.00127226	0.00127226
AMIGO2	0.00205	0	0	0	0	0	0	0	0	0	0	0	0	0.00127226	0	0	0	0	0	0	0	0	0	1	0.00127226	0.00127226
ANKRD10	0.69162	0	0	0	0	0	0	0	0	0	0	0	0	0.00127226	0	0	0	0	0	0	0	0	0	1	0.00127226	0.00127226
ANKRD37	0.72392	0	0	0	0	0	0	0	0	0	0	0	0	0.00127226	0	0	0	0	0	0	0	0	0	1	0.00127226	0.00127226
ANKRD43	0.65823	0	0	0	0	0	0	0	0	0	0	0	0	0.00127226	0	0	0	0	0	0	0	0	0	1	0.00127226	0.00127226
ANXA10	0.28166	0	0	0	0	0	0	0	0	0	0	0	0	0.00127226	0	0	0	0	0	0	0	0	0	1	0.00127226	0.00127226
ANXA13	0.70496	0	0	0	0	0	0	0	0	0	0	0	0	0.00127226	0	0	0	0	0	0	0	0	0	1	0.00127226	0.00127226
AP1S3	0.10244	0	0	0	0	0	0	0	0	0	0	0	0	0.00127226	0	0	0	0	0	0	0	0	0	1	0.00127226	0.00127226
APOBEC3G	0.07343	0	0	0	0	0	0	0	0	0	0	0	0	0.00127226	0	0	0	0	0	0	0	0	0	1	0.00127226	0.00127226
APOLD1	0.34783	0	0	0	0	0	0	0	0	0	0	0	0	0.00127226	0	0	0	0	0	0	0	0	0	1	0.00127226	0.00127226
AQP8	0.05613	0	0	0	0	0	0	0	0	0	0	0	0	0.00127226	0	0	0	0	0	0	0	0	0	1	0.00127226	0.00127226
AREG	0.35643	0	0	0	0	0	0	0	0	0	0	0	0	0.00127226	0	0	0	0	0	0	0	0	0	1	0.00127226	0.00127226
AREGB	NA	0	0	0	0	0	0	0	0	0	0	0	0	0.00127226	0	0	0	0	0	0	0	0	0	1	0.00127226	0.00127226
ARL14	0.64881	0	0	0	0	0	0	0	0	0	0	0	0	0.00127226	0	0	0	0	0	0	0	0	0	1	0.00127226	0.00127226
ARSE	0.00079	0	0	0	0	0	0	0	0	0	0	0	0	0.00127226	0	0	0	0	0	0	0	0	0	1	0.00127226	0.00127226
ASB9	0.06357	0	0	0	0	0	0	0	0	0	0	0	0	0.00127226	0	0	0	0	0	0	0	0	0	1	0.00127226	0.00127226
ATP8A1	0.4745	0	0	0	0	0	0	0	0	0	0	0	0	0.00127226	0	0	0	0	0	0	0	0	0	1	0.00127226	0.00127226
B3GNT7	0.75292	0	0	0	0	0	0	0	0	0	0	0	0	0.00127226	0	0	0	0	0	0	0	0	0	1	0.00127226	0.00127226
BEX4	1e-05	0	0	0	0	0	0	0	0	0	0	0	0	0.00127226	0	0	0	0	0	0	0	0	0	1	0.00127226	0.00127226
BLNK	0.05501	0	0	0	0	0	0	0	0	0	0	0	0	0.00127226	0	0	0	0	0	0	0	0	0	1	0.00127226	0.00127226
BST2	0.24938	0	0	0	0	0	0	0	0	0	0	0	0	0.00127226	0	0	0	0	0	0	0	0	0	1	0.00127226	0.00127226
C11orf93	NA	0	0	0	0	0	0	0	0	0	0	0	0	0.00127226	0	0	0	0	0	0	0	0	0	1	0.00127226	0.00127226
C11orf96	0.00168	0	0	0	0	0	0	0	0	0	0	0	0	0.00127226	0	0	0	0	0	0	0	0	0	1	0.00127226	0.00127226
C12orf66	0.08447	0	0	0	0	0	0	0	0	0	0	0	0	0.00127226	0	0	0	0	0	0	0	0	0	1	0.00127226	0.00127226
C15orf48	0.08626	0	0	0	0	0	0	0	0	0	0	0	0	0.00127226	0	0	0	0	0	0	0	0	0	1	0.00127226	0.00127226
C17orf73	0.17075	0	0	0	0	0	0	0	0	0	0	0	0	0.00127226	0	0	0	0	0	0	0	0	0	1	0.00127226	0.00127226
C1orf103	0.54963	0	0	0	0	0	0	0	0	0	0	0	0	0.00127226	0	0	0	0	0	0	0	0	0	1	0.00127226	0.00127226
C1QC	0.00136	0	0	0	0	0	0	0	0	0	0	0	0	0.00127226	0	0	0	0	0	0	0	0	0	1	0.00127226	0.00127226
C5AR1	7e-05	0	0	0	0	0	0	0	0	0	0	0	0	0.00127226	0	0	0	0	0	0	0	0	0	1	0.00127226	0.00127226
C6orf105	0.54646	0	0	0	0	0	0	0	0	0	0	0	0	0.00127226	0	0	0	0	0	0	0	0	0	1	0.00127226	0.00127226
C8orf84	0.11979	0	0	0	0	0	0	0	0	0	0	0	0	0.00127226	0	0	0	0	0	0	0	0	0	1	0.00127226	0.00127226
CA4	0.78318	0	0	0	0	0	0	0	0	0	0	0	0	0.00127226	0	0	0	0	0	0	0	0	0	1	0.00127226	0.00127226
CA9	0.99908	0	0	0	0	0	0	0	0	0	0	0	0	0.00127226	0	0	0	0	0	0	0	0	0	1	0.00127226	0.00127226
CAV2	0	0	0	0	0	0	0	0	0	0	0	0	0	0.00127226	0	0	0	0	0	0	0	0	0	1	0.00127226	0.00127226
CCL24	0.11618	0	0	0	0	0	0	0	0	0	0	0	0	0.00127226	0	0	0	0	0	0	0	0	0	1	0.00127226	0.00127226
CCL28	0.76442	0	0	0	0	0	0	0	0	0	0	0	0	0.00127226	0	0	0	0	0	0	0	0	0	1	0.00127226	0.00127226
CCL4	0.61292	0	0	0	0	0	0	0	0	0	0	0	0	0.00127226	0	0	0	0	0	0	0	0	0	1	0.00127226	0.00127226
CCL5	0.56821	0	0	0	0	0	0	0	0	0	0	0	0	0.00127226	0	0	0	0	0	0	0	0	0	1	0.00127226	0.00127226
CD14	0.01261	0	0	0	0	0	0	0	0	0	0	0	0	0.00127226	0	0	0	0	0	0	0	0	0	1	0.00127226	0.00127226
CD163	0.01724	0	0	0	0	0	0	0	0	0	0	0	0	0.00127226	0	0	0	0	0	0	0	0	0	1	0.00127226	0.00127226
CD177	0.94622	0	0	0	0	0	0	0	0	0	0	0	0	0.00127226	0	0	0	0	0	0	0	0	0	1	0.00127226	0.00127226
CD36	0.00016	0	0	0	0	0	0	0	0	0	0	0	0	0.00127226	0	0	0	0	0	0	0	0	0	1	0.00127226	0.00127226
CD52	0.06282	0	0	0	0	0	0	0	0	0	0	0	0	0.00127226	0	0	0	0	0	0	0	0	0	1	0.00127226	0.00127226
CD69	0.70645	0	0	0	0	0	0	0	0	0	0	0	0	0.00127226	0	0	0	0	0	0	0	0	0	1	0.00127226	0.00127226
CDH17	0.19882	0	0	0	0	0	0	0	0	0	0	0	0	0.00127226	0	0	0	0	0	0	0	0	0	1	0.00127226	0.00127226
CDHR5	0.06692	0	0	0	0	0	0	0	0	0	0	0	0	0.00127226	0	0	0	0	0	0	0	0	0	1	0.00127226	0.00127226
CDK6	0.01606	0	0	0	0	0	0	0	0	0	0	0	0	0.00127226	0	0	0	0	0	0	0	0	0	1	0.00127226	0.00127226
CEACAM1	0.82989	0	0	0	0	0	0	0	0	0	0	0	0	0.00127226	0	0	0	0	0	0	0	0	0	1	0.00127226	0.00127226
CEACAM5	0.06256	0	0	0	0	0	0	0	0	0	0	0	0	0.00127226	0	0	0	0	0	0	0	0	0	1	0.00127226	0.00127226
CEACAM6	0.84267	0	0	0	0	0	0	0	0	0	0	0	0	0.00127226	0	0	0	0	0	0	0	0	0	1	0.00127226	0.00127226
CES1	NA	0	0	0	0	0	0	0	0	0	0	0	0	0.00127226	0	0	0	0	0	0	0	0	0	1	0.00127226	0.00127226
CHI3L1	0.1729	0	0	0	0	0	0	0	0	0	0	0	0	0.00127226	0	0	0	0	0	0	0	0	0	1	0.00127226	0.00127226
CHP2	0.46431	0	0	0	0	0	0	0	0	0	0	0	0	0.00127226	0	0	0	0	0	0	0	0	0	1	0.00127226	0.00127226
CLCA4	0.74635	0	0	0	0	0	0	0	0	0	0	0	0	0.00127226	0	0	0	0	0	0	0	0	0	1	0.00127226	0.00127226
CLDN1	0.19137	0	0	0	0	0	0	0	0	0	0	0	0	0.00127226	0	0	0	0	0	0	0	0	0	1	0.00127226	0.00127226
CLDN18	0.49478	0	0	0	0	0	0	0	0	0	0	0	0	0.00127226	0	0	0	0	0	0	0	0	0	1	0.00127226	0.00127226
CLDN23	0.0534	0	0	0	0	0	0	0	0	0	0	0	0	0.00127226	0	0	0	0	0	0	0	0	0	1	0.00127226	0.00127226
CLDN8	0.8373	0	0	0	0	0	0	0	0	0	0	0	0	0.00127226	0	0	0	0	0	0	0	0	0	1	0.00127226	0.00127226
CLEC2B	0.42525	0	0	0	0	0	0	0	0	0	0	0	0	0.00127226	0	0	0	0	0	0	0	0	0	1	0.00127226	0.00127226
CLEC7A	0.04062	0	0	0	0	0	0	0	0	0	0	0	0	0.00127226	0	0	0	0	0	0	0	0	0	1	0.00127226	0.00127226
CLIP4	0.01995	0	0	0	0	0	0	0	0	0	0	0	0	0.00127226	0	0	0	0	0	0	0	0	0	1	0.00127226	0.00127226
CLRN3	0.9096	0	0	0	0	0	0	0	0	0	0	0	0	0.00127226	0	0	0	0	0	0	0	0	0	1	0.00127226	0.00127226
CMBL	0.0205	0	0	0	0	0	0	0	0	0	0	0	0	0.00127226	0	0	0	0	0	0	0	0	0	1	0.00127226	0.00127226
CNTN3	0.39743	0	0	0	0	0	0	0	0	0	0	0	0	0.00127226	0	0	0	0	0	0	0	0	0	1	0.00127226	0.00127226
COL9A3	0.08763	0	0	0	0	0	0	0	0	0	0	0	0	0.00127226	0	0	0	0	0	0	0	0	0	1	0.00127226	0.00127226
COMP	7e-05	0	0	0	0	0	0	0	0	0	0	0	0	0.00127226	0	0	0	0	0	0	0	0	0	1	0.00127226	0.00127226
CPA3	0.25473	0	0	0	0	0	0	0	0	0	0	0	0	0.00127226	0	0	0	0	0	0	0	0	0	1	0.00127226	0.00127226
CPE	0.01966	0	0	0	0	0	0	0	0	0	0	0	0	0.00127226	0	0	0	0	0	0	0	0	0	1	0.00127226	0.00127226
CPM	0.00349	0	0	0	0	0	0	0	0	0	0	0	0	0.00127226	0	0	0	0	0	0	0	0	0	1	0.00127226	0.00127226
CWH43	0.22695	0	0	0	0	0	0	0	0	0	0	0	0	0.00127226	0	0	0	0	0	0	0	0	0	1	0.00127226	0.00127226
CYP39A1	0.06418	0	0	0	0	0	0	0	0	0	0	0	0	0.00127226	0	0	0	0	0	0	0	0	0	1	0.00127226	0.00127226
CYP4F3	0.20529	0	0	0	0	0	0	0	0	0	0	0	0	0.00127226	0	0	0	0	0	0	0	0	0	1	0.00127226	0.00127226
CSF2RB	0.8173	0	0	0	0	0	0	0	0	0	0	0	0	0.00127226	0	0	0	0	0	0	0	0	0	1	0.00127226	0.00127226
DEFA5	0.54341	0	0	0	0	0	0	0	0	0	0	0	0	0.00127226	0	0	0	0	0	0	0	0	0	1	0.00127226	0.00127226
DES	1e-05	0	0	0	0	0	0	0	0	0	0	0	0	0.00127226	0	0	0	0	0	0	0	0	0	1	0.00127226	0.00127226
DHRS11	0.15062	0	0	0	0	0	0	0	0	0	0	0	0	0.00127226	0	0	0	0	0	0	0	0	0	1	0.00127226	0.00127226
DHRS9	0.04199	0	0	0	0	0	0	0	0	0	0	0	0	0.00127226	0	0	0	0	0	0	0	0	0	1	0.00127226	0.00127226
DMD	0.45828	0	0	0	0	0	0	0	0	0	0	0	0	0.00127226	0	0	0	0	0	0	0	0	0	1	0.00127226	0.00127226
DNAJC6	0.52312	0	0	0	0	0	0	0	0	0	0	0	0	0.00127226	0	0	0	0	0	0	0	0	0	1	0.00127226	0.00127226
EDN3	0.13004	0	0	0	0	0	0	0	0	0	0	0	0	0.00127226	0	0	0	0	0	0	0	0	0	1	0.00127226	0.00127226
EIF3B	0.27291	0	0	0	0	0	0	0	0	0	0	0	0	0.00127226	0	0	0	0	0	0	0	0	0	1	0.00127226	0.00127226
ELAVL2	0.0745	0	0	0	0	0	0	0	0	0	0	0	0	0.00127226	0	0	0	0	0	0	0	0	0	1	0.00127226	0.00127226
ELOVL7	0.08981	0	0	0	0	0	0	0	0	0	0	0	0	0.00127226	0	0	0	0	0	0	0	0	0	1	0.00127226	0.00127226
ENPP2	0.00058	0	0	0	0	0	0	0	0	0	0	0	0	0.00127226	0	0	0	0	0	0	0	0	0	1	0.00127226	0.00127226
ENPP5	0.05796	0	0	0	0	0	0	0	0	0	0	0	0	0.00127226	0	0	0	0	0	0	0	0	0	1	0.00127226	0.00127226
EPSTI1	0.16392	0	0	0	0	0	0	0	0	0	0	0	0	0.00127226	0	0	0	0	0	0	0	0	0	1	0.00127226	0.00127226
EPYC	0.00489	0	0	0	0	0	0	0	0	0	0	0	0	0.00127226	0	0	0	0	0	0	0	0	0	1	0.00127226	0.00127226
ETV1	0.03154	0	0	0	0	0	0	0	0	0	0	0	0	0.00127226	0	0	0	0	0	0	0	0	0	1	0.00127226	0.00127226
EVI2A	0.09897	0	0	0	0	0	0	0	0	0	0	0	0	0.00127226	0	0	0	0	0	0	0	0	0	1	0.00127226	0.00127226
EVI2B	0.04775	0	0	0	0	0	0	0	0	0	0	0	0	0.00127226	0	0	0	0	0	0	0	0	0	1	0.00127226	0.00127226
F3	0.15122	0	0	0	0	0	0	0	0	0	0	0	0	0.00127226	0	0	0	0	0	0	0	0	0	1	0.00127226	0.00127226
FAM105A	0.20766	0	0	0	0	0	0	0	0	0	0	0	0	0.00127226	0	0	0	0	0	0	0	0	0	1	0.00127226	0.00127226
FAM110C	0.0373	0	0	0	0	0	0	0	0	0	0	0	0	0.00127226	0	0	0	0	0	0	0	0	0	1	0.00127226	0.00127226
FAM126A	0.0341	0	0	0	0	0	0	0	0	0	0	0	0	0.00127226	0	0	0	0	0	0	0	0	0	1	0.00127226	0.00127226
FAM134B	0.0074	0	0	0	0	0	0	0	0	0	0	0	0	0.00127226	0	0	0	0	0	0	0	0	0	1	0.00127226	0.00127226
FAM169A	0.01639	0	0	0	0	0	0	0	0	0	0	0	0	0.00127226	0	0	0	0	0	0	0	0	0	1	0.00127226	0.00127226
FAM46C	0.01873	0	0	0	0	0	0	0	0	0	0	0	0	0.00127226	0	0	0	0	0	0	0	0	0	1	0.00127226	0.00127226
FAM84A	0	0	0	0	0	0	0	0	0	0	0	0	0	0.00127226	0	0	0	0	0	0	0	0	0	1	0.00127226	0.00127226
FAS	0.17337	0	0	0	0	0	0	0	0	0	0	0	0	0.00127226	0	0	0	0	0	0	0	0	0	1	0.00127226	0.00127226
FCGR1B	NA	0	0	0	0	0	0	0	0	0	0	0	0	0.00127226	0	0	0	0	0	0	0	0	0	1	0.00127226	0.00127226
FGFR2	0.6035	0	0	0	0	0	0	0	0	0	0	0	0	0.00127226	0	0	0	0	0	0	0	0	0	1	0.00127226	0.00127226
FGFR3	0.00444	0	0	0	0	0	0	0	0	0	0	0	0	0.00127226	0	0	0	0	0	0	0	0	0	1	0.00127226	0.00127226
FGL2	0.65817	0	0	0	0	0	0	0	0	0	0	0	0	0.00127226	0	0	0	0	0	0	0	0	0	1	0.00127226	0.00127226
FGGY	0.20579	0	0	0	0	0	0	0	0	0	0	0	0	0.00127226	0	0	0	0	0	0	0	0	0	1	0.00127226	0.00127226
FLJ22763	0.35236	0	0	0	0	0	0	0	0	0	0	0	0	0.00127226	0	0	0	0	0	0	0	0	0	1	0.00127226	0.00127226
FLRT2	0.00042	0	0	0	0	0	0	0	0	0	0	0	0	0.00127226	0	0	0	0	0	0	0	0	0	1	0.00127226	0.00127226
FMO5	0.68472	0	0	0	0	0	0	0	0	0	0	0	0	0.00127226	0	0	0	0	0	0	0	0	0	1	0.00127226	0.00127226
FOXA1	0.18656	0	0	0	0	0	0	0	0	0	0	0	0	0.00127226	0	0	0	0	0	0	0	0	0	1	0.00127226	0.00127226
FOXQ1	0.55453	0	0	0	0	0	0	0	0	0	0	0	0	0.00127226	0	0	0	0	0	0	0	0	0	1	0.00127226	0.00127226
FPR3	0.09148	0	0	0	0	0	0	0	0	0	0	0	0	0.00127226	0	0	0	0	0	0	0	0	0	1	0.00127226	0.00127226
FREM2	0.84	0	0	0	0	0	0	0	0	0	0	0	0	0.00127226	0	0	0	0	0	0	0	0	0	1	0.00127226	0.00127226
FRMD3	0.5726	0	0	0	0	0	0	0	0	0	0	0	0	0.00127226	0	0	0	0	0	0	0	0	0	1	0.00127226	0.00127226
FRMD5	0.94953	0	0	0	0	0	0	0	0	0	0	0	0	0.00127226	0	0	0	0	0	0	0	0	0	1	0.00127226	0.00127226
FUT3	0.06619	0	0	0	0	0	0	0	0	0	0	0	0	0.00127226	0	0	0	0	0	0	0	0	0	1	0.00127226	0.00127226
FYB	0.6115	0	0	0	0	0	0	0	0	0	0	0	0	0.00127226	0	0	0	0	0	0	0	0	0	1	0.00127226	0.00127226
GABRP	0.54534	0	0	0	0	0	0	0	0	0	0	0	0	0.00127226	0	0	0	0	0	0	0	0	0	1	0.00127226	0.00127226
GBP5	0.23482	0	0	0	0	0	0	0	0	0	0	0	0	0.00127226	0	0	0	0	0	0	0	0	0	1	0.00127226	0.00127226
GCG	0.8052	0	0	0	0	0	0	0	0	0	0	0	0	0.00127226	0	0	0	0	0	0	0	0	0	1	0.00127226	0.00127226
GDF15	0.58705	0	0	0	0	0	0	0	0	0	0	0	0	0.00127226	0	0	0	0	0	0	0	0	0	1	0.00127226	0.00127226
GIMAP6	0.15763	0	0	0	0	0	0	0	0	0	0	0	0	0.00127226	0	0	0	0	0	0	0	0	0	1	0.00127226	0.00127226
GIPC2	0.04142	0	0	0	0	0	0	0	0	0	0	0	0	0.00127226	0	0	0	0	0	0	0	0	0	1	0.00127226	0.00127226
GLS	0.05322	0	0	0	0	0	0	0	0	0	0	0	0	0.00127226	0	0	0	0	0	0	0	0	0	1	0.00127226	0.00127226
GNB4	0.03808	0	0	0	0	0	0	0	0	0	0	0	0	0.00127226	0	0	0	0	0	0	0	0	0	1	0.00127226	0.00127226
GPA33	0.06125	0	0	0	0	0	0	0	0	0	0	0	0	0.00127226	0	0	0	0	0	0	0	0	0	1	0.00127226	0.00127226
GPX3	3e-05	0	0	0	0	0	0	0	0	0	0	0	0	0.00127226	0	0	0	0	0	0	0	0	0	1	0.00127226	0.00127226
GSPT2	0.16021	0	0	0	0	0	0	0	0	0	0	0	0	0.00127226	0	0	0	0	0	0	0	0	0	1	0.00127226	0.00127226
GUCY2C	2e-05	0	0	0	0	0	0	0	0	0	0	0	0	0.00127226	0	0	0	0	0	0	0	0	0	1	0.00127226	0.00127226
GULP1	2e-05	0	0	0	0	0	0	0	0	0	0	0	0	0.00127226	0	0	0	0	0	0	0	0	0	1	0.00127226	0.00127226
GXYLT2	0.02033	0	0	0	0	0	0	0	0	0	0	0	0	0.00127226	0	0	0	0	0	0	0	0	0	1	0.00127226	0.00127226
HCLS1	0.18987	0	0	0	0	0	0	0	0	0	0	0	0	0.00127226	0	0	0	0	0	0	0	0	0	1	0.00127226	0.00127226
HENMT1	0.12356	0	0	0	0	0	0	0	0	0	0	0	0	0.00127226	0	0	0	0	0	0	0	0	0	1	0.00127226	0.00127226
HGD	0.68588	0	0	0	0	0	0	0	0	0	0	0	0	0.00127226	0	0	0	0	0	0	0	0	0	1	0.00127226	0.00127226
HHLA2	0.22322	0	0	0	0	0	0	0	0	0	0	0	0	0.00127226	0	0	0	0	0	0	0	0	0	1	0.00127226	0.00127226
HIPK2	0.0077	0	0	0	0	0	0	0	0	0	0	0	0	0.00127226	0	0	0	0	0	0	0	0	0	1	0.00127226	0.00127226
HLA-DMA	0.98036	0	0	0	0	0	0	0	0	0	0	0	0	0.00127226	0	0	0	0	0	0	0	0	0	1	0.00127226	0.00127226
HLA-DPB1	0.50865	0	0	0	0	0	0	0	0	0	0	0	0	0.00127226	0	0	0	0	0	0	0	0	0	1	0.00127226	0.00127226
HMGA2	0.51864	0	0	0	0	0	0	0	0	0	0	0	0	0.00127226	0	0	0	0	0	0	0	0	0	1	0.00127226	0.00127226
HMGCS2	0.35943	0	0	0	0	0	0	0	0	0	0	0	0	0.00127226	0	0	0	0	0	0	0	0	0	1	0.00127226	0.00127226
HOXA3	0.95473	0	0	0	0	0	0	0	0	0	0	0	0	0.00127226	0	0	0	0	0	0	0	0	0	1	0.00127226	0.00127226
HPGD	0.09367	0	0	0	0	0	0	0	0	0	0	0	0	0.00127226	0	0	0	0	0	0	0	0	0	1	0.00127226	0.00127226
HSD17B2	0.02531	0	0	0	0	0	0	0	0	0	0	0	0	0.00127226	0	0	0	0	0	0	0	0	0	1	0.00127226	0.00127226
HSPA2	0.06682	0	0	0	0	0	0	0	0	0	0	0	0	0.00127226	0	0	0	0	0	0	0	0	0	1	0.00127226	0.00127226
HSPA6	0.61279	0	0	0	0	0	0	0	0	0	0	0	0	0.00127226	0	0	0	0	0	0	0	0	0	1	0.00127226	0.00127226
ID1	0.00409	0	0	0	0	0	0	0	0	0	0	0	0	0.00127226	0	0	0	0	0	0	0	0	0	1	0.00127226	0.00127226
ID4	0.01694	0	0	0	0	0	0	0	0	0	0	0	0	0.00127226	0	0	0	0	0	0	0	0	0	1	0.00127226	0.00127226
IFI44L	0.44341	0	0	0	0	0	0	0	0	0	0	0	0	0.00127226	0	0	0	0	0	0	0	0	0	1	0.00127226	0.00127226
IFIT1	0.01922	0	0	0	0	0	0	0	0	0	0	0	0	0.00127226	0	0	0	0	0	0	0	0	0	1	0.00127226	0.00127226
IFIT2	0.50183	0	0	0	0	0	0	0	0	0	0	0	0	0.00127226	0	0	0	0	0	0	0	0	0	1	0.00127226	0.00127226
IGHM	NA	0	0	0	0	0	0	0	0	0	0	0	0	0.00127226	0	0	0	0	0	0	0	0	0	1	0.00127226	0.00127226
IGJ	0.12629	0	0	0	0	0	0	0	0	0	0	0	0	0.00127226	0	0	0	0	0	0	0	0	0	1	0.00127226	0.00127226
IGKC	NA	0	0	0	0	0	0	0	0	0	0	0	0	0.00127226	0	0	0	0	0	0	0	0	0	1	0.00127226	0.00127226
IGLL3P	0.37454	0	0	0	0	0	0	0	0	0	0	0	0	0.00127226	0	0	0	0	0	0	0	0	0	1	0.00127226	0.00127226
IGLV1-44	0.00393	0	0	0	0	0	0	0	0	0	0	0	0	0.00127226	0	0	0	0	0	0	0	0	0	1	0.00127226	0.00127226
IQGAP2	0.05271	0	0	0	0	0	0	0	0	0	0	0	0	0.00127226	0	0	0	0	0	0	0	0	0	1	0.00127226	0.00127226
ISG15	0.0196	0	0	0	0	0	0	0	0	0	0	0	0	0.00127226	0	0	0	0	0	0	0	0	0	1	0.00127226	0.00127226
ITM2A	0.97074	0	0	0	0	0	0	0	0	0	0	0	0	0.00127226	0	0	0	0	0	0	0	0	0	1	0.00127226	0.00127226
KAL1	0.10071	0	0	0	0	0	0	0	0	0	0	0	0	0.00127226	0	0	0	0	0	0	0	0	0	1	0.00127226	0.00127226
KCNK1	0.6313	0	0	0	0	0	0	0	0	0	0	0	0	0.00127226	0	0	0	0	0	0	0	0	0	1	0.00127226	0.00127226
KCNMA1	0.20644	0	0	0	0	0	0	0	0	0	0	0	0	0.00127226	0	0	0	0	0	0	0	0	0	1	0.00127226	0.00127226
KIAA1199	0.48643	0	0	0	0	0	0	0	0	0	0	0	0	0.00127226	0	0	0	0	0	0	0	0	0	1	0.00127226	0.00127226
KIAA1211	0.145	0	0	0	0	0	0	0	0	0	0	0	0	0.00127226	0	0	0	0	0	0	0	0	0	1	0.00127226	0.00127226
KIAA1704	0.24666	0	0	0	0	0	0	0	0	0	0	0	0	0.00127226	0	0	0	0	0	0	0	0	0	1	0.00127226	0.00127226
KLF4	0.28584	0	0	0	0	0	0	0	0	0	0	0	0	0.00127226	0	0	0	0	0	0	0	0	0	1	0.00127226	0.00127226
KRT80	0.01224	0	0	0	0	0	0	0	0	0	0	0	0	0.00127226	0	0	0	0	0	0	0	0	0	1	0.00127226	0.00127226
LAMA1	0.12848	0	0	0	0	0	0	0	0	0	0	0	0	0.00127226	0	0	0	0	0	0	0	0	0	1	0.00127226	0.00127226
LAMP2	0.86242	0	0	0	0	0	0	0	0	0	0	0	0	0.00127226	0	0	0	0	0	0	0	0	0	1	0.00127226	0.00127226
LASS6	0.19499	0	0	0	0	0	0	0	0	0	0	0	0	0.00127226	0	0	0	0	0	0	0	0	0	1	0.00127226	0.00127226
LCK	0.73132	0	0	0	0	0	0	0	0	0	0	0	0	0.00127226	0	0	0	0	0	0	0	0	0	1	0.00127226	0.00127226
LEFTY1	0.53771	0	0	0	0	0	0	0	0	0	0	0	0	0.00127226	0	0	0	0	0	0	0	0	0	1	0.00127226	0.00127226
LGALS2	0.15408	0	0	0	0	0	0	0	0	0	0	0	0	0.00127226	0	0	0	0	0	0	0	0	0	1	0.00127226	0.00127226
LOC100128822	0.01865	0	0	0	0	0	0	0	0	0	0	0	0	0.00127226	0	0	0	0	0	0	0	0	0	1	0.00127226	0.00127226
LOC100289610	0.01188	0	0	0	0	0	0	0	0	0	0	0	0	0.00127226	0	0	0	0	0	0	0	0	0	1	0.00127226	0.00127226
LOC100505633	0.00386	0	0	0	0	0	0	0	0	0	0	0	0	0.00127226	0	0	0	0	0	0	0	0	0	1	0.00127226	0.00127226
LOC100505989	0.01575	0	0	0	0	0	0	0	0	0	0	0	0	0.00127226	0	0	0	0	0	0	0	0	0	1	0.00127226	0.00127226
LOC25845	0.02414	0	0	0	0	0	0	0	0	0	0	0	0	0.00127226	0	0	0	0	0	0	0	0	0	1	0.00127226	0.00127226
LOC285628	0.50163	0	0	0	0	0	0	0	0	0	0	0	0	0.00127226	0	0	0	0	0	0	0	0	0	1	0.00127226	0.00127226
LOC401022	0.00266	0	0	0	0	0	0	0	0	0	0	0	0	0.00127226	0	0	0	0	0	0	0	0	0	1	0.00127226	0.00127226
LOC646627	0.02745	0	0	0	0	0	0	0	0	0	0	0	0	0.00127226	0	0	0	0	0	0	0	0	0	1	0.00127226	0.00127226
LOC647979	0.46855	0	0	0	0	0	0	0	0	0	0	0	0	0.00127226	0	0	0	0	0	0	0	0	0	1	0.00127226	0.00127226
LOC653602	0.0429	0	0	0	0	0	0	0	0	0	0	0	0	0.00127226	0	0	0	0	0	0	0	0	0	1	0.00127226	0.00127226
LOC729680	0.08088	0	0	0	0	0	0	0	0	0	0	0	0	0.00127226	0	0	0	0	0	0	0	0	0	1	0.00127226	0.00127226
LRRC16A	0.25342	0	0	0	0	0	0	0	0	0	0	0	0	0.00127226	0	0	0	0	0	0	0	0	0	1	0.00127226	0.00127226
LRRC2	0.13642	0	0	0	0	0	0	0	0	0	0	0	0	0.00127226	0	0	0	0	0	0	0	0	0	1	0.00127226	0.00127226
LY75	0.05397	0	0	0	0	0	0	0	0	0	0	0	0	0.00127226	0	0	0	0	0	0	0	0	0	1	0.00127226	0.00127226
LY96	0.00712	0	0	0	0	0	0	0	0	0	0	0	0	0.00127226	0	0	0	0	0	0	0	0	0	1	0.00127226	0.00127226
MACC1	0.47103	0	0	0	0	0	0	0	0	0	0	0	0	0.00127226	0	0	0	0	0	0	0	0	0	1	0.00127226	0.00127226
MALL	0.0042	0	0	0	0	0	0	0	0	0	0	0	0	0.00127226	0	0	0	0	0	0	0	0	0	1	0.00127226	0.00127226
MAOA	0.20105	0	0	0	0	0	0	0	0	0	0	0	0	0.00127226	0	0	0	0	0	0	0	0	0	1	0.00127226	0.00127226
MAP7D2	0.27974	0	0	0	0	0	0	0	0	0	0	0	0	0.00127226	0	0	0	0	0	0	0	0	0	1	0.00127226	0.00127226
MATN2	0.40106	0	0	0	0	0	0	0	0	0	0	0	0	0.00127226	0	0	0	0	0	0	0	0	0	1	0.00127226	0.00127226
MFAP3L	0.35706	0	0	0	0	0	0	0	0	0	0	0	0	0.00127226	0	0	0	0	0	0	0	0	0	1	0.00127226	0.00127226
MFI2	0.09557	0	0	0	0	0	0	0	0	0	0	0	0	0.00127226	0	0	0	0	0	0	0	0	0	1	0.00127226	0.00127226
MFSD4	0.89138	0	0	0	0	0	0	0	0	0	0	0	0	0.00127226	0	0	0	0	0	0	0	0	0	1	0.00127226	0.00127226
MIR374AHG	0.59947	0	0	0	0	0	0	0	0	0	0	0	0	0.00127226	0	0	0	0	0	0	0	0	0	1	0.00127226	0.00127226
MMP11	3e-05	0	0	0	0	0	0	0	0	0	0	0	0	0.00127226	0	0	0	0	0	0	0	0	0	1	0.00127226	0.00127226
MMP12	0.00095	0	0	0	0	0	0	0	0	0	0	0	0	0.00127226	0	0	0	0	0	0	0	0	0	1	0.00127226	0.00127226
MMP28	0.00247	0	0	0	0	0	0	0	0	0	0	0	0	0.00127226	0	0	0	0	0	0	0	0	0	1	0.00127226	0.00127226
MNDA	0.1319	0	0	0	0	0	0	0	0	0	0	0	0	0.00127226	0	0	0	0	0	0	0	0	0	1	0.00127226	0.00127226
MOCOS	0.10385	0	0	0	0	0	0	0	0	0	0	0	0	0.00127226	0	0	0	0	0	0	0	0	0	1	0.00127226	0.00127226
MS4A12	0.47079	0	0	0	0	0	0	0	0	0	0	0	0	0.00127226	0	0	0	0	0	0	0	0	0	1	0.00127226	0.00127226
MS4A4A	3e-05	0	0	0	0	0	0	0	0	0	0	0	0	0.00127226	0	0	0	0	0	0	0	0	0	1	0.00127226	0.00127226
MS4A6A	0.03227	0	0	0	0	0	0	0	0	0	0	0	0	0.00127226	0	0	0	0	0	0	0	0	0	1	0.00127226	0.00127226
MS4A7	0.00512	0	0	0	0	0	0	0	0	0	0	0	0	0.00127226	0	0	0	0	0	0	0	0	0	1	0.00127226	0.00127226
MSX2	0.13556	0	0	0	0	0	0	0	0	0	0	0	0	0.00127226	0	0	0	0	0	0	0	0	0	1	0.00127226	0.00127226
MT2A	0.58528	0	0	0	0	0	0	0	0	0	0	0	0	0.00127226	0	0	0	0	0	0	0	0	0	1	0.00127226	0.00127226
MUC1	0.25772	0	0	0	0	0	0	0	0	0	0	0	0	0.00127226	0	0	0	0	0	0	0	0	0	1	0.00127226	0.00127226
MUC5AC	0.17486	0	0	0	0	0	0	0	0	0	0	0	0	0.00127226	0	0	0	0	0	0	0	0	0	1	0.00127226	0.00127226
MUC5B	0.08812	0	0	0	0	0	0	0	0	0	0	0	0	0.00127226	0	0	0	0	0	0	0	0	0	1	0.00127226	0.00127226
MYEF2	0.56333	0	0	0	0	0	0	0	0	0	0	0	0	0.00127226	0	0	0	0	0	0	0	0	0	1	0.00127226	0.00127226
MYRIP	0.00031	0	0	0	0	0	0	0	0	0	0	0	0	0.00127226	0	0	0	0	0	0	0	0	0	1	0.00127226	0.00127226
NAT2	0.01086	0	0	0	0	0	0	0	0	0	0	0	0	0.00127226	0	0	0	0	0	0	0	0	0	1	0.00127226	0.00127226
NCRNA00261	0.94267	0	0	0	0	0	0	0	0	0	0	0	0	0.00127226	0	0	0	0	0	0	0	0	0	1	0.00127226	0.00127226
NEBL	0.0217	0	0	0	0	0	0	0	0	0	0	0	0	0.00127226	0	0	0	0	0	0	0	0	0	1	0.00127226	0.00127226
NEDD4L	0.01754	0	0	0	0	0	0	0	0	0	0	0	0	0.00127226	0	0	0	0	0	0	0	0	0	1	0.00127226	0.00127226
NOX4	0.12674	0	0	0	0	0	0	0	0	0	0	0	0	0.00127226	0	0	0	0	0	0	0	0	0	1	0.00127226	0.00127226
NR3C1	0.01295	0	0	0	0	0	0	0	0	0	0	0	0	0.00127226	0	0	0	0	0	0	0	0	0	1	0.00127226	0.00127226
NR5A2	0.12352	0	0	0	0	0	0	0	0	0	0	0	0	0.00127226	0	0	0	0	0	0	0	0	0	1	0.00127226	0.00127226
NRXN3	0.17135	0	0	0	0	0	0	0	0	0	0	0	0	0.00127226	0	0	0	0	0	0	0	0	0	1	0.00127226	0.00127226
NTM	0.28222	0	0	0	0	0	0	0	0	0	0	0	0	0.00127226	0	0	0	0	0	0	0	0	0	1	0.00127226	0.00127226
O3FAR1	0.11612	0	0	0	0	0	0	0	0	0	0	0	0	0.00127226	0	0	0	0	0	0	0	0	0	1	0.00127226	0.00127226
OLFML2B	1e-05	0	0	0	0	0	0	0	0	0	0	0	0	0.00127226	0	0	0	0	0	0	0	0	0	1	0.00127226	0.00127226
OXGR1	0.8507	0	0	0	0	0	0	0	0	0	0	0	0	0.00127226	0	0	0	0	0	0	0	0	0	1	0.00127226	0.00127226
P2RY14	0.0507	0	0	0	0	0	0	0	0	0	0	0	0	0.00127226	0	0	0	0	0	0	0	0	0	1	0.00127226	0.00127226
PAH	0.00018	0	0	0	0	0	0	0	0	0	0	0	0	0.00127226	0	0	0	0	0	0	0	0	0	1	0.00127226	0.00127226
PAQR5	0.501	0	0	0	0	0	0	0	0	0	0	0	0	0.00127226	0	0	0	0	0	0	0	0	0	1	0.00127226	0.00127226
PARM1	0.02104	0	0	0	0	0	0	0	0	0	0	0	0	0.00127226	0	0	0	0	0	0	0	0	0	1	0.00127226	0.00127226
PBLD	0.10466	0	0	0	0	0	0	0	0	0	0	0	0	0.00127226	0	0	0	0	0	0	0	0	0	1	0.00127226	0.00127226
PCK1	0.32469	0	0	0	0	0	0	0	0	0	0	0	0	0.00127226	0	0	0	0	0	0	0	0	0	1	0.00127226	0.00127226
PCSK1	0.59997	0	0	0	0	0	0	0	0	0	0	0	0	0.00127226	0	0	0	0	0	0	0	0	0	1	0.00127226	0.00127226
PDE9A	0.54625	0	0	0	0	0	0	0	0	0	0	0	0	0.00127226	0	0	0	0	0	0	0	0	0	1	0.00127226	0.00127226
PDGFA	0.00612	0	0	0	0	0	0	0	0	0	0	0	0	0.00127226	0	0	0	0	0	0	0	0	0	1	0.00127226	0.00127226
PDZK1IP1	0.8183	0	0	0	0	0	0	0	0	0	0	0	0	0.00127226	0	0	0	0	0	0	0	0	0	1	0.00127226	0.00127226
PFKFB2	0.06745	0	0	0	0	0	0	0	0	0	0	0	0	0.00127226	0	0	0	0	0	0	0	0	0	1	0.00127226	0.00127226
PHACTR3	0.41244	0	0	0	0	0	0	0	0	0	0	0	0	0.00127226	0	0	0	0	0	0	0	0	0	1	0.00127226	0.00127226
PID1	0.0337	0	0	0	0	0	0	0	0	0	0	0	0	0.00127226	0	0	0	0	0	0	0	0	0	1	0.00127226	0.00127226
PKIB	0.56804	0	0	0	0	0	0	0	0	0	0	0	0	0.00127226	0	0	0	0	0	0	0	0	0	1	0.00127226	0.00127226
PLA1A	0.56639	0	0	0	0	0	0	0	0	0	0	0	0	0.00127226	0	0	0	0	0	0	0	0	0	1	0.00127226	0.00127226
PLA2G2A	0.61618	0	0	0	0	0	0	0	0	0	0	0	0	0.00127226	0	0	0	0	0	0	0	0	0	1	0.00127226	0.00127226
PLA2G7	0.20829	0	0	0	0	0	0	0	0	0	0	0	0	0.00127226	0	0	0	0	0	0	0	0	0	1	0.00127226	0.00127226
PLAC8	0.49977	0	0	0	0	0	0	0	0	0	0	0	0	0.00127226	0	0	0	0	0	0	0	0	0	1	0.00127226	0.00127226
PLCB1	0.08021	0	0	0	0	0	0	0	0	0	0	0	0	0.00127226	0	0	0	0	0	0	0	0	0	1	0.00127226	0.00127226
PLEKHB1	0.40981	0	0	0	0	0	0	0	0	0	0	0	0	0.00127226	0	0	0	0	0	0	0	0	0	1	0.00127226	0.00127226
PLXNC1	0.08784	0	0	0	0	0	0	0	0	0	0	0	0	0.00127226	0	0	0	0	0	0	0	0	0	1	0.00127226	0.00127226
PMAIP1	0.60059	0	0	0	0	0	0	0	0	0	0	0	0	0.00127226	0	0	0	0	0	0	0	0	0	1	0.00127226	0.00127226
POU2AF1	0.86907	0	0	0	0	0	0	0	0	0	0	0	0	0.00127226	0	0	0	0	0	0	0	0	0	1	0.00127226	0.00127226
PPAPDC1A	0.00042	0	0	0	0	0	0	0	0	0	0	0	0	0.00127226	0	0	0	0	0	0	0	0	0	1	0.00127226	0.00127226
PPP2R2C	0.00297	0	0	0	0	0	0	0	0	0	0	0	0	0.00127226	0	0	0	0	0	0	0	0	0	1	0.00127226	0.00127226
PRKACB	0.75978	0	0	0	0	0	0	0	0	0	0	0	0	0.00127226	0	0	0	0	0	0	0	0	0	1	0.00127226	0.00127226
PRKAR2B	0.98078	0	0	0	0	0	0	0	0	0	0	0	0	0.00127226	0	0	0	0	0	0	0	0	0	1	0.00127226	0.00127226
PRSS23	0.85068	0	0	0	0	0	0	0	0	0	0	0	0	0.00127226	0	0	0	0	0	0	0	0	0	1	0.00127226	0.00127226
PRUNE2	0.71832	0	0	0	0	0	0	0	0	0	0	0	0	0.00127226	0	0	0	0	0	0	0	0	0	1	0.00127226	0.00127226
PYY	0.31965	0	0	0	0	0	0	0	0	0	0	0	0	0.00127226	0	0	0	0	0	0	0	0	0	1	0.00127226	0.00127226
QPCT	0.79942	0	0	0	0	0	0	0	0	0	0	0	0	0.00127226	0	0	0	0	0	0	0	0	0	1	0.00127226	0.00127226
RASEF	0.05105	0	0	0	0	0	0	0	0	0	0	0	0	0.00127226	0	0	0	0	0	0	0	0	0	1	0.00127226	0.00127226
RBP1	0.00108	0	0	0	0	0	0	0	0	0	0	0	0	0.00127226	0	0	0	0	0	0	0	0	0	1	0.00127226	0.00127226
REEP1	0.10745	0	0	0	0	0	0	0	0	0	0	0	0	0.00127226	0	0	0	0	0	0	0	0	0	1	0.00127226	0.00127226
REG1A	0.84675	0	0	0	0	0	0	0	0	0	0	0	0	0.00127226	0	0	0	0	0	0	0	0	0	1	0.00127226	0.00127226
REG1B	0.19003	0	0	0	0	0	0	0	0	0	0	0	0	0.00127226	0	0	0	0	0	0	0	0	0	1	0.00127226	0.00127226
REG3A	0.13866	0	0	0	0	0	0	0	0	0	0	0	0	0.00127226	0	0	0	0	0	0	0	0	0	1	0.00127226	0.00127226
RORA	0.04826	0	0	0	0	0	0	0	0	0	0	0	0	0.00127226	0	0	0	0	0	0	0	0	0	1	0.00127226	0.00127226
RSAD2	0.88187	0	0	0	0	0	0	0	0	0	0	0	0	0.00127226	0	0	0	0	0	0	0	0	0	1	0.00127226	0.00127226
RUNX2	0.03604	0	0	0	0	0	0	0	0	0	0	0	0	0.00127226	0	0	0	0	0	0	0	0	0	1	0.00127226	0.00127226
S100A8	0.37158	0	0	0	0	0	0	0	0	0	0	0	0	0.00127226	0	0	0	0	0	0	0	0	0	1	0.00127226	0.00127226
SAMSN1	0.39857	0	0	0	0	0	0	0	0	0	0	0	0	0.00127226	0	0	0	0	0	0	0	0	0	1	0.00127226	0.00127226
SCARA5	0.01322	0	0	0	0	0	0	0	0	0	0	0	0	0.00127226	0	0	0	0	0	0	0	0	0	1	0.00127226	0.00127226
SCIN	0.48414	0	0	0	0	0	0	0	0	0	0	0	0	0.00127226	0	0	0	0	0	0	0	0	0	1	0.00127226	0.00127226
SCRN1	0.59733	0	0	0	0	0	0	0	0	0	0	0	0	0.00127226	0	0	0	0	0	0	0	0	0	1	0.00127226	0.00127226
SELENBP1	0.00341	0	0	0	0	0	0	0	0	0	0	0	0	0.00127226	0	0	0	0	0	0	0	0	0	1	0.00127226	0.00127226
SEMA6A	0.67086	0	0	0	0	0	0	0	0	0	0	0	0	0.00127226	0	0	0	0	0	0	0	0	0	1	0.00127226	0.00127226
SEMG1	0.59521	0	0	0	0	0	0	0	0	0	0	0	0	0.00127226	0	0	0	0	0	0	0	0	0	1	0.00127226	0.00127226
SEPP1	0.09134	0	0	0	0	0	0	0	0	0	0	0	0	0.00127226	0	0	0	0	0	0	0	0	0	1	0.00127226	0.00127226
SERPINE2	0.14741	0	0	0	0	0	0	0	0	0	0	0	0	0.00127226	0	0	0	0	0	0	0	0	0	1	0.00127226	0.00127226
SGPP2	0.46745	0	0	0	0	0	0	0	0	0	0	0	0	0.00127226	0	0	0	0	0	0	0	0	0	1	0.00127226	0.00127226
SHISA2	2e-05	0	0	0	0	0	0	0	0	0	0	0	0	0.00127226	0	0	0	0	0	0	0	0	0	1	0.00127226	0.00127226
SI	0.55087	0	0	0	0	0	0	0	0	0	0	0	0	0.00127226	0	0	0	0	0	0	0	0	0	1	0.00127226	0.00127226
SLAIN1	0.77083	0	0	0	0	0	0	0	0	0	0	0	0	0.00127226	0	0	0	0	0	0	0	0	0	1	0.00127226	0.00127226
SLC16A9	0.60057	0	0	0	0	0	0	0	0	0	0	0	0	0.00127226	0	0	0	0	0	0	0	0	0	1	0.00127226	0.00127226
SLC28A3	0.00879	0	0	0	0	0	0	0	0	0	0	0	0	0.00127226	0	0	0	0	0	0	0	0	0	1	0.00127226	0.00127226
SLC39A8	1e-05	0	0	0	0	0	0	0	0	0	0	0	0	0.00127226	0	0	0	0	0	0	0	0	0	1	0.00127226	0.00127226
SLC44A4	0.7371	0	0	0	0	0	0	0	0	0	0	0	0	0.00127226	0	0	0	0	0	0	0	0	0	1	0.00127226	0.00127226
SLC4A4	0.05871	0	0	0	0	0	0	0	0	0	0	0	0	0.00127226	0	0	0	0	0	0	0	0	0	1	0.00127226	0.00127226
SMAD9	0.43356	0	0	0	0	0	0	0	0	0	0	0	0	0.00127226	0	0	0	0	0	0	0	0	0	1	0.00127226	0.00127226
SPINK5	0.68809	0	0	0	0	0	0	0	0	0	0	0	0	0.00127226	0	0	0	0	0	0	0	0	0	1	0.00127226	0.00127226
SRI	0.89574	0	0	0	0	0	0	0	0	0	0	0	0	0.00127226	0	0	0	0	0	0	0	0	0	1	0.00127226	0.00127226
SRPX2	0.11695	0	0	0	0	0	0	0	0	0	0	0	0	0.00127226	0	0	0	0	0	0	0	0	0	1	0.00127226	0.00127226
SSTR1	0.35282	0	0	0	0	0	0	0	0	0	0	0	0	0.00127226	0	0	0	0	0	0	0	0	0	1	0.00127226	0.00127226
ST6GAL1	0.12625	0	0	0	0	0	0	0	0	0	0	0	0	0.00127226	0	0	0	0	0	0	0	0	0	1	0.00127226	0.00127226
STS	0.74203	0	0	0	0	0	0	0	0	0	0	0	0	0.00127226	0	0	0	0	0	0	0	0	0	1	0.00127226	0.00127226
STX19	0.27344	0	0	0	0	0	0	0	0	0	0	0	0	0.00127226	0	0	0	0	0	0	0	0	0	1	0.00127226	0.00127226
TAGAP	0.38107	0	0	0	0	0	0	0	0	0	0	0	0	0.00127226	0	0	0	0	0	0	0	0	0	1	0.00127226	0.00127226
TC2N	0.0004	0	0	0	0	0	0	0	0	0	0	0	0	0.00127226	0	0	0	0	0	0	0	0	0	1	0.00127226	0.00127226
TFF2	0.07305	0	0	0	0	0	0	0	0	0	0	0	0	0.00127226	0	0	0	0	0	0	0	0	0	1	0.00127226	0.00127226
TLR8	0.30601	0	0	0	0	0	0	0	0	0	0	0	0	0.00127226	0	0	0	0	0	0	0	0	0	1	0.00127226	0.00127226
TMEM144	0.36561	0	0	0	0	0	0	0	0	0	0	0	0	0.00127226	0	0	0	0	0	0	0	0	0	1	0.00127226	0.00127226
TMEM150C	0.00132	0	0	0	0	0	0	0	0	0	0	0	0	0.00127226	0	0	0	0	0	0	0	0	0	1	0.00127226	0.00127226
TMEM37	0.27083	0	0	0	0	0	0	0	0	0	0	0	0	0.00127226	0	0	0	0	0	0	0	0	0	1	0.00127226	0.00127226
TMEM56	0.51745	0	0	0	0	0	0	0	0	0	0	0	0	0.00127226	0	0	0	0	0	0	0	0	0	1	0.00127226	0.00127226
TMPRSS2	0.19107	0	0	0	0	0	0	0	0	0	0	0	0	0.00127226	0	0	0	0	0	0	0	0	0	1	0.00127226	0.00127226
TMPRSS3	0.92028	0	0	0	0	0	0	0	0	0	0	0	0	0.00127226	0	0	0	0	0	0	0	0	0	1	0.00127226	0.00127226
TNFRSF11A	0.09461	0	0	0	0	0	0	0	0	0	0	0	0	0.00127226	0	0	0	0	0	0	0	0	0	1	0.00127226	0.00127226
TNFRSF17	0.29453	0	0	0	0	0	0	0	0	0	0	0	0	0.00127226	0	0	0	0	0	0	0	0	0	1	0.00127226	0.00127226
TNFSF9	0.94865	0	0	0	0	0	0	0	0	0	0	0	0	0.00127226	0	0	0	0	0	0	0	0	0	1	0.00127226	0.00127226
TNMD	0.05596	0	0	0	0	0	0	0	0	0	0	0	0	0.00127226	0	0	0	0	0	0	0	0	0	1	0.00127226	0.00127226
TOX3	0.10599	0	0	0	0	0	0	0	0	0	0	0	0	0.00127226	0	0	0	0	0	0	0	0	0	1	0.00127226	0.00127226
TPSAB1	0.67687	0	0	0	0	0	0	0	0	0	0	0	0	0.00127226	0	0	0	0	0	0	0	0	0	1	0.00127226	0.00127226
TPSB2	NA	0	0	0	0	0	0	0	0	0	0	0	0	0.00127226	0	0	0	0	0	0	0	0	0	1	0.00127226	0.00127226
TRBC1	0.89066	0	0	0	0	0	0	0	0	0	0	0	0	0.00127226	0	0	0	0	0	0	0	0	0	1	0.00127226	0.00127226
TRPA1	0.84564	0	0	0	0	0	0	0	0	0	0	0	0	0.00127226	0	0	0	0	0	0	0	0	0	1	0.00127226	0.00127226
TRPM6	0.6153	0	0	0	0	0	0	0	0	0	0	0	0	0.00127226	0	0	0	0	0	0	0	0	0	1	0.00127226	0.00127226
TSPAN12	0.01601	0	0	0	0	0	0	0	0	0	0	0	0	0.00127226	0	0	0	0	0	0	0	0	0	1	0.00127226	0.00127226
TSPAN7	0.26511	0	0	0	0	0	0	0	0	0	0	0	0	0.00127226	0	0	0	0	0	0	0	0	0	1	0.00127226	0.00127226
TYROBP	0.02461	0	0	0	0	0	0	0	0	0	0	0	0	0.00127226	0	0	0	0	0	0	0	0	0	1	0.00127226	0.00127226
UGT2B15	0.4925	0	0	0	0	0	0	0	0	0	0	0	0	0.00127226	0	0	0	0	0	0	0	0	0	1	0.00127226	0.00127226
WASF3	0.08858	0	0	0	0	0	0	0	0	0	0	0	0	0.00127226	0	0	0	0	0	0	0	0	0	1	0.00127226	0.00127226
WFDC2	0.80273	0	0	0	0	0	0	0	0	0	0	0	0	0.00127226	0	0	0	0	0	0	0	0	0	1	0.00127226	0.00127226
WIF1	0.92493	0	0	0	0	0	0	0	0	0	0	0	0	0.00127226	0	0	0	0	0	0	0	0	0	1	0.00127226	0.00127226
WISP3	0.24308	0	0	0	0	0	0	0	0	0	0	0	0	0.00127226	0	0	0	0	0	0	0	0	0	1	0.00127226	0.00127226
XDH	0.39041	0	0	0	0	0	0	0	0	0	0	0	0	0.00127226	0	0	0	0	0	0	0	0	0	1	0.00127226	0.00127226
ZAK	0.32671	0	0	0	0	0	0	0	0	0	0	0	0	0.00127226	0	0	0	0	0	0	0	0	0	1	0.00127226	0.00127226
ZFP36L2	0.13743	0	0	0	0	0	0	0	0	0	0	0	0	0.00127226	0	0	0	0	0	0	0	0	0	1	0.00127226	0.00127226
ZG16B	0.24046	0	0	0	0	0	0	0	0	0	0	0	0	0.00127226	0	0	0	0	0	0	0	0	0	1	0.00127226	0.00127226
[truncated: 3 more rows]
