# Supplementary material for: Colon cancer subtypes: concordance, effect on survival and selection of the most representative preclinical models
Source: Sci Rep. 2016 Nov 16;6:37169. doi: 10.1038/srep37169 (PMC5111107; doi:10.1038/srep37169)
Supplement: Supplementary Table 3 [file srep37169-s4.xls]

## Sheet: Supplemental Table 4_cramer cor
Supplementary Table 4. Cramer’s correlation across all samples among all classifiers.
	Budinska	CCHS	Chang95	CIN25	CMS	ColoGuideEx	ColoGuidePro	CRCassigner-786	DeSousa	Marisa	MDA114	Merlos-EphB2_ISC	Merlos-Lgr5_ISC	Meta163	ODXcolon	Oncodefender	Popovici	Schetter	TCA19	V7RHS	Watanabe-CIN	Yuen3
Budinska	1	0.275	0.379	0.26	0.555	0.184	0.165	0.159	0.601	0.536	0.665	0.171	0.24	0.295	0.378	0.065	0.464	0.093	0.421	0.328	0.412	0.235
CCHS	0.275	1	0.041	0.07	0.318	0.067	0.009	0.124	0.234	0.335	0.172	0.089	0.108	0.189	0.025	0.101	0.122	0.067	0.021	0.044	0.231	0.16
Chang95	0.379	0.041	1	0.131	0.456	0.089	0.106	0.098	0.439	0.449	0.384	0.187	0.199	0.271	0.415	0.018	0.116	0.081	0.465	0.302	0.02	0.437
CIN25	0.26	0.07	0.131	1	0.231	0.044	0.007	0.116	0.155	0.227	0.019	0.082	0.058	0.024	0.08	0.292	0.012	0.024	0.042	0.075	0.036	0.106
CMS	0.555	0.318	0.456	0.231	1	0.177	0.108	0.176	0.72	0.609	0.661	0.201	0.275	0.306	0.41	0.119	0.477	0.091	0.41	0.349	0.46	0.309
ColoGuideEx	0.184	0.067	0.089	0.044	0.177	1	0.163	0.125	0.141	0.192	0.104	0.007	0.091	0.139	0.033	0.091	0.063	0.016	0.143	0.074	0.19	0.123
ColoGuidePro	0.165	0.009	0.106	0.007	0.108	0.163	1	0.056	0.121	0.15	0.125	0.024	0.047	0.15	0.113	0.013	0.202	0.036	0.067	0.026	0.065	0.046
CRCassigner-786	0.159	0.124	0.098	0.116	0.176	0.125	0.056	1	0.19	0.217	0.242	0.066	0.077	0.098	0.097	0.07	0.094	0.058	0.077	0.132	0.185	0.106
DeSousa	0.601	0.234	0.439	0.155	0.72	0.141	0.121	0.19	1	0.657	0.711	0.202	0.268	0.271	0.427	0.084	0.471	0.058	0.396	0.313	0.351	0.346
Marisa	0.536	0.335	0.449	0.227	0.609	0.192	0.15	0.217	0.657	1	0.681	0.177	0.287	0.37	0.433	0.122	0.46	0.081	0.408	0.345	0.499	0.301
MDA114	0.665	0.172	0.384	0.019	0.661	0.104	0.125	0.242	0.711	0.681	1	0.063	0.116	0.127	0.458	0.011	0.294	0.014	0.326	0.274	0.279	0.246
Merlos-EphB2_ISC	0.171	0.089	0.187	0.082	0.201	0.007	0.024	0.066	0.202	0.177	0.063	1	0.411	0.193	0.136	0.104	0.077	0.033	0.112	0.043	0.157	0.143
Merlos-Lgr5_ISC	0.24	0.108	0.199	0.058	0.275	0.091	0.047	0.077	0.268	0.287	0.116	0.411	1	0.196	0.12	0.018	0.126	0.029	0.068	0.103	0.178	0.179
Meta163	0.295	0.189	0.271	0.024	0.306	0.139	0.15	0.098	0.271	0.37	0.127	0.193	0.196	1	0.272	0.111	0.024	0.098	0.143	0.094	0.319	0.199
ODXcolon	0.378	0.025	0.415	0.08	0.41	0.033	0.113	0.097	0.427	0.433	0.458	0.136	0.12	0.272	1	0.124	0.154	0.076	0.288	0.295	0.028	0.301
Oncodefender	0.065	0.101	0.018	0.292	0.119	0.091	0.013	0.07	0.084	0.122	0.011	0.104	0.018	0.111	0.124	1	0.022	0.024	0.119	0.06	0.09	0.038
Popovici	0.464	0.122	0.116	0.012	0.477	0.063	0.202	0.094	0.471	0.46	0.294	0.077	0.126	0.024	0.154	0.022	1	0.018	0.196	0.085	0.125	0.091
Schetter	0.093	0.067	0.081	0.024	0.091	0.016	0.036	0.058	0.058	0.081	0.014	0.033	0.029	0.098	0.076	0.024	0.018	1	0.157	0.085	0.122	0.1
TCA19	0.421	0.021	0.465	0.042	0.41	0.143	0.067	0.077	0.396	0.408	0.326	0.112	0.068	0.143	0.288	0.119	0.196	0.157	1	0.206	0.114	0.356
V7RHS	0.328	0.044	0.302	0.075	0.349	0.074	0.026	0.132	0.313	0.345	0.274	0.043	0.103	0.094	0.295	0.06	0.085	0.085	0.206	1	0.13	0.268
Watanabe-CIN	0.412	0.231	0.02	0.036	0.46	0.19	0.065	0.185	0.351	0.499	0.279	0.157	0.178	0.319	0.028	0.09	0.125	0.122	0.114	0.13	1	0.127
Yuen3	0.235	0.16	0.437	0.106	0.309	0.123	0.046	0.106	0.346	0.301	0.246	0.143	0.179	0.199	0.301	0.038	0.091	0.1	0.356	0.268	0.127	1
