# Supplementary material for: Colon cancer subtypes: concordance, effect on survival and selection of the most representative preclinical models
Source: Sci Rep. 2016 Nov 16;6:37169. doi: 10.1038/srep37169 (PMC5111107; doi:10.1038/srep37169)
Supplement: Supplementary Table 4 [file srep37169-s5.xls]

## Sheet: Munka1
Supplementary Table 4. Assignment of each of the samples to each of the subtypes.
AffyID	Dataset	Budinska	CIN25	MDA114	ODXcolon	CRCassiner-786	Meta163	Popovici	Watanabe-CIN	Oncodefender	V7RHS	ColouideEx	ColouidePro	Schetter	DeSousa	Marisa	Merlos-Lr5-ISC	Merlos-EphB2-ISC	TCA19	CCHS	Chan95	Yuen3	CMS
GSM1012286	GSE41258	Mesenchymal	0	high	intermediate	1	D	WT	CIN-high	high	high	high	high	low risk	2	NA	1	1	low	high	low	1	NA
GSM1012297	GSE41258	Lower crypt-like	0	low	low	2	D	WT	CIN-high	high	low	high	low	high risk	1	C5	1	1	low	high	intermediate	1	CMS2
GSM1012303	GSE41258	Mesenchymal	0	low	low	2	D	WT	CIN-high	high	high	low	low	high risk	1	C5	1	1	high	high	intermediate	2	NA
GSM1012305	GSE41258	Surface crypt-like	0	low	intermediate	3	A	WT	CIN-low	low	low	low	low	low risk	1	C5	1	1	high	high	high	2	CMS4
GSM1012307	GSE41258	Mesenchymal	0	low	low	2	D	WT	CIN-high	high	low	high	high	low risk	1	C5	1	1	low	high	intermediate	1	CMS2
GSM1012308	GSE41258	CIMP-H like	0	high	low	1	A	WT	CIN-low	high	high	low	low	low risk	2	C3	0	0	low	high	low	0	NA
GSM1012310	GSE41258	Mesenchymal	0	high	low	4	A	WT	CIN-low	high	low	low	low	low risk	3	C2	0	1	low	low	high	2	CMS4
GSM1012312	GSE41258	Surface crypt-like	0	low	low	2	A	WT	CIN-low	high	low	low	low	low risk	1	C3	1	1	low	high	low	0	CMS3
GSM1012314	GSE41258	Mesenchymal	0	high	intermediate	5	D	WT	CIN-high	high	low	low	low	low risk	3	C5	1	1	high	low	high	2	CMS4
GSM1012316	GSE41258	Mesenchymal	0	high	high	5	D	WT	CIN-high	low	low	high	low	low risk	3	C5	1	1	high	high	high	2	CMS4
GSM1012317	GSE41258	Mesenchymal	0	high	high	5	D	WT	CIN-high	high	high	high	low	high risk	3	C4	2	2	high	high	high	3	CMS4
GSM1012319	GSE41258	Lower crypt-like	0	low	low	2	D	WT	CIN-high	high	low	low	low	high risk	1	C1	0	1	low	high	low	0	CMS2
GSM1012320	GSE41258	Mesenchymal	0	low	low	2	D	WT	CIN-high	high	low	high	high	high risk	1	C5	0	0	high	high	high	3	CMS2
GSM1012322	GSE41258	Surface crypt-like	0	high	low	4	NA	WT	CIN-high	high	low	low	high	low risk	1	C3	1	1	low	high	intermediate	3	CMS3
GSM1012324	GSE41258	Mesenchymal	0	low	low	2	D	WT	CIN-high	high	low	high	low	high risk	1	C1	1	1	high	high	intermediate	0	CMS2
GSM1012325	GSE41258	CIMP-H like	0	high	low	1	A	WT	CIN-high	low	high	low	low	low risk	2	C2	0	1	high	high	low	1	CMS1
GSM1012326	GSE41258	CIMP-H like	0	high	high	1	D	WT	CIN-high	high	high	high	high	high risk	3	C4	1	0	high	high	high	2	CMS1
GSM1012328	GSE41258	CIMP-H like	0	high	low	3	NA	WT	CIN-low	high	low	low	low	low risk	2	C2	0	1	high	high	high	2	CMS1
GSM1012331	GSE41258	Mesenchymal	0	high	low	3	NA	WT	CIN-high	high	high	low	low	low risk	1	C1	1	0	high	high	intermediate	3	NA
GSM1012334	GSE41258	Mesenchymal	0	high	intermediate	5	D	WT	CIN-high	high	high	low	low	low risk	3	C5	1	1	high	high	high	3	CMS4
GSM1012336	GSE41258	Mesenchymal	0	low	low	2	D	WT	CIN-high	high	low	low	low	high risk	1	C5	1	1	low	high	high	2	CMS2
GSM1012338	GSE41258	Lower crypt-like	0	low	low	2	NA	WT	CIN-high	high	low	low	low	low risk	1	C1	1	1	low	high	low	1	CMS2
GSM1012339	GSE41258	Surface crypt-like	0	high	low	4	D	WT	CIN-high	high	low	low	low	high risk	2	C3	0	1	low	high	low	1	CMS3
GSM1012341	GSE41258	Lower crypt-like	0	low	low	2	D	WT	CIN-high	high	low	low	low	high risk	1	C5	1	1	low	high	low	0	CMS2
GSM1012344	GSE41258	Mesenchymal	0	high	high	5	D	WT	CIN-low	high	high	low	low	low risk	3	C4	1	1	high	high	high	2	CMS4
GSM1012346	GSE41258	CIMP-H like	0	high	high	1	NA	WT	CIN-high	high	high	low	high	low risk	3	C4	1	1	high	high	high	3	NA
GSM1012350	GSE41258	Lower crypt-like	0	low	low	2	A	WT	CIN-high	high	low	low	low	high risk	1	C1	0	0	low	high	low	0	CMS2
GSM1012352	GSE41258	Lower crypt-like	0	low	low	2	NA	WT	CIN-high	high	low	low	low	low risk	1	C1	1	1	low	high	low	0	CMS2
GSM1012354	GSE41258	Surface crypt-like	0	low	intermediate	2	D	WT	CIN-high	high	low	low	low	high risk	1	C1	1	2	high	high	intermediate	3	CMS2
GSM1012356	GSE41258	Mesenchymal	0	high	high	5	D	BRAFm	CIN-high	high	high	high	low	high risk	3	C4	2	1	high	high	high	2	CMS4
GSM1012358	GSE41258	Surface crypt-like	0	low	low	2	A	WT	CIN-high	high	low	low	low	high risk	1	C1	0	1	low	high	low	2	CMS3
GSM1012361	GSE41258	Mesenchymal	0	low	low	5	D	WT	CIN-high	high	low	low	low	low risk	1	C5	1	1	high	high	high	3	CMS4
GSM1012363	GSE41258	CIMP-H like	0	high	low	1	D	WT	CIN-high	high	low	low	low	low risk	1	C5	1	1	high	high	intermediate	1	NA
GSM1012364	GSE41258	Mesenchymal	0	high	intermediate	5	D	WT	CIN-low	high	high	low	low	low risk	3	C4	1	1	high	high	high	3	CMS4
GSM1012366	GSE41258	CIMP-H like	0	high	high	5	D	WT	CIN-high	high	low	low	high	high risk	3	C2	1	2	high	low	high	2	CMS1
GSM1012367	GSE41258	Lower crypt-like	0	low	low	2	A	WT	CIN-high	high	low	low	low	low risk	1	C1	1	0	high	low	intermediate	2	CMS2
GSM1012368	GSE41258	Mesenchymal	0	high	intermediate	4	D	WT	CIN-high	high	high	low	low	low risk	3	NA	1	1	high	high	high	2	CMS1
GSM1012370	GSE41258	CIMP-H like	0	high	low	4	D	WT	CIN-low	high	low	low	low	high risk	1	C3	0	1	low	high	low	0	CMS3
GSM1012371	GSE41258	Mesenchymal	0	high	intermediate	3	NA	WT	CIN-high	high	low	low	low	low risk	1	C5	0	0	low	high	intermediate	1	CMS4
GSM1012373	GSE41258	Surface crypt-like	0	low	low	4	D	WT	CIN-high	high	low	low	low	low risk	1	C1	0	1	low	high	low	0	CMS2
GSM1012374	GSE41258	Mesenchymal	0	high	high	1	NA	WT	CIN-low	high	high	low	low	low risk	3	C2	0	1	high	high	high	2	CMS1
GSM1012375	GSE41258	Mesenchymal	0	low	low	2	D	WT	CIN-high	high	high	low	low	low risk	1	C1	1	1	low	high	intermediate	2	CMS2
GSM1012376	GSE41258	Surface crypt-like	0	low	low	2	A	WT	CIN-high	high	low	high	high	high risk	1	C1	0	0	low	high	low	0	CMS2
GSM1012379	GSE41258	CIMP-H like	0	high	low	5	D	WT	CIN-high	high	high	low	high	high risk	3	C5	1	1	high	high	intermediate	2	CMS4
GSM1012381	GSE41258	Mesenchymal	0	low	low	2	D	WT	CIN-high	high	high	low	low	low risk	1	C1	1	1	high	high	high	3	NA
GSM1012384	GSE41258	Surface crypt-like	0	low	low	3	NA	WT	CIN-high	high	low	low	low	low risk	1	C1	1	1	low	high	intermediate	1	CMS3
GSM1012385	GSE41258	Lower crypt-like	0	low	low	2	D	WT	CIN-high	high	high	low	low	high risk	1	C1	1	1	high	high	low	2	CMS2
GSM1012386	GSE41258	Surface crypt-like	0	high	low	1	A	WT	CIN-low	high	high	low	low	high risk	1	C3	0	0	high	high	low	1	CMS3
GSM1012387	GSE41258	Lower crypt-like	0	low	low	2	A	WT	CIN-low	high	low	low	low	low risk	1	C5	0	0	high	high	intermediate	0	CMS2
GSM1012389	GSE41258	Surface crypt-like	0	low	low	3	A	WT	CIN-high	high	low	low	low	low risk	1	C1	0	0	low	high	intermediate	2	CMS2
GSM1012391	GSE41258	Lower crypt-like	0	low	intermediate	2	NA	WT	CIN-high	high	high	low	low	high risk	1	C1	0	0	high	high	intermediate	3	CMS2
GSM1012392	GSE41258	Mesenchymal	0	low	low	2	NA	WT	CIN-high	high	high	low	low	high risk	1	C1	1	1	low	high	intermediate	2	CMS2
GSM1012393	GSE41258	Lower crypt-like	0	low	low	2	NA	WT	CIN-high	high	low	low	low	low risk	1	C5	1	1	low	high	intermediate	2	CMS2
GSM1012395	GSE41258	Mesenchymal	0	high	high	5	D	WT	CIN-high	high	high	low	low	high risk	3	C5	1	0	high	high	high	3	CMS4
GSM1012396	GSE41258	CIMP-H like	1	high	low	1	A	WT	CIN-low	high	high	low	high	low risk	2	C2	0	1	low	high	low	1	CMS1
GSM1012397	GSE41258	Lower crypt-like	0	low	low	2	D	WT	CIN-high	high	low	high	high	high risk	1	C1	1	1	low	high	low	3	CMS2
GSM1012398	GSE41258	Surface crypt-like	0	low	low	2	D	WT	CIN-high	high	high	low	low	low risk	1	C1	1	1	low	high	low	0	CMS2
GSM1012399	GSE41258	CIMP-H like	0	high	low	1	A	WT	CIN-low	high	high	low	low	low risk	1	C2	1	1	high	high	intermediate	2	CMS1
GSM1012400	GSE41258	Lower crypt-like	0	low	low	2	D	WT	CIN-high	high	low	low	low	low risk	1	C5	1	1	low	high	low	0	CMS2
GSM1012401	GSE41258	Lower crypt-like	0	low	low	2	NA	WT	CIN-high	high	high	high	low	low risk	1	C1	0	0	low	high	low	1	CMS2
GSM1012405	GSE41258	Lower crypt-like	1	low	low	2	NA	WT	CIN-high	high	low	low	low	low risk	1	C1	0	1	low	high	low	1	CMS2
GSM1012407	GSE41258	Lower crypt-like	0	low	low	2	D	WT	CIN-high	high	low	low	high	high risk	1	C5	1	1	low	high	low	1	CMS2
GSM1012408	GSE41258	Mesenchymal	0	low	low	2	D	WT	CIN-high	high	high	low	low	high risk	1	C1	1	1	high	high	intermediate	2	CMS2
GSM1012409	GSE41258	Lower crypt-like	0	low	low	2	D	WT	CIN-high	high	high	low	low	high risk	1	C1	1	0	low	high	intermediate	1	CMS2
GSM1012410	GSE41258	CIMP-H like	0	high	low	3	NA	WT	CIN-low	high	high	low	high	low risk	2	C3	1	1	low	high	intermediate	0	CMS3
GSM1012411	GSE41258	Lower crypt-like	0	low	low	2	D	WT	CIN-high	high	high	low	high	high risk	1	C5	1	1	low	high	intermediate	1	CMS2
GSM1012412	GSE41258	CIMP-H like	0	high	intermediate	1	NA	WT	CIN-high	high	high	low	high	high risk	2	C2	1	1	high	high	high	1	CMS1
GSM1012413	GSE41258	Surface crypt-like	0	high	low	4	NA	WT	CIN-high	high	low	low	high	high risk	2	C3	0	1	low	high	low	1	CMS3
GSM1012414	GSE41258	Mesenchymal	0	high	intermediate	5	D	WT	CIN-high	high	high	low	high	low risk	3	C4	1	1	high	high	high	3	CMS4
GSM1012416	GSE41258	Mesenchymal	0	high	high	5	D	WT	CIN-high	high	high	low	low	low risk	3	C4	1	1	high	high	high	2	CMS4
GSM1012419	GSE41258	Surface crypt-like	0	low	low	4	A	WT	CIN-low	high	high	low	low	low risk	1	C3	1	1	low	high	low	1	CMS3
GSM1012421	GSE41258	Surface crypt-like	0	low	low	3	NA	WT	CIN-high	high	low	low	low	high risk	1	C1	1	1	low	high	low	1	CMS2
GSM1012423	GSE41258	CIMP-H like	0	high	low	1	NA	WT	CIN-low	high	low	low	low	low risk	1	C2	0	0	high	high	intermediate	2	CMS1
GSM1012424	GSE41258	Mesenchymal	0	high	intermediate	5	D	WT	CIN-high	high	low	high	high	high risk	3	C5	1	1	low	high	high	3	CMS4
GSM1012426	GSE41258	Surface crypt-like	0	high	intermediate	3	A	WT	CIN-low	high	high	low	low	high risk	1	C6	1	1	high	high	high	2	CMS3
GSM1012427	GSE41258	CIMP-H like	0	high	high	4	D	WT	CIN-high	high	high	low	low	low risk	3	C2	0	1	high	high	high	2	CMS1
GSM1012428	GSE41258	Lower crypt-like	0	low	low	2	NA	WT	CIN-high	high	high	low	low	high risk	1	C1	0	1	low	high	low	1	NA
GSM1012429	GSE41258	CIMP-H like	0	high	low	1	NA	WT	CIN-low	high	high	low	high	low risk	2	C2	1	1	low	high	low	2	CMS1
GSM1012432	GSE41258	Lower crypt-like	0	low	low	2	A	WT	CIN-high	high	high	low	low	low risk	1	C1	1	0	low	high	low	1	CMS2
GSM1012434	GSE41258	Mesenchymal	0	high	high	5	D	WT	CIN-high	high	high	low	low	high risk	3	C5	1	1	high	high	high	3	CMS4
GSM1012437	GSE41258	Lower crypt-like	0	low	low	2	D	WT	CIN-high	high	low	low	low	high risk	1	C1	1	1	low	high	low	1	CMS2
GSM1012439	GSE41258	Mesenchymal	0	high	high	5	D	WT	CIN-high	high	high	low	low	high risk	3	C5	1	1	high	high	high	1	CMS4
GSM1012440	GSE41258	CIMP-H like	0	high	high	1	A	WT	CIN-high	high	high	low	low	low risk	2	C2	1	1	high	high	high	2	CMS1
GSM1012441	GSE41258	Lower crypt-like	0	low	low	2	NA	WT	CIN-high	high	high	low	low	low risk	1	C5	1	1	high	high	intermediate	3	CMS4
GSM1012442	GSE41258	Mesenchymal	0	low	low	5	A	WT	CIN-high	high	high	low	low	low risk	1	C1	1	2	low	high	intermediate	2	CMS4
GSM1012445	GSE41258	Surface crypt-like	0	low	low	2	NA	WT	CIN-high	high	low	low	low	low risk	1	C1	2	2	low	high	low	1	NA
GSM1012446	GSE41258	CIMP-H like	0	high	low	1	NA	WT	CIN-low	high	low	low	low	high risk	2	C2	0	1	high	high	intermediate	0	CMS1
GSM1012447	GSE41258	Mesenchymal	0	high	high	5	D	WT	CIN-high	high	high	low	low	low risk	3	C2	1	1	high	high	high	3	CMS4
GSM1012451	GSE41258	Lower crypt-like	0	low	low	2	D	WT	CIN-high	high	low	low	low	high risk	1	C5	0	0	high	high	intermediate	2	CMS2
GSM1012455	GSE41258	Surface crypt-like	0	high	intermediate	4	A	WT	CIN-low	high	high	low	low	high risk	3	C2	0	1	high	high	high	2	CMS3
GSM1012456	GSE41258	Surface crypt-like	0	high	low	3	A	WT	CIN-high	high	high	low	low	low risk	1	C6	1	1	high	high	intermediate	3	NA
GSM1012461	GSE41258	Mesenchymal	0	high	high	5	D	WT	CIN-low	high	high	low	low	low risk	3	C2	1	1	high	high	high	2	CMS4
GSM1012462	GSE41258	Mesenchymal	0	low	intermediate	2	D	WT	CIN-high	high	low	low	low	high risk	1	C5	1	1	low	high	intermediate	2	CMS4
GSM1012463	GSE41258	Mesenchymal	0	high	low	3	A	WT	CIN-low	high	high	low	low	low risk	3	C2	1	1	high	high	intermediate	2	CMS4
GSM1012467	GSE41258	Lower crypt-like	0	low	low	2	A	WT	CIN-high	high	high	low	low	low risk	1	C1	0	0	low	high	low	1	CMS2
GSM1012468	GSE41258	CIMP-H like	0	high	low	1	D	WT	CIN-low	high	low	low	low	low risk	2	C2	0	0	low	low	low	0	CMS1
GSM1012469	GSE41258	Mesenchymal	0	low	intermediate	2	D	WT	CIN-high	high	high	low	low	low risk	1	C1	1	1	low	high	intermediate	1	CMS2
GSM1012471	GSE41258	Mesenchymal	0	low	intermediate	2	D	WT	CIN-high	high	low	high	low	low risk	1	C5	0	0	high	high	intermediate	2	CMS2
GSM1012474	GSE41258	Surface crypt-like	0	low	low	2	D	WT	CIN-high	high	low	low	low	high risk	1	C1	1	1	high	high	intermediate	2	CMS2
GSM1012478	GSE41258	CIMP-H like	0	high	intermediate	1	A	WT	CIN-low	high	high	low	low	high risk	2	C2	1	1	high	high	intermediate	0	CMS1
GSM1012479	GSE41258	CIMP-H like	0	low	low	1	A	WT	CIN-low	high	high	low	low	low risk	1	C1	0	1	high	high	intermediate	1	CMS1
GSM1012486	GSE41258	Surface crypt-like	0	low	low	2	A	WT	CIN-high	high	low	low	low	low risk	1	C1	1	1	low	high	low	1	CMS2
GSM1012488	GSE41258	CIMP-H like	0	high	intermediate	1	A	WT	CIN-low	high	high	low	low	low risk	3	C2	1	1	high	high	high	2	CMS1
GSM1012489	GSE41258	CIMP-H like	0	high	intermediate	5	D	WT	CIN-high	high	low	low	low	low risk	3	C5	1	2	high	high	high	3	CMS4
GSM1012490	GSE41258	Mesenchymal	0	high	intermediate	5	D	WT	CIN-high	high	high	low	low	low risk	3	C5	1	1	high	high	high	2	CMS4
GSM1012492	GSE41258	Mesenchymal	0	high	intermediate	5	D	WT	CIN-high	high	high	low	low	low risk	3	C5	1	1	high	high	high	3	CMS4
GSM1012494	GSE41258	Surface crypt-like	0	high	low	4	A	WT	CIN-high	low	low	low	low	high risk	1	C3	0	1	low	high	low	1	CMS3
GSM1012495	GSE41258	CIMP-H like	0	high	intermediate	4	NA	WT	CIN-low	high	low	low	low	high risk	2	C2	0	0	high	low	high	2	CMS1
GSM1012499	GSE41258	Surface crypt-like	0	low	low	3	NA	WT	CIN-high	high	high	low	low	low risk	1	C1	0	0	high	high	intermediate	1	CMS2
GSM1012500	GSE41258	Mesenchymal	0	high	intermediate	4	D	WT	CIN-high	high	low	low	low	high risk	1	C3	1	1	low	high	intermediate	1	CMS3
GSM1012502	GSE41258	Mesenchymal	0	high	high	5	D	WT	CIN-high	high	high	low	high	high risk	3	C4	1	1	high	high	high	2	CMS4
GSM1012507	GSE41258	Mesenchymal	0	low	intermediate	2	D	WT	CIN-high	high	low	low	low	high risk	1	C5	0	1	high	high	high	3	CMS4
GSM1012509	GSE41258	Surface crypt-like	0	high	low	3	A	WT	CIN-low	high	low	low	low	high risk	2	C3	1	1	high	high	intermediate	0	CMS3
GSM1012510	GSE41258	CIMP-H like	0	high	low	4	D	WT	CIN-low	high	low	low	low	low risk	2	C3	0	1	low	low	intermediate	1	CMS1
GSM1012511	GSE41258	Mesenchymal	0	high	low	4	NA	WT	CIN-low	high	high	low	low	high risk	3	C2	1	1	high	high	intermediate	1	NA
GSM1012513	GSE41258	Mesenchymal	0	high	intermediate	5	NA	WT	CIN-low	high	high	low	low	low risk	3	C2	1	1	high	high	intermediate	2	CMS4
GSM1012525	GSE41258	CIMP-H like	0	high	high	1	D	WT	CIN-high	low	high	high	high	low risk	3	C4	2	2	high	high	high	2	CMS1
GSM1012526	GSE41258	CIMP-H like	0	high	high	5	D	WT	CIN-high	high	high	low	low	low risk	3	C5	2	1	low	high	high	1	NA
GSM1012527	GSE41258	Surface crypt-like	0	high	low	4	D	WT	CIN-high	high	low	low	high	low risk	1	C3	0	1	low	high	low	0	CMS3
GSM1012528	GSE41258	CIMP-H like	0	high	intermediate	1	D	WT	CIN-low	high	low	low	low	low risk	3	C2	1	1	high	high	high	2	CMS1
GSM1012529	GSE41258	CIMP-H like	0	high	low	1	D	WT	CIN-high	high	high	low	low	low risk	3	C2	2	2	low	high	intermediate	1	CMS1
GSM1012531	GSE41258	Mesenchymal	0	high	high	5	D	WT	CIN-high	high	high	low	low	high risk	3	C4	1	1	high	high	high	3	CMS4
GSM1012532	GSE41258	Lower crypt-like	0	low	low	2	D	WT	CIN-high	high	low	high	low	low risk	1	C1	1	1	low	high	low	0	CMS2
GSM1012533	GSE41258	Mesenchymal	0	low	low	3	NA	WT	CIN-high	high	high	high	high	low risk	1	C3	2	1	low	high	low	1	CMS3
GSM1012535	GSE41258	Lower crypt-like	0	low	low	2	NA	WT	CIN-high	high	low	low	low	high risk	1	C1	0	1	high	high	low	0	CMS2
GSM1012536	GSE41258	Mesenchymal	0	high	high	5	D	WT	CIN-high	high	high	low	low	low risk	3	C4	1	1	high	high	high	2	CMS4
GSM1012538	GSE41258	Surface crypt-like	0	low	low	2	D	WT	CIN-high	high	low	low	low	low risk	1	C1	1	1	low	high	low	1	CMS2
GSM1012539	GSE41258	Mesenchymal	0	high	intermediate	5	D	WT	CIN-high	high	low	high	low	high risk	1	C1	1	1	low	high	intermediate	1	CMS4
GSM1012541	GSE41258	Lower crypt-like	0	low	low	2	NA	WT	CIN-high	high	low	low	low	high risk	1	C1	1	1	low	high	low	1	CMS2
GSM1012542	GSE41258	Lower crypt-like	0	low	low	2	D	WT	CIN-high	high	low	low	low	high risk	1	C1	1	0	high	high	intermediate	1	CMS2
GSM1012543	GSE41258	Mesenchymal	0	high	high	4	D	WT	CIN-high	high	low	low	high	high risk	3	C2	1	2	high	high	high	3	CMS4
GSM1012544	GSE41258	CIMP-H like	0	high	intermediate	1	NA	WT	CIN-low	high	high	low	low	high risk	2	C2	0	0	high	high	intermediate	2	CMS1
GSM1012546	GSE41258	CIMP-H like	0	high	intermediate	1	D	WT	CIN-high	high	high	low	low	high risk	1	C1	0	0	low	high	intermediate	2	CMS1
GSM1012547	GSE41258	CIMP-H like	0	high	low	1	A	WT	CIN-low	high	high	low	low	low risk	2	C2	0	0	low	high	low	2	CMS1
GSM1012549	GSE41258	Surface crypt-like	0	high	low	2	D	WT	CIN-high	high	low	low	low	high risk	1	C3	1	1	low	high	low	1	CMS3
GSM1012553	GSE41258	Lower crypt-like	0	low	low	2	NA	WT	CIN-high	high	high	low	low	low risk	1	C1	2	2	low	high	low	0	CMS2
GSM1012558	GSE41258	CIMP-H like	0	high	low	3	NA	WT	CIN-high	high	low	low	low	low risk	2	C2	0	1	low	high	high	1	CMS1
GSM1012561	GSE41258	Mesenchymal	0	high	high	5	D	WT	CIN-high	high	low	low	low	low risk	3	C5	2	1	high	high	high	3	CMS4
GSM1012562	GSE41258	Mesenchymal	0	high	high	5	D	WT	CIN-high	high	high	low	low	low risk	3	C5	2	1	high	high	high	3	CMS4
GSM1012564	GSE41258	Surface crypt-like	0	high	low	4	NA	WT	CIN-high	high	low	low	low	low risk	1	C3	1	1	low	low	low	0	CMS3
GSM1012565	GSE41258	CIMP-H like	0	high	low	1	NA	WT	CIN-high	high	high	low	high	low risk	3	C5	0	0	high	high	intermediate	0	CMS1
GSM1012567	GSE41258	Mesenchymal	0	high	intermediate	5	D	WT	CIN-high	high	high	low	low	low risk	3	C5	0	0	high	high	high	2	CMS4
GSM1012569	GSE41258	Mesenchymal	0	high	high	5	D	WT	CIN-high	high	high	low	low	low risk	3	C4	1	1	high	high	high	3	CMS4
GSM1012570	GSE41258	Mesenchymal	0	high	high	5	D	WT	CIN-high	high	high	low	low	high risk	3	C2	2	2	high	high	high	2	CMS4
GSM1012571	GSE41258	Mesenchymal	0	high	intermediate	5	D	WT	CIN-high	high	low	low	low	high risk	1	C5	1	1	high	high	high	2	CMS4
GSM1012572	GSE41258	Lower crypt-like	0	low	low	2	A	WT	CIN-high	high	low	low	low	high risk	1	C1	0	0	high	high	low	1	CMS2
GSM1012574	GSE41258	Surface crypt-like	0	low	low	3	A	WT	CIN-high	high	high	low	low	low risk	1	C6	1	1	low	high	low	0	CMS3
GSM1012576	GSE41258	Lower crypt-like	0	low	low	2	D	WT	CIN-high	high	high	low	low	low risk	1	C1	1	1	low	high	low	1	CMS2
GSM1012577	GSE41258	Lower crypt-like	1	low	low	2	D	WT	CIN-high	high	low	low	low	high risk	1	C1	0	1	low	high	low	0	CMS2
GSM1012578	GSE41258	Lower crypt-like	0	low	low	2	D	WT	CIN-high	high	high	low	low	low risk	1	C1	2	1	low	high	low	2	CMS2
GSM1012579	GSE41258	Surface crypt-like	0	low	low	1	A	WT	CIN-low	high	high	low	low	low risk	1	C3	1	1	low	high	low	0	CMS3
GSM1012580	GSE41258	Surface crypt-like	0	high	low	3	A	WT	CIN-low	high	low	low	low	low risk	1	C3	1	1	low	high	intermediate	1	CMS3
GSM1012583	GSE41258	CIMP-H like	0	high	high	1	NA	WT	CIN-low	high	high	low	low	low risk	3	C4	1	1	high	high	high	2	CMS4
GSM1012584	GSE41258	Surface crypt-like	0	low	low	2	NA	WT	CIN-high	high	low	high	high	low risk	1	C1	0	1	low	high	low	0	CMS3
GSM1012586	GSE41258	Lower crypt-like	0	low	low	2	A	WT	CIN-low	high	high	low	low	low risk	1	C1	0	0	low	high	low	0	CMS2
GSM1012587	GSE41258	Mesenchymal	0	low	low	2	D	WT	CIN-high	high	low	high	low	high risk	1	C1	2	2	low	high	intermediate	1	CMS2
GSM1012588	GSE41258	Surface crypt-like	0	low	low	3	A	WT	CIN-high	high	low	low	low	low risk	1	C1	1	0	low	high	intermediate	1	CMS3
GSM1012589	GSE41258	CIMP-H like	0	high	low	3	A	WT	CIN-high	high	high	low	low	low risk	2	C2	2	2	low	high	low	0	CMS1
GSM1012591	GSE41258	CIMP-H like	0	high	intermediate	5	D	WT	CIN-high	high	high	low	low	low risk	3	C2	1	1	high	high	high	3	CMS1
GSM1012593	GSE41258	Mesenchymal	0	high	intermediate	3	NA	WT	CIN-high	high	low	low	low	high risk	3	C5	1	1	high	high	high	2	CMS4
GSM1012595	GSE41258	Lower crypt-like	0	low	high	2	D	WT	CIN-high	high	low	high	high	high risk	1	C1	1	1	low	high	low	1	CMS2
GSM1012596	GSE41258	Mesenchymal	0	low	low	2	D	WT	CIN-high	high	low	high	low	high risk	1	C5	1	1	high	high	intermediate	2	CMS2
GSM1012597	GSE41258	Surface crypt-like	0	high	low	4	D	WT	CIN-high	high	high	low	low	low risk	1	C3	2	2	low	high	low	2	CMS3
GSM1012600	GSE41258	Mesenchymal	0	high	low	4	A	WT	CIN-high	high	high	low	low	low risk	3	C1	1	1	low	high	intermediate	2	NA
GSM1012602	GSE41258	Mesenchymal	0	high	intermediate	5	D	WT	CIN-high	high	low	low	low	low risk	3	C5	1	1	high	high	high	3	CMS4
GSM1012604	GSE41258	Mesenchymal	0	high	high	5	D	WT	CIN-high	high	high	low	high	high risk	3	C4	2	1	high	high	high	2	CMS4
GSM1012605	GSE41258	CIMP-H like	0	high	intermediate	4	D	WT	CIN-high	high	low	low	low	high risk	3	C3	1	2	low	high	intermediate	1	CMS3
GSM1012611	GSE41258	Lower crypt-like	0	low	low	2	D	WT	CIN-high	high	low	low	low	low risk	1	C1	0	1	low	high	intermediate	3	CMS2
GSM1012615	GSE41258	CIMP-H like	1	high	low	1	A	WT	CIN-low	high	high	low	low	low risk	2	C2	0	1	high	high	intermediate	0	CMS1
GSM1012616	GSE41258	CIMP-H like	0	high	intermediate	5	D	WT	CIN-high	high	high	low	low	high risk	3	C4	1	1	high	high	high	1	CMS1
GSM1012617	GSE41258	Surface crypt-like	0	high	low	1	D	WT	CIN-high	high	low	low	low	low risk	1	C5	1	1	low	high	intermediate	1	CMS4
GSM1012618	GSE41258	Surface crypt-like	0	low	low	2	D	WT	CIN-high	high	low	low	low	low risk	1	C1	1	1	low	high	low	0	CMS2
GSM1012619	GSE41258	Mesenchymal	0	high	low	4	NA	WT	CIN-high	high	low	low	low	high risk	2	C3	0	1	low	low	intermediate	2	CMS3
GSM1012620	GSE41258	Mixed	0	high	intermediate	2	D	WT	CIN-high	high	low	high	high	high risk	1	C5	1	1	high	high	high	1	CMS2
GSM1012622	GSE41258	Mesenchymal	0	low	low	5	NA	WT	CIN-high	high	high	low	low	low risk	3	C5	2	1	high	high	intermediate	3	CMS4
GSM1012624	GSE41258	CIMP-H like	0	high	low	1	A	WT	CIN-low	high	high	low	low	low risk	1	C5	1	0	low	high	high	2	CMS1
GSM1012627	GSE41258	Surface crypt-like	0	high	low	1	NA	WT	CIN-low	high	high	low	low	high risk	2	C2	0	0	low	high	low	1	CMS1
GSM1012629	GSE41258	Mesenchymal	0	high	intermediate	5	D	WT	CIN-high	high	high	high	high	low risk	3	C2	1	2	low	high	intermediate	2	CMS4
GSM1012631	GSE41258	CIMP-H like	0	high	low	1	A	WT	CIN-low	high	high	low	high	high risk	2	C2	0	0	high	high	intermediate	2	CMS1
GSM1012634	GSE41258	CIMP-H like	0	high	low	1	A	WT	CIN-low	high	low	low	low	low risk	2	C5	1	1	high	low	high	2	CMS1
GSM1012635	GSE41258	Mesenchymal	0	low	intermediate	2	D	WT	CIN-high	high	low	high	low	high risk	1	C6	1	2	low	high	low	0	CMS4
GSM1012639	GSE41258	Surface crypt-like	0	low	low	3	A	WT	CIN-high	high	low	low	high	low risk	1	C3	0	1	low	high	low	0	CMS3
GSM1012643	GSE41258	Surface crypt-like	0	low	low	3	NA	WT	CIN-high	high	low	low	low	low risk	1	C3	0	1	low	high	low	1	CMS3
GSM1012645	GSE41258	CIMP-H like	0	high	low	3	NA	WT	CIN-high	high	low	low	low	high risk	2	NA	1	2	low	low	intermediate	1	CMS1
GSM1012651	GSE41258	Mesenchymal	0	low	low	2	NA	WT	CIN-high	high	high	high	low	high risk	1	C3	2	1	low	high	low	1	NA
GSM324715	GSE12945	Lower crypt-like	1	low	low	1	D	WT	CIN-high	low	low	low	low	high risk	1	C5	1	1	low	high	low	1	CMS2
GSM324716	GSE12945	Mesenchymal	1	low	low	1	D	WT	CIN-high	high	high	low	low	high risk	1	C1	1	1	low	high	intermediate	1	CMS2
GSM324717	GSE12945	CIMP-H like	1	high	low	2	D	WT	CIN-low	high	high	low	high	low risk	2	C2	1	1	high	high	high	2	CMS1
GSM324718	GSE12945	Mesenchymal	1	low	low	1	NA	WT	CIN-high	high	low	low	low	high risk	1	C5	0	1	high	high	intermediate	1	CMS2
GSM324719	GSE12945	Mesenchymal	1	low	low	1	NA	WT	CIN-high	high	high	low	low	high risk	1	C1	1	1	high	high	low	1	NA
GSM324720	GSE12945	CIMP-H like	1	high	low	3	NA	WT	CIN-high	high	high	low	high	high risk	2	C2	1	2	high	high	low	1	CMS3
GSM324721	GSE12945	Surface crypt-like	1	low	low	3	NA	WT	CIN-high	high	high	low	low	low risk	1	C3	2	2	low	high	high	2	CMS3
GSM324722	GSE12945	CIMP-H like	1	low	low	3	D	WT	CIN-high	low	low	high	low	low risk	1	C5	1	1	low	high	intermediate	1	NA
GSM324723	GSE12945	Mesenchymal	1	high	low	3	D	WT	CIN-low	high	high	low	low	high risk	1	C2	1	1	high	high	high	2	CMS1
GSM324724	GSE12945	Mesenchymal	1	high	low	3	D	WT	CIN-high	high	high	low	low	high risk	2	C2	1	2	low	high	low	3	CMS3
GSM324725	GSE12945	Mesenchymal	1	low	low	1	D	WT	CIN-high	low	high	low	low	low risk	1	C5	1	1	low	high	intermediate	1	CMS4
GSM324726	GSE12945	Mesenchymal	1	low	low	1	D	WT	CIN-high	low	low	low	low	high risk	1	C5	2	2	high	high	low	3	CMS2
GSM324727	GSE12945	Mesenchymal	1	low	low	1	D	WT	CIN-high	low	high	low	low	low risk	1	C5	0	1	high	high	low	0	NA
GSM324728	GSE12945	Mesenchymal	1	high	intermediate	3	D	WT	CIN-high	high	high	low	high	high risk	3	C3	0	1	high	high	high	1	NA
GSM324729	GSE12945	Lower crypt-like	1	low	low	1	D	WT	CIN-high	high	high	low	low	high risk	1	C1	0	1	low	high	low	2	CMS2
GSM324730	GSE12945	Lower crypt-like	1	low	low	1	D	WT	CIN-high	low	low	low	low	low risk	1	C5	0	1	low	high	low	2	CMS2
GSM324731	GSE12945	Mesenchymal	1	low	low	1	D	WT	CIN-high	low	high	low	low	low risk	1	C1	1	2	low	high	intermediate	1	CMS2
GSM324732	GSE12945	Mesenchymal	1	low	low	2	A	WT	CIN-low	high	high	low	low	low risk	3	C5	1	1	high	high	high	3	CMS4
GSM324733	GSE12945	Surface crypt-like	1	low	low	3	D	WT	CIN-low	high	low	low	low	high risk	1	C3	0	1	low	high	high	1	CMS3
GSM324734	GSE12945	Lower crypt-like	1	low	low	1	D	WT	CIN-high	high	low	low	low	high risk	1	C1	0	1	high	high	low	1	CMS2
GSM324735	GSE12945	Mesenchymal	1	low	low	3	D	WT	CIN-high	high	high	high	low	high risk	1	C1	0	1	low	high	high	1	CMS3
GSM324736	GSE12945	Mesenchymal	1	low	low	1	D	WT	CIN-high	low	high	low	low	high risk	1	C5	1	1	low	high	intermediate	1	CMS2
GSM324737	GSE12945	Lower crypt-like	1	low	low	1	D	WT	CIN-high	high	high	high	low	low risk	1	C5	1	1	low	high	high	1	NA
GSM324738	GSE12945	Surface crypt-like	1	low	low	4	NA	WT	CIN-high	low	high	low	low	low risk	1	C6	1	1	low	high	intermediate	1	CMS3
GSM324739	GSE12945	Mesenchymal	1	low	low	2	D	WT	CIN-high	low	high	high	low	high risk	3	C2	2	2	high	high	low	2	CMS4
GSM324740	GSE12945	Mesenchymal	1	low	low	1	D	WT	CIN-high	low	high	low	low	high risk	1	C1	1	1	low	high	intermediate	2	CMS2
GSM324741	GSE12945	Surface crypt-like	1	low	intermediate	4	A	WT	CIN-high	low	high	low	low	high risk	3	C6	1	1	low	high	low	2	CMS4
GSM324742	GSE12945	Surface crypt-like	1	low	low	4	A	WT	CIN-high	low	low	low	high	low risk	1	C6	1	0	low	low	intermediate	1	CMS3
GSM324743	GSE12945	Mesenchymal	1	low	low	1	D	WT	CIN-high	high	low	low	low	low risk	1	C5	0	1	high	high	high	1	CMS2
GSM324744	GSE12945	Surface crypt-like	1	low	low	4	NA	WT	CIN-low	low	high	low	low	high risk	3	C6	1	1	low	low	intermediate	2	CMS3
GSM324745	GSE12945	Mesenchymal	1	high	low	4	D	WT	CIN-high	low	high	low	low	low risk	3	C2	1	1	low	high	intermediate	2	CMS4
GSM324746	GSE12945	Mesenchymal	1	low	low	1	D	WT	CIN-high	low	high	low	high	low risk	1	C5	1	1	high	high	high	2	NA
GSM324747	GSE12945	Lower crypt-like	1	low	low	1	D	WT	CIN-high	low	low	low	low	high risk	1	C5	0	1	low	high	intermediate	0	CMS2
GSM324748	GSE12945	Lower crypt-like	1	low	low	1	D	WT	CIN-high	low	low	low	low	low risk	1	C5	1	1	low	high	intermediate	2	CMS2
GSM324749	GSE12945	Surface crypt-like	1	low	low	4	A	WT	CIN-high	low	high	low	low	low risk	1	C6	1	1	low	low	intermediate	1	CMS3
GSM324750	GSE12945	CIMP-H like	1	high	low	2	D	WT	CIN-high	high	high	low	high	high risk	2	C4	2	1	high	high	high	3	NA
GSM324751	GSE12945	Surface crypt-like	1	low	low	4	A	WT	CIN-high	low	low	low	low	low risk	1	C6	1	1	low	high	low	2	CMS3
GSM324752	GSE12945	Lower crypt-like	1	low	low	1	D	WT	CIN-high	high	low	low	low	low risk	1	C5	1	1	high	high	intermediate	1	CMS2
GSM324753	GSE12945	Mesenchymal	1	high	low	3	D	WT	CIN-high	low	high	low	low	low risk	1	C3	1	1	high	high	intermediate	1	CMS3
GSM324754	GSE12945	Mesenchymal	1	low	low	1	D	WT	CIN-high	high	high	low	low	low risk	1	C5	1	1	high	high	intermediate	1	NA
GSM324755	GSE12945	Mesenchymal	1	low	low	1	D	WT	CIN-high	high	low	low	high	low risk	1	C5	1	1	high	high	intermediate	1	NA
GSM324756	GSE12945	Mesenchymal	1	low	low	2	NA	WT	CIN-low	high	high	low	low	high risk	1	C2	1	1	high	high	low	3	CMS1
GSM324757	GSE12945	Mesenchymal	1	low	low	1	D	WT	CIN-high	high	high	low	low	low risk	1	C5	1	1	high	high	high	2	NA
GSM324758	GSE12945	Mesenchymal	1	low	low	1	D	WT	CIN-high	high	low	low	low	high risk	1	C5	1	1	high	high	low	2	CMS2
GSM324759	GSE12945	Mesenchymal	1	low	low	3	D	WT	CIN-low	low	high	low	low	high risk	1	C3	1	2	low	high	high	0	CMS3
GSM324760	GSE12945	Mesenchymal	1	low	low	1	NA	WT	CIN-high	high	high	low	low	low risk	1	C1	2	2	high	high	low	1	NA
GSM324761	GSE12945	Lower crypt-like	1	low	low	1	D	WT	CIN-high	high	low	low	low	low risk	1	C5	0	1	high	high	low	2	CMS2
GSM324762	GSE12945	Surface crypt-like	1	low	intermediate	4	NA	WT	CIN-high	high	low	low	low	low risk	3	C6	2	1	low	high	low	1	NA
GSM324763	GSE12945	Mesenchymal	1	low	low	1	D	WT	CIN-high	high	high	low	low	high risk	1	C1	1	1	high	high	intermediate	1	CMS2
GSM324764	GSE12945	Lower crypt-like	1	low	low	1	D	WT	CIN-high	high	low	low	low	low risk	1	C5	0	0	high	high	high	2	NA
GSM324765	GSE12945	Mesenchymal	1	low	low	1	D	WT	CIN-high	low	low	low	high	high risk	1	C5	0	0	high	high	high	0	CMS4
GSM324766	GSE12945	CIMP-H like	1	high	low	3	D	WT	CIN-low	high	low	low	low	low risk	2	C2	0	1	high	low	high	2	CMS1
GSM324767	GSE12945	Surface crypt-like	1	low	high	4	NA	WT	CIN-high	high	high	low	low	low risk	3	C6	1	1	low	high	low	3	NA
GSM324768	GSE12945	Mesenchymal	1	low	low	1	D	WT	CIN-high	high	high	low	low	high risk	3	C1	1	1	low	high	low	3	NA
GSM324769	GSE12945	Lower crypt-like	1	low	low	1	D	WT	CIN-high	low	high	low	low	high risk	1	C1	0	1	low	high	high	0	CMS2
GSM324770	GSE12945	Mesenchymal	1	low	low	1	D	WT	CIN-high	low	high	low	low	high risk	1	C5	1	1	low	high	low	2	CMS2
GSM324771	GSE12945	Mesenchymal	1	high	high	5	NA	WT	CIN-low	low	high	low	low	low risk	3	C6	2	1	low	high	high	2	CMS4
GSM324772	GSE12945	Mesenchymal	1	high	high	2	D	WT	CIN-high	high	high	low	low	low risk	3	C4	0	1	high	high	high	2	CMS4
GSM324773	GSE12945	Lower crypt-like	1	low	low	3	D	WT	CIN-high	low	low	high	high	low risk	1	C5	0	1	high	high	intermediate	1	CMS3
GSM324774	GSE12945	Lower crypt-like	1	low	low	1	D	WT	CIN-low	high	low	low	low	high risk	1	C1	1	1	low	low	intermediate	1	CMS3
GSM324775	GSE12945	Mesenchymal	1	high	intermediate	2	D	WT	CIN-low	high	high	low	low	low risk	3	C4	1	1	high	high	high	2	CMS4
GSM324776	GSE12945	Mesenchymal	1	high	low	3	D	WT	CIN-low	high	low	low	low	high risk	2	C2	1	2	high	low	low	1	CMS1
GSM335510	GSE13294	Lower crypt-like	0	low	low	1	NA	WT	CIN-high	high	low	low	high	low risk	1	C5	1	2	low	high	intermediate	2	NA
GSM335511	GSE13294	Surface crypt-like	0	high	low	2	A	WT	CIN-low	low	low	low	low	high risk	1	C6	0	0	low	low	low	1	CMS3
GSM335512	GSE13294	CIMP-H like	1	high	low	3	D	WT	CIN-high	high	high	high	low	low risk	3	C5	2	2	high	low	high	2	CMS4
GSM335513	GSE13294	Surface crypt-like	0	low	low	2	A	WT	CIN-high	high	high	low	low	high risk	1	C6	1	1	low	high	low	2	NA
GSM335514	GSE13294	Lower crypt-like	0	low	low	4	A	WT	CIN-high	high	high	low	low	low risk	1	C5	1	0	high	high	high	2	CMS4
GSM335515	GSE13294	Mixed	1	low	low	3	NA	WT	CIN-high	high	low	high	low	low risk	3	C5	2	1	low	high	intermediate	2	CMS4
GSM335516	GSE13294	Lower crypt-like	0	low	low	4	A	WT	CIN-high	high	low	low	low	low risk	1	C1	1	1	high	high	high	2	CMS2
GSM335517	GSE13294	Lower crypt-like	0	low	low	4	A	WT	CIN-high	high	high	low	low	low risk	1	C1	1	1	low	high	intermediate	2	CMS2
GSM335518	GSE13294	Surface crypt-like	0	high	low	2	A	BRAFm	CIN-high	high	high	low	low	low risk	2	C2	1	0	high	high	high	3	CMS1
GSM335519	GSE13294	Surface crypt-like	0	high	intermediate	2	A	WT	CIN-high	low	high	low	low	low risk	3	C6	0	0	high	high	high	2	CMS4
GSM335520	GSE13294	Surface crypt-like	0	low	low	2	A	WT	CIN-low	low	high	low	low	low risk	3	C6	2	1	low	high	intermediate	2	CMS4
GSM335521	GSE13294	Surface crypt-like	0	low	low	2	A	WT	CIN-high	high	high	low	low	high risk	1	C6	1	0	high	high	high	2	NA
GSM335522	GSE13294	Lower crypt-like	0	low	low	4	A	WT	CIN-high	high	low	low	low	high risk	1	C1	2	2	high	low	intermediate	0	CMS2
GSM335523	GSE13294	Surface crypt-like	0	high	low	1	A	WT	CIN-high	high	high	low	low	low risk	1	C3	1	1	high	low	intermediate	1	CMS3
GSM335524	GSE13294	Lower crypt-like	0	low	low	5	A	WT	CIN-high	low	low	low	low	low risk	1	C5	1	1	low	high	intermediate	1	CMS4
GSM335525	GSE13294	Surface crypt-like	0	high	low	1	A	WT	CIN-low	high	low	low	low	high risk	2	C2	1	1	high	low	intermediate	2	CMS3
GSM335526	GSE13294	Surface crypt-like	0	low	low	2	A	WT	CIN-high	high	low	low	low	high risk	1	C1	1	1	high	high	intermediate	2	NA
GSM335527	GSE13294	Surface crypt-like	0	high	intermediate	2	A	WT	CIN-low	high	high	low	low	low risk	3	C6	1	1	high	high	high	2	NA
GSM335528	GSE13294	Surface crypt-like	0	low	low	2	A	WT	CIN-low	high	high	low	low	low risk	1	C6	1	1	low	high	intermediate	1	CMS3
GSM335529	GSE13294	Surface crypt-like	0	high	low	1	A	WT	CIN-high	high	low	low	low	high risk	1	C3	1	0	high	low	intermediate	2	CMS3
GSM335530	GSE13294	Surface crypt-like	0	high	low	1	A	WT	CIN-low	high	high	low	low	high risk	2	C2	1	1	high	high	high	1	CMS1
GSM335531	GSE13294	Lower crypt-like	0	low	low	2	A	WT	CIN-high	high	low	low	low	low risk	1	C6	1	0	high	high	low	2	CMS2
GSM335532	GSE13294	CIMP-H like	0	high	intermediate	1	A	BRAFm	CIN-high	high	low	low	low	low risk	2	C2	1	1	high	high	high	2	CMS1
GSM335533	GSE13294	Lower crypt-like	0	low	low	3	A	WT	CIN-high	high	high	low	low	low risk	3	C5	1	0	high	high	high	2	CMS4
GSM335534	GSE13294	Lower crypt-like	0	low	low	4	A	WT	CIN-high	high	low	low	low	low risk	1	C1	1	1	high	high	intermediate	3	CMS2
GSM335535	GSE13294	Surface crypt-like	0	low	intermediate	2	A	WT	CIN-high	high	high	low	low	low risk	1	C6	1	1	high	high	high	2	CMS4
GSM335536	GSE13294	Lower crypt-like	0	low	low	4	A	WT	CIN-high	high	low	low	low	low risk	1	C5	2	2	high	high	high	3	CMS2
GSM335537	GSE13294	Lower crypt-like	0	low	low	2	A	WT	CIN-high	high	low	low	low	low risk	1	C1	1	0	low	low	high	1	CMS2
GSM335538	GSE13294	Mixed	0	low	intermediate	3	A	WT	CIN-high	high	low	low	low	high risk	3	C5	2	2	high	high	high	2	CMS4
GSM335539	GSE13294	Lower crypt-like	1	low	low	3	A	WT	CIN-high	high	high	low	low	low risk	1	C5	2	1	high	low	high	2	CMS4
GSM335540	GSE13294	Lower crypt-like	0	low	low	2	A	WT	CIN-high	low	high	high	low	low risk	1	C1	1	1	low	low	low	1	CMS2
GSM335541	GSE13294	Surface crypt-like	0	high	low	2	A	WT	CIN-low	high	low	low	low	high risk	2	C6	1	1	high	high	high	2	CMS1
GSM335542	GSE13294	Surface crypt-like	0	high	low	2	A	WT	CIN-low	high	low	low	low	low risk	2	C2	1	1	high	low	high	1	CMS1
GSM335543	GSE13294	Surface crypt-like	0	high	intermediate	2	A	WT	CIN-low	high	low	low	low	high risk	3	C6	1	0	low	high	high	2	CMS4
GSM335544	GSE13294	Surface crypt-like	0	high	low	1	A	BRAFm	CIN-high	high	high	low	low	high risk	2	C2	1	1	high	low	high	2	CMS1
GSM335545	GSE13294	Surface crypt-like	0	high	low	2	A	WT	CIN-low	high	high	low	low	low risk	3	C6	1	0	high	low	high	2	CMS4
GSM335546	GSE13294	Surface crypt-like	0	high	low	1	A	WT	CIN-low	high	low	low	low	high risk	3	C3	1	1	high	low	high	2	CMS3
GSM335547	GSE13294	CIMP-H like	0	low	low	5	A	WT	CIN-high	low	high	high	low	low risk	1	C1	1	1	high	high	intermediate	1	NA
GSM335548	GSE13294	Lower crypt-like	0	low	low	1	A	WT	CIN-high	high	low	low	low	high risk	1	C1	1	1	high	high	low	1	NA
GSM335549	GSE13294	Lower crypt-like	1	low	low	1	NA	WT	CIN-high	high	high	low	low	low risk	1	C5	2	1	low	high	low	0	CMS2
GSM335550	GSE13294	Surface crypt-like	1	low	low	1	A	WT	CIN-high	low	high	high	high	low risk	1	C3	1	1	low	high	low	1	CMS3
GSM335551	GSE13294	Surface crypt-like	1	high	low	3	D	BRAFm	CIN-high	high	high	low	low	high risk	2	C2	1	0	high	high	high	2	NA
GSM335552	GSE13294	Mesenchymal	0	low	high	3	D	WT	CIN-high	low	high	high	low	low risk	3	C4	2	2	low	high	high	3	CMS4
GSM335553	GSE13294	Lower crypt-like	0	low	low	4	NA	WT	CIN-high	low	low	low	low	high risk	1	C5	1	1	low	low	low	1	CMS2
GSM335554	GSE13294	Lower crypt-like	0	low	low	4	NA	WT	CIN-high	low	low	high	high	low risk	1	C5	2	0	low	high	low	0	CMS2
GSM335555	GSE13294	CIMP-H like	1	high	low	5	A	WT	CIN-low	high	low	low	low	low risk	2	C2	1	1	low	high	low	1	CMS1
GSM335556	GSE13294	Lower crypt-like	1	low	low	4	D	WT	CIN-high	high	low	high	low	high risk	1	C5	1	1	low	high	low	1	CMS2
GSM335557	GSE13294	Lower crypt-like	1	low	low	4	A	WT	CIN-high	high	low	low	low	high risk	1	C5	2	1	high	high	intermediate	1	CMS2
GSM335558	GSE13294	Lower crypt-like	1	low	low	4	A	WT	CIN-high	low	low	high	low	low risk	1	NA	1	0	low	high	low	1	CMS2
GSM335559	GSE13294	Surface crypt-like	0	high	low	1	A	BRAFm	CIN-high	high	high	low	low	high risk	2	C2	0	0	high	high	high	2	CMS1
GSM335560	GSE13294	CIMP-H like	1	high	low	5	A	WT	CIN-high	high	low	low	low	low risk	2	C2	1	1	high	low	intermediate	1	CMS1
GSM335561	GSE13294	Lower crypt-like	0	low	low	4	A	WT	CIN-high	low	low	high	low	low risk	1	C1	2	1	low	high	intermediate	1	CMS2
GSM335562	GSE13294	Surface crypt-like	0	low	low	1	A	WT	CIN-low	high	low	low	low	high risk	2	C2	1	0	low	low	low	1	NA
GSM335563	GSE13294	Surface crypt-like	0	high	high	3	D	WT	CIN-high	high	high	low	high	low risk	3	C4	1	2	low	low	high	3	CMS4
GSM335564	GSE13294	Lower crypt-like	0	low	low	3	D	WT	CIN-high	high	high	high	low	high risk	3	C5	2	1	high	high	high	3	CMS4
GSM335565	GSE13294	CIMP-H like	1	high	low	5	A	BRAFm	CIN-low	low	high	low	low	low risk	2	C2	1	0	low	high	intermediate	2	CMS1
GSM335566	GSE13294	CIMP-H like	0	high	low	1	A	WT	CIN-low	high	low	low	low	low risk	2	C3	0	0	low	low	low	0	CMS1
GSM335567	GSE13294	Lower crypt-like	0	low	low	4	A	WT	CIN-high	low	low	high	low	low risk	1	C1	1	1	low	low	low	0	CMS2
GSM335568	GSE13294	Lower crypt-like	0	low	low	4	D	WT	CIN-high	high	high	low	low	high risk	1	C5	2	1	low	high	intermediate	2	NA
GSM335569	GSE13294	Lower crypt-like	0	low	low	4	A	WT	CIN-high	high	low	low	low	low risk	1	C5	1	0	high	high	low	1	CMS2
GSM335570	GSE13294	Surface crypt-like	0	high	low	1	A	BRAFm	CIN-low	high	low	low	low	low risk	3	C3	1	1	high	low	intermediate	1	CMS3
GSM335571	GSE13294	Lower crypt-like	1	low	low	4	A	WT	CIN-high	high	low	low	low	high risk	1	C5	1	2	high	high	intermediate	1	CMS2
GSM335572	GSE13294	Surface crypt-like	0	low	low	1	A	WT	CIN-high	low	low	high	low	high risk	1	C3	1	1	low	low	low	1	CMS3
GSM335573	GSE13294	Lower crypt-like	0	high	low	1	A	WT	CIN-high	high	low	low	low	low risk	1	C1	2	2	low	high	intermediate	1	NA
GSM335574	GSE13294	CIMP-H like	0	high	high	5	A	BRAFm	CIN-low	high	high	low	high	low risk	3	C4	2	1	low	high	high	3	CMS1
GSM335575	GSE13294	Lower crypt-like	0	low	low	3	NA	WT	CIN-high	high	high	high	low	high risk	3	C5	2	1	high	high	intermediate	3	CMS4
GSM335576	GSE13294	Surface crypt-like	0	high	low	5	A	WT	CIN-high	high	high	low	low	low risk	2	C2	1	1	low	low	intermediate	1	CMS1
GSM335577	GSE13294	CIMP-H like	0	high	intermediate	3	D	BRAFm	CIN-high	low	low	low	low	high risk	2	C2	2	2	high	low	high	0	CMS1
GSM335578	GSE13294	Lower crypt-like	0	high	low	1	A	WT	CIN-high	low	low	low	low	high risk	3	C5	2	2	high	low	high	1	CMS4
GSM335579	GSE13294	Surface crypt-like	0	high	low	1	A	WT	CIN-high	low	high	low	low	low risk	1	C3	1	1	low	low	low	0	CMS3
GSM335580	GSE13294	Mesenchymal	0	high	intermediate	3	D	WT	CIN-high	high	high	low	low	high risk	3	NA	2	1	low	high	high	3	CMS4
GSM335581	GSE13294	Surface crypt-like	0	high	low	1	A	WT	CIN-high	low	high	high	high	high risk	1	C3	1	0	low	high	high	1	CMS3
GSM335582	GSE13294	Lower crypt-like	0	low	low	4	D	WT	CIN-high	high	low	high	high	high risk	1	C5	2	1	low	high	low	1	CMS2
GSM335583	GSE13294	Lower crypt-like	1	low	low	4	A	WT	CIN-high	high	low	low	low	low risk	1	C5	2	1	low	high	low	0	CMS2
GSM335584	GSE13294	Lower crypt-like	0	low	low	4	A	WT	CIN-high	high	low	low	low	low risk	1	C1	2	1	low	high	low	1	CMS2
GSM335585	GSE13294	CIMP-H like	0	high	low	5	A	BRAFm	CIN-low	low	high	low	low	low risk	2	C2	0	1	low	high	intermediate	0	CMS1
GSM335586	GSE13294	Surface crypt-like	0	low	low	2	A	WT	CIN-high	high	high	high	low	low risk	1	C3	2	1	low	low	low	1	CMS3
GSM335587	GSE13294	Lower crypt-like	0	low	low	4	A	WT	CIN-high	high	high	low	low	low risk	1	C1	1	1	low	high	low	1	NA
GSM335588	GSE13294	Lower crypt-like	0	low	low	3	D	WT	CIN-high	low	high	low	low	high risk	3	C5	2	2	low	low	high	3	CMS4
GSM335589	GSE13294	Surface crypt-like	0	low	low	2	A	WT	CIN-high	high	high	low	low	high risk	1	C6	2	1	low	high	low	1	CMS2
GSM335590	GSE13294	Surface crypt-like	0	low	low	2	A	WT	CIN-high	high	high	low	low	low risk	3	C6	1	1	low	high	high	3	CMS4
GSM335591	GSE13294	Lower crypt-like	1	low	low	4	A	WT	CIN-high	high	high	low	low	high risk	1	C1	2	1	high	high	intermediate	2	CMS2
GSM335592	GSE13294	Lower crypt-like	1	low	low	4	A	WT	CIN-high	high	low	low	low	high risk	1	C5	2	1	low	high	low	2	CMS2
GSM335593	GSE13294	Lower crypt-like	0	low	low	1	A	WT	CIN-low	high	low	low	low	high risk	1	C1	1	2	high	high	intermediate	1	CMS3
GSM335594	GSE13294	Lower crypt-like	0	low	low	4	A	WT	CIN-high	high	low	high	low	low risk	1	C5	2	2	low	high	low	1	CMS2
GSM335595	GSE13294	CIMP-H like	0	high	low	5	A	WT	CIN-low	high	high	low	low	high risk	2	C2	1	1	high	high	low	1	NA
GSM335596	GSE13294	Lower crypt-like	0	low	low	4	A	WT	CIN-high	high	low	low	low	low risk	1	C5	1	1	low	high	low	1	CMS2
GSM335597	GSE13294	CIMP-H like	0	high	low	1	A	BRAFm	CIN-high	low	low	low	low	high risk	2	C2	2	2	low	high	low	1	CMS3
GSM335598	GSE13294	Lower crypt-like	0	low	low	4	D	WT	CIN-high	high	low	low	low	low risk	1	C5	1	2	low	low	low	1	NA
GSM335599	GSE13294	Surface crypt-like	0	high	low	1	A	WT	CIN-high	low	low	high	low	low risk	1	C1	1	1	high	high	intermediate	0	CMS3
GSM335600	GSE13294	Lower crypt-like	0	low	low	4	NA	WT	CIN-high	high	low	high	low	high risk	1	C5	2	2	low	high	intermediate	1	CMS2
GSM335601	GSE13294	Lower crypt-like	1	low	low	4	A	WT	CIN-high	high	low	low	low	high risk	1	C1	1	1	high	high	low	1	CMS2
GSM335602	GSE13294	Lower crypt-like	0	low	low	4	A	WT	CIN-high	high	low	low	low	low risk	1	C1	1	2	high	high	low	1	CMS2
GSM335603	GSE13294	Lower crypt-like	0	low	low	4	D	WT	CIN-high	high	low	high	low	high risk	1	C5	1	1	high	high	low	2	CMS2
GSM335604	GSE13294	Lower crypt-like	1	low	low	4	NA	WT	CIN-high	low	low	low	low	high risk	1	C5	2	2	low	high	intermediate	1	CMS4
GSM335605	GSE13294	Lower crypt-like	0	low	low	4	NA	WT	CIN-high	high	low	high	low	low risk	1	C1	1	1	low	high	low	1	CMS2
GSM335606	GSE13294	Lower crypt-like	0	low	low	4	D	WT	CIN-high	high	low	low	low	high risk	1	C5	2	1	low	high	intermediate	3	CMS4
GSM335607	GSE13294	Surface crypt-like	0	high	low	1	A	WT	CIN-low	low	low	low	low	high risk	1	C3	1	1	high	low	high	0	CMS3
GSM335608	GSE13294	CIMP-H like	0	high	low	5	D	BRAFm	CIN-high	high	low	low	high	high risk	3	C4	2	1	high	high	intermediate	2	CMS4
GSM335609	GSE13294	Lower crypt-like	1	low	low	1	A	WT	CIN-high	high	low	low	low	low risk	1	C1	1	1	low	high	low	0	CMS3
GSM335610	GSE13294	Lower crypt-like	0	low	low	4	D	WT	CIN-high	high	low	low	high	high risk	1	C5	2	2	low	low	intermediate	2	NA
GSM335611	GSE13294	Surface crypt-like	0	low	low	2	A	WT	CIN-high	high	high	low	low	low risk	1	C3	1	1	low	low	high	1	CMS3
GSM335612	GSE13294	Lower crypt-like	0	low	low	4	A	WT	CIN-high	high	low	low	low	high risk	1	C5	2	1	high	high	intermediate	3	CMS2
GSM335613	GSE13294	Surface crypt-like	0	low	low	2	NA	WT	CIN-high	high	low	high	low	high risk	1	C6	2	1	low	high	intermediate	1	NA
GSM335614	GSE13294	CIMP-H like	1	high	low	5	A	BRAFm	CIN-high	high	high	low	high	low risk	2	C2	2	1	high	high	intermediate	1	CMS1
GSM335615	GSE13294	Lower crypt-like	1	low	low	4	A	WT	CIN-high	low	low	low	low	high risk	1	C1	2	1	high	high	low	0	CMS2
GSM335616	GSE13294	Lower crypt-like	1	low	low	4	A	WT	CIN-high	high	low	high	low	low risk	1	C5	1	1	low	high	low	1	CMS2
GSM335617	GSE13294	Mesenchymal	0	high	high	3	D	WT	CIN-high	low	high	low	low	high risk	3	C4	2	2	low	high	high	2	CMS4
GSM335618	GSE13294	Surface crypt-like	0	low	low	1	A	WT	CIN-low	low	low	low	low	low risk	1	C1	1	2	low	low	intermediate	2	CMS2
GSM335619	GSE13294	CIMP-H like	0	high	low	5	A	WT	CIN-low	high	high	low	low	low risk	2	C2	1	1	high	low	high	3	CMS1
GSM335620	GSE13294	Lower crypt-like	0	high	intermediate	1	D	WT	CIN-high	low	high	low	low	low risk	3	C5	2	2	high	high	intermediate	0	CMS4
GSM335621	GSE13294	CIMP-H like	0	high	low	5	A	BRAFm	CIN-low	high	low	low	low	low risk	2	C2	1	0	high	low	intermediate	3	CMS1
GSM335622	GSE13294	CIMP-H like	0	high	low	1	A	WT	CIN-low	high	high	low	low	high risk	2	C2	1	1	high	high	high	2	CMS1
GSM335623	GSE13294	CIMP-H like	0	high	low	5	A	BRAFm	CIN-low	high	high	low	high	low risk	2	C2	2	1	high	low	high	3	CMS1
GSM335624	GSE13294	Surface crypt-like	0	high	low	1	A	WT	CIN-high	low	high	low	low	high risk	1	C3	0	1	low	low	low	1	CMS3
GSM335625	GSE13294	Lower crypt-like	0	low	low	2	A	WT	CIN-high	high	high	low	low	low risk	1	C1	1	2	low	high	low	1	CMS2
GSM335626	GSE13294	Lower crypt-like	0	low	low	1	A	WT	CIN-high	low	low	low	low	high risk	1	C1	1	1	high	high	low	2	CMS3
GSM335627	GSE13294	Lower crypt-like	0	high	low	1	A	WT	CIN-low	high	high	low	low	high risk	1	C3	1	1	low	high	low	1	CMS3
GSM335628	GSE13294	Lower crypt-like	0	high	low	4	NA	WT	CIN-high	high	low	high	low	high risk	2	C2	1	1	high	high	intermediate	2	CMS1
GSM335629	GSE13294	CIMP-H like	0	high	high	5	D	BRAFm	CIN-low	high	high	low	low	low risk	3	C2	1	2	high	high	high	2	NA
GSM335630	GSE13294	CIMP-H like	0	high	low	1	A	BRAFm	CIN-high	high	low	low	low	high risk	2	C2	0	0	high	low	high	2	CMS1
GSM335631	GSE13294	Lower crypt-like	1	low	low	2	A	WT	CIN-high	high	low	low	low	low risk	1	C1	1	1	high	high	low	1	CMS2
GSM335632	GSE13294	Surface crypt-like	1	high	low	1	A	WT	CIN-low	high	low	low	low	high risk	2	C3	1	1	high	low	low	0	CMS3
GSM335633	GSE13294	Surface crypt-like	0	high	low	2	A	WT	CIN-high	low	high	low	low	low risk	3	C6	1	2	high	high	high	2	CMS4
GSM335634	GSE13294	Surface crypt-like	0	high	high	1	NA	BRAFm	CIN-high	low	low	low	low	high risk	2	C2	1	1	low	low	intermediate	2	CMS1
GSM335635	GSE13294	CIMP-H like	0	high	low	5	A	BRAFm	CIN-low	high	high	low	low	high risk	2	C2	1	1	high	high	intermediate	1	CMS1
GSM335636	GSE13294	Lower crypt-like	0	low	low	4	NA	WT	CIN-high	low	low	high	low	high risk	1	C5	1	1	low	high	intermediate	1	CMS2
GSM335637	GSE13294	Mesenchymal	0	high	high	3	D	BRAFm	CIN-high	high	high	low	low	low risk	3	C4	2	2	low	high	high	3	CMS4
GSM335638	GSE13294	Surface crypt-like	0	high	low	1	A	WT	CIN-high	low	low	low	low	high risk	1	C2	2	1	low	low	low	1	CMS3
GSM335639	GSE13294	Surface crypt-like	1	low	low	2	A	WT	CIN-high	high	low	low	low	high risk	1	C3	1	2	low	low	low	0	CMS3
GSM335640	GSE13294	CIMP-H like	0	high	high	3	D	BRAFm	CIN-high	high	high	low	low	high risk	3	C2	2	1	high	high	high	2	CMS1
GSM335641	GSE13294	CIMP-H like	0	high	low	5	A	BRAFm	CIN-low	high	low	low	low	low risk	2	C2	1	2	high	low	intermediate	0	CMS1
GSM335642	GSE13294	Lower crypt-like	0	low	low	5	A	WT	CIN-high	high	low	low	low	high risk	2	C2	1	1	low	low	low	0	NA
GSM335643	GSE13294	Lower crypt-like	0	high	low	5	A	WT	CIN-low	high	high	low	low	low risk	2	C2	0	0	high	low	low	1	CMS1
GSM335644	GSE13294	CIMP-H like	1	high	low	5	A	BRAFm	CIN-low	high	high	low	high	low risk	2	C2	0	0	high	low	low	3	CMS1
GSM335645	GSE13294	CIMP-H like	0	high	intermediate	5	A	BRAFm	CIN-low	low	high	low	high	low risk	2	C2	1	1	high	high	high	2	CMS1
GSM335646	GSE13294	Surface crypt-like	0	high	low	1	A	WT	CIN-high	low	low	low	low	high risk	2	C3	1	2	low	low	low	1	CMS3
GSM335647	GSE13294	Surface crypt-like	0	high	low	1	A	WT	CIN-high	low	low	low	low	high risk	1	C3	1	1	low	low	intermediate	1	CMS3
GSM335648	GSE13294	Lower crypt-like	0	low	low	4	A	WT	CIN-high	low	high	high	low	high risk	1	C5	0	0	low	high	low	1	CMS2
GSM335649	GSE13294	CIMP-H like	0	high	intermediate	5	A	BRAFm	CIN-low	high	high	low	high	low risk	2	C2	1	0	high	low	intermediate	1	CMS1
GSM335650	GSE13294	CIMP-H like	1	low	low	5	A	WT	CIN-low	high	high	low	low	low risk	2	C2	1	1	low	low	intermediate	1	CMS1
GSM335651	GSE13294	Lower crypt-like	0	low	low	2	A	WT	CIN-high	high	high	low	low	low risk	1	C6	1	1	low	high	intermediate	0	CMS2
GSM335652	GSE13294	CIMP-H like	0	high	low	5	A	BRAFm	CIN-high	high	high	low	high	low risk	2	C2	0	0	high	high	low	2	CMS1
GSM335653	GSE13294	CIMP-H like	0	high	low	1	A	WT	CIN-low	high	high	low	low	low risk	2	C2	1	1	high	high	high	2	CMS1
GSM335654	GSE13294	CIMP-H like	0	high	intermediate	3	D	BRAFm	CIN-high	high	high	low	low	high risk	3	C4	2	1	high	high	high	3	CMS4
GSM335655	GSE13294	Lower crypt-like	0	high	low	2	A	BRAFm	CIN-low	high	high	low	low	high risk	2	C2	1	1	high	high	intermediate	2	CMS1
GSM335656	GSE13294	CIMP-H like	0	high	low	5	A	WT	CIN-high	low	low	low	low	high risk	2	C2	1	1	low	low	high	3	NA
GSM335657	GSE13294	CIMP-H like	1	high	low	5	A	WT	CIN-high	high	high	low	low	low risk	2	C2	0	0	high	high	low	2	CMS1
GSM335658	GSE13294	CIMP-H like	0	high	low	5	A	WT	CIN-high	low	low	low	high	low risk	3	C2	1	1	low	low	high	2	CMS4
GSM335659	GSE13294	CIMP-H like	0	high	low	5	A	WT	CIN-high	high	low	low	low	low risk	2	C2	0	1	low	high	intermediate	2	CMS1
GSM335660	GSE13294	Surface crypt-like	0	high	intermediate	1	D	BRAFm	CIN-high	low	high	low	low	high risk	3	C2	2	2	low	high	high	1	NA
GSM335661	GSE13294	Lower crypt-like	0	low	low	5	A	WT	CIN-high	low	low	low	low	high risk	1	C5	2	1	low	high	intermediate	1	CMS2
GSM335662	GSE13294	Surface crypt-like	0	high	low	3	A	WT	CIN-high	high	high	low	low	low risk	2	C2	2	1	high	low	intermediate	2	CMS1
GSM335663	GSE13294	CIMP-H like	0	low	low	5	A	WT	CIN-high	low	low	low	low	low risk	1	C2	0	1	low	low	intermediate	2	CMS1
GSM335664	GSE13294	CIMP-H like	0	high	high	5	D	BRAFm	CIN-high	high	low	low	high	high risk	3	C4	1	1	high	high	high	3	CMS1
GSM358341	GSE14333	Lower crypt-like	1	low	low	1	A	WT	CIN-high	high	high	low	low	low risk	1	C5	1	2	low	low	low	0	CMS2
GSM358342	GSE14333	Mesenchymal	1	high	high	2	D	WT	CIN-high	low	high	low	low	low risk	3	C4	2	2	high	high	high	2	CMS4
GSM358343	GSE14333	Lower crypt-like	1	low	low	1	NA	WT	CIN-high	low	low	low	low	high risk	1	C5	1	1	high	high	high	2	CMS2
GSM358344	GSE14333	Lower crypt-like	0	low	low	1	D	WT	CIN-high	low	high	low	low	low risk	1	C5	1	1	low	low	low	1	CMS2
GSM358345	GSE14333	Lower crypt-like	1	low	low	1	NA	WT	CIN-high	low	low	low	low	high risk	1	C5	1	1	low	high	intermediate	2	NA
GSM358346	GSE14333	Lower crypt-like	1	low	low	1	A	WT	CIN-high	low	low	low	low	low risk	1	C1	1	2	low	low	low	0	CMS2
GSM358347	GSE14333	Lower crypt-like	1	high	intermediate	3	NA	WT	CIN-high	low	high	low	low	low risk	3	C5	1	1	low	low	intermediate	1	CMS4
GSM358348	GSE14333	Lower crypt-like	1	low	low	1	A	WT	CIN-high	low	low	high	low	low risk	1	C1	0	1	low	high	intermediate	1	CMS2
GSM358349	GSE14333	Lower crypt-like	1	low	low	1	NA	WT	CIN-high	low	low	low	low	high risk	1	C5	1	1	high	high	intermediate	0	CMS2
GSM358350	GSE14333	Surface crypt-like	1	low	low	4	A	WT	CIN-high	low	high	low	low	low risk	1	C1	1	1	low	low	low	1	CMS3
GSM358351	GSE14333	Mesenchymal	0	high	high	3	A	WT	CIN-low	low	high	low	low	low risk	1	C5	1	1	high	high	intermediate	2	CMS4
GSM358352	GSE14333	Surface crypt-like	1	low	low	4	A	WT	CIN-low	low	high	low	low	low risk	1	C3	0	1	low	low	low	0	CMS3
GSM358353	GSE14333	CIMP-H like	1	high	low	5	A	WT	CIN-low	low	high	low	low	low risk	2	C2	0	1	low	low	intermediate	1	CMS1
GSM358354	GSE14333	Surface crypt-like	1	high	low	4	A	WT	CIN-low	low	high	low	low	low risk	2	C3	0	1	high	low	low	0	CMS3
GSM358355	GSE14333	Surface crypt-like	1	high	low	4	A	WT	CIN-low	low	low	low	low	high risk	2	C3	0	1	low	low	low	1	CMS3
GSM358356	GSE14333	Lower crypt-like	1	low	low	1	A	WT	CIN-high	high	high	low	low	low risk	1	C1	1	1	low	low	low	0	CMS2
GSM358357	GSE14333	Surface crypt-like	1	high	low	4	A	WT	CIN-high	low	high	low	low	low risk	1	C3	1	1	low	low	low	0	CMS3
GSM358358	GSE14333	Lower crypt-like	1	high	low	5	A	WT	CIN-low	low	high	low	low	high risk	1	C1	1	1	high	low	intermediate	3	NA
GSM358359	GSE14333	Mesenchymal	1	high	high	2	D	WT	CIN-high	low	high	low	low	high risk	3	NA	1	1	high	high	high	2	CMS4
GSM358360	GSE14333	Surface crypt-like	1	high	intermediate	3	A	WT	CIN-low	low	high	low	low	low risk	2	C3	0	1	high	low	low	0	CMS1
GSM358361	GSE14333	Surface crypt-like	1	high	low	4	A	WT	CIN-low	low	low	low	low	high risk	1	C3	0	0	low	low	low	1	CMS3
GSM358362	GSE14333	Surface crypt-like	1	high	low	4	A	WT	CIN-low	high	low	low	low	high risk	2	C3	0	0	low	low	low	1	NA
GSM358363	GSE14333	Lower crypt-like	1	low	low	1	A	WT	CIN-high	high	low	low	low	low risk	1	C1	0	1	low	high	low	0	CMS2
GSM358364	GSE14333	Mesenchymal	0	high	high	2	D	WT	CIN-high	low	high	low	low	high risk	3	C4	1	1	high	low	high	2	CMS4
GSM358365	GSE14333	Lower crypt-like	1	high	low	1	A	WT	CIN-high	low	high	low	low	low risk	1	C5	1	1	high	high	high	2	CMS4
GSM358366	GSE14333	Surface crypt-like	1	high	low	4	NA	WT	CIN-high	low	high	low	low	low risk	1	C3	0	1	low	low	intermediate	2	CMS3
GSM358367	GSE14333	Surface crypt-like	1	high	low	4	A	WT	CIN-high	low	high	low	low	low risk	1	C3	0	0	low	high	low	0	CMS3
GSM358368	GSE14333	Surface crypt-like	1	high	low	3	A	WT	CIN-high	low	low	low	low	low risk	1	C5	1	1	low	high	intermediate	2	NA
GSM358369	GSE14333	Surface crypt-like	0	low	low	4	A	WT	CIN-low	low	high	low	low	low risk	1	C3	0	0	low	low	low	1	CMS3
GSM358370	GSE14333	Lower crypt-like	1	low	low	1	A	WT	CIN-high	low	low	low	low	low risk	1	C3	1	1	high	low	low	1	CMS3
GSM358371	GSE14333	Lower crypt-like	1	low	low	5	A	WT	CIN-high	low	low	low	low	high risk	1	C1	1	1	low	high	intermediate	1	CMS2
GSM358372	GSE14333	Lower crypt-like	1	low	low	1	A	WT	CIN-high	low	low	low	low	low risk	1	C1	1	1	high	high	intermediate	2	CMS2
GSM358373	GSE14333	Lower crypt-like	1	low	low	1	A	WT	CIN-high	high	low	low	low	high risk	1	C1	2	2	high	low	intermediate	1	CMS2
GSM358374	GSE14333	Surface crypt-like	1	high	low	4	A	WT	CIN-low	low	high	low	high	low risk	1	C3	2	2	high	low	high	3	CMS3
GSM358375	GSE14333	Lower crypt-like	1	low	low	1	A	WT	CIN-low	low	low	low	low	low risk	1	C1	1	1	high	low	intermediate	0	CMS2
GSM358376	GSE14333	CIMP-H like	1	high	low	3	A	WT	CIN-high	low	low	low	high	high risk	2	C3	0	1	high	low	intermediate	1	CMS1
GSM358377	GSE14333	CIMP-H like	1	high	low	3	A	BRAFm	CIN-low	low	low	low	high	low risk	2	C2	0	1	high	low	low	1	CMS1
GSM358378	GSE14333	Lower crypt-like	1	low	low	1	A	WT	CIN-high	low	low	low	high	high risk	1	C1	0	1	low	high	low	1	CMS2
GSM358379	GSE14333	Lower crypt-like	1	low	low	5	NA	WT	CIN-high	low	low	low	low	high risk	1	C6	1	1	low	high	low	1	CMS2
GSM358380	GSE14333	Lower crypt-like	1	low	low	1	NA	WT	CIN-high	low	low	low	low	low risk	1	C1	1	1	high	high	low	1	CMS2
GSM358381	GSE14333	Surface crypt-like	1	high	low	5	A	WT	CIN-low	low	low	low	low	low risk	2	C3	1	1	low	low	low	1	CMS3
GSM358382	GSE14333	Lower crypt-like	1	low	low	1	D	WT	CIN-high	low	low	low	low	high risk	1	C5	1	2	high	low	intermediate	3	NA
GSM358383	GSE14333	Mixed	1	low	low	1	A	WT	CIN-high	low	low	low	low	low risk	1	C1	1	2	low	low	intermediate	1	CMS2
GSM358384	GSE14333	Mesenchymal	0	high	intermediate	2	A	WT	CIN-high	low	high	low	low	high risk	1	C1	1	1	high	high	low	3	CMS4
GSM358385	GSE14333	CIMP-H like	1	high	intermediate	3	NA	BRAFm	CIN-low	low	high	low	low	low risk	2	C2	1	1	high	low	high	2	CMS1
GSM358386	GSE14333	Mesenchymal	0	high	high	2	D	WT	CIN-high	low	low	high	low	high risk	3	C5	1	1	low	low	high	3	CMS4
GSM358387	GSE14333	Surface crypt-like	1	high	intermediate	3	D	WT	CIN-high	low	high	low	low	high risk	1	NA	0	1	high	low	intermediate	1	NA
GSM358388	GSE14333	CIMP-H like	1	high	high	2	D	WT	CIN-high	low	high	low	low	high risk	3	C4	0	1	high	low	high	2	NA
GSM358389	GSE14333	CIMP-H like	1	high	intermediate	2	D	WT	CIN-high	low	high	low	low	low risk	3	C5	0	0	high	high	intermediate	2	CMS4
GSM358390	GSE14333	Lower crypt-like	1	low	intermediate	1	D	WT	CIN-high	low	high	high	low	low risk	1	C5	1	1	low	high	intermediate	1	NA
GSM358391	GSE14333	CIMP-H like	1	high	high	3	NA	BRAFm	CIN-low	low	high	low	high	low risk	2	C2	0	0	high	low	intermediate	0	CMS1
GSM358392	GSE14333	CIMP-H like	1	high	high	2	D	WT	CIN-high	low	high	low	low	high risk	3	C2	1	1	high	low	high	2	CMS4
GSM358393	GSE14333	Lower crypt-like	1	low	intermediate	1	D	WT	CIN-high	low	low	low	low	high risk	1	C5	0	1	high	high	intermediate	0	CMS2
GSM358394	GSE14333	CIMP-H like	1	high	intermediate	2	D	WT	CIN-high	low	high	low	low	high risk	3	C5	1	0	high	high	high	2	CMS4
GSM358395	GSE14333	CIMP-H like	1	high	high	3	A	BRAFm	CIN-low	low	high	low	low	low risk	2	C2	0	1	high	low	high	2	CMS1
GSM358396	GSE14333	Lower crypt-like	1	low	intermediate	1	D	WT	CIN-high	low	low	high	low	low risk	1	C5	1	1	low	high	high	1	CMS2
GSM358397	GSE14333	Lower crypt-like	1	low	low	1	D	WT	CIN-high	low	low	high	low	low risk	1	C5	1	1	low	low	intermediate	1	CMS2
GSM358398	GSE14333	CIMP-H like	1	high	intermediate	3	A	BRAFm	CIN-high	low	high	low	low	high risk	2	C2	1	1	high	high	low	1	CMS1
GSM358399	GSE14333	CIMP-H like	1	high	low	3	D	WT	CIN-high	low	high	high	low	high risk	1	C5	0	1	high	low	intermediate	0	NA
GSM358400	GSE14333	Lower crypt-like	1	high	intermediate	2	NA	WT	CIN-high	low	high	low	low	low risk	1	C5	1	1	high	low	high	2	CMS4
GSM358401	GSE14333	Lower crypt-like	1	low	low	1	NA	WT	CIN-high	low	low	low	low	low risk	1	C1	1	2	low	low	low	1	CMS2
GSM358402	GSE14333	Lower crypt-like	1	low	low	1	D	WT	CIN-high	low	low	low	low	high risk	1	C1	1	1	low	high	intermediate	0	CMS2
GSM358403	GSE14333	Surface crypt-like	1	low	low	5	NA	WT	CIN-high	low	high	low	low	low risk	1	C6	1	1	low	high	intermediate	3	CMS4
GSM358404	GSE14333	CIMP-H like	1	high	high	3	D	BRAFm	CIN-high	low	high	low	high	high risk	2	C2	1	1	high	low	high	2	CMS1
GSM358405	GSE14333	Mesenchymal	1	high	high	2	D	WT	CIN-high	low	high	high	high	high risk	3	C5	1	1	high	high	high	3	CMS4
GSM358406	GSE14333	CIMP-H like	1	high	intermediate	4	NA	WT	CIN-high	low	high	low	low	low risk	1	C1	1	2	high	low	intermediate	1	CMS3
GSM358407	GSE14333	Lower crypt-like	1	low	low	1	D	WT	CIN-high	low	low	low	low	low risk	1	C1	1	1	low	low	low	1	CMS2
GSM358408	GSE14333	Lower crypt-like	1	low	low	3	NA	WT	CIN-low	low	high	low	low	low risk	1	C5	1	1	high	low	low	1	NA
GSM358409	GSE14333	Surface crypt-like	1	low	high	2	D	WT	CIN-high	low	high	low	low	low risk	3	C6	1	1	low	low	high	2	CMS4
GSM358410	GSE14333	CIMP-H like	1	high	low	3	A	WT	CIN-low	low	low	low	low	low risk	2	C2	0	1	high	low	intermediate	1	CMS1
GSM358411	GSE14333	Surface crypt-like	1	high	intermediate	4	D	WT	CIN-high	low	low	low	low	high risk	3	C2	1	2	low	low	high	2	CMS4
GSM358412	GSE14333	CIMP-H like	1	high	low	3	A	WT	CIN-low	low	low	low	low	low risk	2	C2	0	1	high	low	intermediate	0	CMS1
GSM358413	GSE14333	Mixed	1	high	high	3	D	WT	CIN-high	low	high	low	low	low risk	3	C5	1	1	high	high	high	2	CMS4
GSM358414	GSE14333	Surface crypt-like	1	high	low	4	D	WT	CIN-high	low	high	high	high	high risk	1	C3	1	1	low	low	low	1	CMS3
GSM358415	GSE14333	CIMP-H like	1	high	high	3	D	BRAFm	CIN-low	high	high	low	high	low risk	2	C2	0	1	high	low	high	3	CMS1
GSM358416	GSE14333	Lower crypt-like	1	high	intermediate	2	D	WT	CIN-high	low	high	low	low	low risk	3	C6	1	1	high	low	high	1	CMS4
GSM358417	GSE14333	CIMP-H like	1	high	high	2	D	WT	CIN-high	high	high	low	low	high risk	3	C4	1	1	high	high	high	2	CMS4
GSM358418	GSE14333	CIMP-H like	1	high	low	4	A	WT	CIN-low	low	low	low	low	low risk	2	C3	0	1	high	low	low	0	NA
GSM358419	GSE14333	Mesenchymal	1	high	intermediate	2	D	WT	CIN-high	low	high	low	low	low risk	3	C5	1	1	low	high	intermediate	1	CMS4
GSM358420	GSE14333	Lower crypt-like	1	low	low	1	A	WT	CIN-high	low	high	low	low	high risk	1	C1	0	0	high	high	low	1	CMS2
GSM358421	GSE14333	Surface crypt-like	0	low	intermediate	4	NA	WT	CIN-high	low	low	low	low	low risk	1	C1	1	1	low	low	intermediate	1	NA
GSM358422	GSE14333	CIMP-H like	1	high	low	3	A	WT	CIN-high	low	high	low	low	low risk	2	C2	0	0	high	low	intermediate	0	CMS1
GSM358423	GSE14333	CIMP-H like	1	high	low	3	A	BRAFm	CIN-low	low	low	low	low	low risk	2	C2	0	0	high	low	low	1	CMS1
GSM358424	GSE14333	CIMP-H like	1	high	high	3	D	WT	CIN-low	high	high	low	low	high risk	2	C2	0	0	high	high	intermediate	0	CMS1
GSM358425	GSE14333	Mesenchymal	1	high	high	2	D	WT	CIN-high	low	high	low	low	high risk	3	C4	1	2	high	low	high	3	CMS4
GSM358426	GSE14333	CIMP-H like	1	high	intermediate	3	NA	WT	CIN-high	low	low	low	low	low risk	1	C2	0	1	low	high	intermediate	2	NA
GSM358427	GSE14333	Surface crypt-like	1	high	high	5	NA	WT	CIN-low	low	high	low	low	high risk	2	C2	0	0	high	low	high	2	CMS1
GSM358428	GSE14333	Surface crypt-like	0	high	intermediate	4	NA	WT	CIN-high	low	high	low	low	low risk	2	C3	0	1	low	low	low	1	CMS3
GSM358429	GSE14333	Surface crypt-like	1	high	low	5	A	WT	CIN-low	low	high	low	low	low risk	1	C3	0	1	high	high	low	0	CMS3
GSM358430	GSE14333	Surface crypt-like	1	low	low	1	A	WT	CIN-high	low	low	low	low	high risk	1	C1	1	1	low	low	intermediate	2	NA
GSM358431	GSE14333	Lower crypt-like	1	low	intermediate	1	D	WT	CIN-high	low	high	high	low	low risk	1	C5	1	1	low	high	intermediate	1	CMS2
GSM358432	GSE14333	Lower crypt-like	1	low	low	1	D	WT	CIN-high	low	high	low	low	low risk	1	C5	1	1	low	high	intermediate	1	CMS2
GSM358433	GSE14333	CIMP-H like	1	high	intermediate	4	D	BRAFm	CIN-high	low	high	low	high	high risk	2	C3	0	1	high	low	high	1	CMS1
GSM358434	GSE14333	Lower crypt-like	1	low	low	1	A	WT	CIN-high	low	high	low	low	low risk	1	C1	0	0	high	high	low	1	CMS2
GSM358435	GSE14333	Lower crypt-like	0	low	intermediate	1	A	WT	CIN-high	low	high	low	low	low risk	1	C1	1	1	low	high	intermediate	2	NA
GSM358436	GSE14333	Surface crypt-like	1	high	high	5	D	WT	CIN-high	low	high	low	low	high risk	3	C2	0	1	high	high	intermediate	1	CMS4
GSM358437	GSE14333	Surface crypt-like	1	high	low	4	NA	WT	CIN-high	low	low	low	low	high risk	1	C3	1	1	low	low	intermediate	2	CMS3
GSM358438	GSE14333	Mesenchymal	0	high	high	2	D	WT	CIN-high	low	high	low	low	low risk	3	C4	2	2	high	low	high	2	CMS4
GSM358439	GSE14333	Lower crypt-like	1	low	intermediate	1	D	WT	CIN-high	low	low	low	low	low risk	1	C5	1	1	low	high	intermediate	3	CMS2
GSM358440	GSE14333	Surface crypt-like	1	high	low	4	A	WT	CIN-low	low	high	low	low	high risk	1	C6	2	2	high	low	high	3	CMS3
GSM358441	GSE14333	Lower crypt-like	1	low	intermediate	1	D	WT	CIN-high	low	high	low	low	high risk	1	C5	1	2	high	high	high	2	CMS4
GSM358442	GSE14333	CIMP-H like	1	high	intermediate	4	D	WT	CIN-high	low	high	low	low	high risk	2	C3	1	1	low	low	intermediate	3	CMS1
GSM358443	GSE14333	CIMP-H like	1	low	low	1	D	WT	CIN-high	high	low	high	low	low risk	1	C1	2	2	low	high	low	1	CMS2
GSM358444	GSE14333	Surface crypt-like	1	low	low	5	A	WT	CIN-low	low	low	low	low	low risk	1	C6	0	1	low	low	intermediate	2	CMS3
GSM358445	GSE14333	Surface crypt-like	1	high	low	4	A	WT	CIN-low	low	low	low	low	high risk	1	C3	1	1	high	low	low	1	CMS3
GSM358446	GSE14333	Lower crypt-like	0	high	intermediate	1	D	WT	CIN-high	low	high	low	low	high risk	1	C5	1	1	low	low	intermediate	1	CMS4
GSM358447	GSE14333	CIMP-H like	1	high	high	3	A	WT	CIN-low	high	high	low	low	low risk	3	C2	1	1	high	high	high	3	CMS1
GSM358448	GSE14333	Lower crypt-like	1	low	low	1	NA	WT	CIN-high	low	low	low	high	high risk	1	C1	1	1	high	low	low	1	CMS2
GSM358449	GSE14333	Lower crypt-like	1	low	low	1	NA	WT	CIN-high	low	low	low	low	low risk	1	C1	0	1	low	high	low	1	CMS2
GSM358450	GSE14333	Surface crypt-like	1	low	low	5	A	WT	CIN-low	low	low	low	low	low risk	1	C6	1	1	low	low	high	2	CMS3
GSM358451	GSE14333	CIMP-H like	1	high	low	4	A	WT	CIN-high	low	low	low	low	low risk	1	C3	0	1	low	low	low	1	CMS3
GSM358452	GSE14333	Surface crypt-like	1	low	low	5	A	WT	CIN-low	low	low	low	low	low risk	1	C6	1	2	low	low	intermediate	0	CMS3
GSM358453	GSE14333	Surface crypt-like	1	high	low	5	A	WT	CIN-low	low	high	low	low	low risk	2	C3	0	0	low	low	low	2	CMS3
GSM358454	GSE14333	CIMP-H like	1	high	low	3	D	BRAFm	CIN-high	high	low	low	high	high risk	2	C2	1	1	high	low	low	3	CMS1
GSM358455	GSE14333	Surface crypt-like	1	low	low	4	A	WT	CIN-high	low	low	high	low	high risk	1	C3	1	1	low	low	low	1	CMS3
GSM358456	GSE14333	Lower crypt-like	1	low	low	1	D	WT	CIN-high	low	low	low	low	low risk	1	C5	1	2	low	high	intermediate	3	CMS2
GSM358457	GSE14333	CIMP-H like	1	high	low	3	A	WT	CIN-high	high	low	high	low	high risk	2	C2	1	1	high	low	intermediate	1	CMS1
GSM358458	GSE14333	Surface crypt-like	1	high	intermediate	5	A	WT	CIN-low	low	low	low	low	high risk	2	C2	1	1	high	low	high	3	CMS1
GSM358459	GSE14333	CIMP-H like	1	high	low	4	D	WT	CIN-low	high	low	low	low	low risk	2	C3	1	2	high	low	low	1	NA
GSM358460	GSE14333	Lower crypt-like	1	low	low	5	A	WT	CIN-high	low	low	low	low	high risk	1	C1	0	1	low	high	low	1	CMS2
GSM358461	GSE14333	Lower crypt-like	1	low	low	1	D	WT	CIN-high	high	low	low	high	high risk	1	C5	1	1	low	high	intermediate	2	CMS2
GSM358462	GSE14333	Mesenchymal	0	high	high	5	D	WT	CIN-low	low	high	low	low	low risk	3	C6	2	2	low	high	high	2	CMS4
GSM358463	GSE14333	CIMP-H like	1	high	intermediate	3	A	WT	CIN-low	low	low	low	low	high risk	2	C2	1	1	high	low	intermediate	2	CMS1
GSM358464	GSE14333	Surface crypt-like	1	high	low	4	D	WT	CIN-high	low	low	low	low	low risk	1	C3	1	1	high	low	high	1	CMS3
GSM358465	GSE14333	Surface crypt-like	1	high	low	5	A	WT	CIN-low	high	low	low	high	high risk	1	C6	1	1	high	high	intermediate	3	CMS3
GSM358466	GSE14333	Lower crypt-like	1	low	low	1	NA	WT	CIN-high	high	high	low	low	low risk	1	C1	1	1	low	low	low	1	CMS2
GSM358467	GSE14333	CIMP-H like	0	high	intermediate	4	D	BRAFm	CIN-high	low	high	low	low	low risk	3	C5	1	1	low	low	intermediate	3	CMS4
GSM358468	GSE14333	Surface crypt-like	0	low	low	5	A	WT	CIN-low	low	low	low	low	low risk	1	C6	2	1	low	low	intermediate	2	CMS4
GSM358469	GSE14333	Surface crypt-like	1	high	low	4	NA	WT	CIN-high	low	low	low	low	high risk	1	C3	1	1	low	low	low	1	CMS3
GSM358470	GSE14333	CIMP-H like	1	high	high	4	D	WT	CIN-high	low	low	low	high	high risk	3	C3	1	2	high	low	high	2	CMS3
GSM358471	GSE14333	Lower crypt-like	1	low	low	1	D	WT	CIN-high	low	low	low	low	low risk	1	C5	1	2	high	high	intermediate	3	CMS2
GSM358472	GSE14333	Mesenchymal	1	high	intermediate	2	D	WT	CIN-high	low	low	high	low	low risk	3	C5	1	1	low	high	high	2	CMS4
GSM358473	GSE14333	Surface crypt-like	0	low	intermediate	5	A	WT	CIN-low	high	low	low	low	high risk	1	C3	0	0	low	low	low	1	CMS3
GSM358474	GSE14333	Lower crypt-like	1	low	low	1	D	WT	CIN-high	low	low	low	low	high risk	1	C1	1	1	low	high	low	2	CMS2
GSM358475	GSE14333	Mesenchymal	0	low	intermediate	2	D	WT	CIN-high	low	low	high	low	low risk	3	C5	2	1	low	high	intermediate	3	CMS4
GSM358476	GSE14333	Lower crypt-like	1	high	low	5	A	WT	CIN-high	low	low	low	low	high risk	1	C1	1	1	high	high	intermediate	3	NA
GSM358477	GSE14333	CIMP-H like	1	high	high	3	A	WT	CIN-low	high	high	low	low	low risk	3	C2	1	1	high	high	high	3	CMS1
GSM358478	GSE14333	Mesenchymal	1	high	high	2	D	WT	CIN-high	low	low	low	low	high risk	3	C6	2	2	high	high	high	3	CMS4
GSM358479	GSE14333	CIMP-H like	1	high	intermediate	3	D	WT	CIN-high	high	high	low	high	high risk	3	C5	1	1	high	high	intermediate	1	CMS1
GSM358480	GSE14333	CIMP-H like	1	high	intermediate	3	NA	BRAFm	CIN-high	low	low	low	low	low risk	2	C2	0	1	high	low	intermediate	1	CMS1
GSM358481	GSE14333	CIMP-H like	1	high	high	3	D	BRAFm	CIN-high	low	high	low	high	high risk	2	C2	0	1	high	low	high	1	CMS1
GSM358482	GSE14333	Surface crypt-like	1	high	low	5	NA	WT	CIN-high	high	high	low	low	low risk	2	C6	1	1	low	high	low	1	CMS3
GSM358483	GSE14333	Surface crypt-like	1	low	low	5	NA	WT	CIN-high	low	high	low	low	low risk	1	C1	0	0	low	high	low	1	NA
GSM358484	GSE14333	CIMP-H like	1	high	intermediate	3	D	BRAFm	CIN-high	low	high	low	low	high risk	2	C2	0	0	high	low	intermediate	2	CMS1
GSM358485	GSE14333	CIMP-H like	1	high	intermediate	4	D	WT	CIN-high	low	high	low	low	low risk	2	C2	0	1	high	high	intermediate	1	NA
GSM358486	GSE14333	Surface crypt-like	1	high	high	4	D	WT	CIN-high	low	high	low	low	high risk	3	C3	0	0	low	low	low	2	CMS3
GSM358487	GSE14333	CIMP-H like	1	high	intermediate	3	NA	WT	CIN-low	low	high	low	low	low risk	3	C2	1	1	high	low	high	2	CMS1
GSM358488	GSE14333	Lower crypt-like	1	high	intermediate	2	D	WT	CIN-high	high	high	low	low	high risk	3	C5	1	1	high	high	intermediate	2	CMS4
GSM358489	GSE14333	CIMP-H like	1	high	high	2	D	BRAFm	CIN-high	low	low	low	high	low risk	2	C2	0	1	high	low	high	2	CMS1
GSM358490	GSE14333	Lower crypt-like	1	low	low	1	NA	WT	CIN-high	low	low	low	low	low risk	1	C1	1	2	high	high	intermediate	2	CMS2
GSM358491	GSE14333	Mesenchymal	1	high	high	2	D	WT	CIN-high	low	high	low	low	high risk	3	C6	1	2	high	high	high	2	CMS4
GSM358492	GSE14333	Mesenchymal	1	high	intermediate	3	NA	WT	CIN-high	low	high	low	low	low risk	3	C5	1	1	low	low	high	1	CMS4
GSM358493	GSE14333	Mesenchymal	0	high	high	2	D	WT	CIN-high	low	high	low	low	low risk	3	C4	1	1	high	low	high	2	CMS4
GSM358494	GSE14333	Mixed	1	high	intermediate	3	D	WT	CIN-high	low	high	low	low	high risk	3	C5	1	1	high	high	intermediate	2	NA
GSM358495	GSE14333	Lower crypt-like	1	high	low	4	D	WT	CIN-high	low	low	low	low	low risk	1	C1	1	1	low	low	low	0	CMS3
GSM358496	GSE14333	Surface crypt-like	1	low	high	5	D	WT	CIN-high	low	high	low	low	low risk	1	C5	1	1	low	low	intermediate	1	CMS4
GSM358497	GSE14333	CIMP-H like	1	high	high	4	D	WT	CIN-high	low	low	low	low	high risk	3	C3	1	1	high	low	high	2	CMS3
GSM358498	GSE14333	CIMP-H like	1	high	low	3	D	WT	CIN-low	low	low	low	low	low risk	2	C3	0	0	high	low	intermediate	1	CMS1
GSM358499	GSE14333	Lower crypt-like	1	high	high	2	D	WT	CIN-high	low	high	high	high	low risk	3	C5	1	1	high	high	high	3	CMS4
GSM358500	GSE14333	CIMP-H like	1	high	high	2	D	BRAFm	CIN-high	low	high	low	high	low risk	2	C4	1	1	high	high	high	2	CMS1
GSM358501	GSE14333	Mesenchymal	0	high	high	2	D	WT	CIN-high	low	high	low	high	low risk	3	C4	1	2	low	low	high	2	CMS4
GSM358502	GSE14333	CIMP-H like	1	high	intermediate	3	NA	BRAFm	CIN-low	high	high	low	low	low risk	2	C2	0	0	high	low	intermediate	0	CMS1
GSM358503	GSE14333	CIMP-H like	1	high	high	4	D	BRAFm	CIN-high	low	low	low	low	low risk	2	C2	0	1	high	low	high	2	CMS1
GSM358504	GSE14333	Surface crypt-like	1	high	high	5	NA	WT	CIN-high	low	high	low	low	high risk	3	C6	1	1	high	high	intermediate	3	CMS3
GSM358505	GSE14333	Lower crypt-like	1	high	intermediate	1	D	WT	CIN-high	low	low	low	low	high risk	1	C5	1	1	low	high	high	2	CMS4
GSM358506	GSE14333	Lower crypt-like	1	low	low	1	D	WT	CIN-high	low	low	low	low	high risk	1	C1	1	1	high	high	intermediate	3	CMS2
GSM358507	GSE14333	CIMP-H like	1	high	low	3	D	WT	CIN-low	low	high	low	low	low risk	3	C2	1	1	high	high	high	3	CMS1
GSM358508	GSE14333	Lower crypt-like	1	low	low	1	D	WT	CIN-high	low	low	high	low	low risk	1	C5	1	1	low	high	low	1	CMS2
GSM358509	GSE14333	Mesenchymal	0	high	high	2	D	WT	CIN-high	low	high	low	low	high risk	3	C4	2	1	low	high	high	2	CMS4
GSM358510	GSE14333	Mesenchymal	0	high	high	2	D	WT	CIN-high	low	high	high	low	high risk	3	C4	2	2	high	low	high	2	CMS4
GSM358511	GSE14333	Surface crypt-like	1	low	low	5	A	WT	CIN-high	low	low	low	low	low risk	1	C6	0	1	low	high	low	0	NA
GSM358512	GSE14333	CIMP-H like	1	high	low	3	A	WT	CIN-low	high	high	low	low	low risk	2	C2	0	0	low	high	low	0	CMS1
GSM358513	GSE14333	Surface crypt-like	1	low	high	5	D	WT	CIN-high	low	low	low	low	high risk	1	C1	1	1	low	high	intermediate	2	CMS4
GSM358514	GSE14333	CIMP-H like	1	high	intermediate	2	D	BRAFm	CIN-high	low	high	low	low	high risk	3	C4	1	1	high	low	high	2	NA
GSM358515	GSE14333	Surface crypt-like	1	low	high	5	NA	WT	CIN-high	low	low	low	low	high risk	1	C6	1	2	low	high	intermediate	2	CMS4
GSM358516	GSE14333	Mixed	1	low	low	1	NA	WT	CIN-high	low	high	low	low	low risk	1	C5	1	1	high	high	intermediate	2	CMS2
GSM358517	GSE14333	CIMP-H like	1	high	intermediate	3	NA	WT	CIN-high	low	low	low	low	low risk	2	C2	0	0	high	low	intermediate	2	CMS1
GSM358518	GSE14333	Lower crypt-like	1	low	low	1	A	WT	CIN-high	low	high	high	high	low risk	1	C1	0	0	low	high	low	0	CMS2
GSM358519	GSE14333	Mixed	1	low	low	1	A	WT	CIN-high	low	low	low	low	high risk	1	C1	0	1	high	low	low	2	CMS2
GSM358520	GSE14333	CIMP-H like	1	high	high	3	NA	WT	CIN-low	high	high	low	low	low risk	2	C2	1	1	high	low	high	2	CMS1
GSM358521	GSE14333	Surface crypt-like	1	high	low	4	A	WT	CIN-high	low	high	low	low	low risk	1	C1	0	1	low	low	low	1	NA
GSM358522	GSE14333	Lower crypt-like	1	low	low	1	D	WT	CIN-high	low	low	low	low	high risk	1	C5	1	1	high	high	intermediate	1	CMS2
GSM358523	GSE14333	Lower crypt-like	1	low	high	1	D	WT	CIN-high	low	high	high	low	high risk	1	C1	0	0	low	high	intermediate	0	CMS2
GSM358524	GSE14333	Lower crypt-like	1	high	high	1	D	WT	CIN-high	low	low	low	low	high risk	3	C5	2	2	high	low	high	2	CMS4
GSM358525	GSE14333	CIMP-H like	1	high	high	3	NA	BRAFm	CIN-low	low	high	low	low	low risk	2	C2	0	1	high	low	high	2	CMS1
GSM358526	GSE14333	Lower crypt-like	1	low	intermediate	1	D	WT	CIN-high	low	high	low	low	low risk	3	C5	1	2	low	low	high	2	CMS4
GSM358527	GSE14333	CIMP-H like	1	high	high	3	D	BRAFm	CIN-low	low	high	low	low	high risk	3	C2	1	1	high	low	high	2	CMS1
GSM358528	GSE14333	CIMP-H like	1	high	intermediate	1	D	WT	CIN-high	low	high	low	low	high risk	1	C5	1	2	high	high	high	2	NA
GSM358529	GSE14333	Mixed	1	high	intermediate	2	D	WT	CIN-high	low	high	low	low	low risk	3	C5	1	2	high	high	high	2	CMS4
GSM358530	GSE14333	Mixed	1	high	high	2	D	WT	CIN-high	low	high	low	low	low risk	3	C5	1	1	high	high	intermediate	1	CMS4
GSM358531	GSE14333	Surface crypt-like	1	low	low	5	NA	WT	CIN-high	low	low	low	low	high risk	1	C1	1	1	low	low	intermediate	0	NA
GSM358532	GSE14333	Mesenchymal	1	high	high	2	D	WT	CIN-high	low	high	low	low	high risk	3	C4	1	2	high	high	high	2	CMS4
GSM358533	GSE14333	Lower crypt-like	1	low	high	1	D	WT	CIN-high	low	low	low	low	high risk	1	C1	1	1	low	high	intermediate	2	CMS4
GSM358534	GSE14333	Mesenchymal	1	high	high	1	D	WT	CIN-high	high	high	low	low	high risk	3	C5	1	1	low	low	high	2	CMS4
GSM358535	GSE14333	CIMP-H like	1	high	high	2	D	WT	CIN-high	low	high	low	low	high risk	3	C5	1	2	high	low	high	2	CMS4
GSM358536	GSE14333	CIMP-H like	1	high	intermediate	3	NA	WT	CIN-low	low	high	low	low	low risk	3	C2	0	1	high	low	high	2	CMS1
GSM358537	GSE14333	Lower crypt-like	1	low	low	1	NA	WT	CIN-high	low	high	low	high	low risk	1	C1	0	1	low	high	low	1	CMS2
GSM358538	GSE14333	Mixed	1	high	high	2	D	WT	CIN-high	low	high	low	high	low risk	3	C4	1	2	high	low	high	2	CMS4
GSM358539	GSE14333	Lower crypt-like	1	low	low	1	D	WT	CIN-high	low	low	low	low	low risk	1	C5	1	1	low	high	low	0	CMS2
GSM358540	GSE14333	Lower crypt-like	1	low	low	1	A	WT	CIN-high	low	low	low	low	low risk	1	C1	1	1	low	high	low	1	CMS2
GSM358541	GSE14333	Mesenchymal	0	high	high	2	D	WT	CIN-high	low	high	high	low	low risk	3	C4	2	1	low	low	high	3	CMS4
GSM358542	GSE14333	Lower crypt-like	1	low	low	1	D	WT	CIN-high	low	low	high	low	low risk	1	C1	1	1	low	high	low	1	CMS2
GSM358543	GSE14333	Lower crypt-like	1	high	low	4	NA	WT	CIN-high	low	low	high	high	low risk	1	C3	0	0	low	low	low	0	CMS3
GSM358544	GSE14333	Lower crypt-like	1	low	low	1	D	WT	CIN-high	low	low	high	low	low risk	1	C5	1	1	low	high	low	1	CMS2
GSM358545	GSE14333	Surface crypt-like	1	low	low	5	A	WT	CIN-low	low	low	low	low	high risk	1	C6	1	1	low	low	low	1	CMS3
GSM358546	GSE14333	Mesenchymal	1	high	intermediate	5	D	WT	CIN-low	low	low	low	low	high risk	3	C2	1	2	high	low	high	3	CMS1
GSM358547	GSE14333	Lower crypt-like	1	low	low	1	NA	WT	CIN-high	low	low	low	low	low risk	1	C1	1	1	high	high	intermediate	1	CMS2
GSM358548	GSE14333	CIMP-H like	1	high	intermediate	5	D	BRAFm	CIN-high	low	low	low	high	low risk	2	C2	1	1	low	high	intermediate	2	CMS1
GSM358549	GSE14333	Lower crypt-like	1	low	low	5	A	WT	CIN-high	high	low	low	high	high risk	1	C6	1	1	low	high	intermediate	2	NA
GSM358550	GSE14333	Lower crypt-like	1	low	low	5	NA	WT	CIN-high	low	low	low	low	high risk	1	C1	1	1	low	high	intermediate	1	CMS2
GSM358551	GSE14333	CIMP-H like	1	high	low	3	A	BRAFm	CIN-low	high	high	low	low	high risk	2	C2	0	1	high	low	high	3	CMS1
GSM358552	GSE14333	Surface crypt-like	1	low	low	5	A	WT	CIN-high	low	low	low	low	high risk	1	C1	1	1	low	high	low	1	CMS2
GSM358553	GSE14333	Mesenchymal	1	high	high	2	D	WT	CIN-high	low	low	low	high	high risk	3	C5	2	2	high	low	high	3	CMS4
GSM358554	GSE14333	CIMP-H like	1	high	intermediate	3	A	BRAFm	CIN-low	low	high	low	high	low risk	2	C2	0	1	high	high	intermediate	2	CMS1
GSM358555	GSE14333	Surface crypt-like	1	high	low	5	A	WT	CIN-high	low	low	low	low	high risk	1	C6	1	1	high	high	high	3	NA
GSM358556	GSE14333	Lower crypt-like	1	low	low	1	NA	WT	CIN-high	low	low	high	high	high risk	1	C1	1	1	high	high	low	1	CMS2
GSM358557	GSE14333	Lower crypt-like	1	low	low	5	D	WT	CIN-high	low	low	low	high	low risk	1	C1	0	1	low	high	intermediate	1	NA
GSM358558	GSE14333	Mesenchymal	1	high	intermediate	5	D	WT	CIN-high	low	low	low	low	low risk	3	C1	1	1	low	low	intermediate	2	CMS4
GSM358559	GSE14333	CIMP-H like	1	high	low	1	A	WT	CIN-high	low	low	low	low	low risk	2	C2	1	1	low	low	low	1	CMS1
GSM358560	GSE14333	Lower crypt-like	1	low	low	1	NA	WT	CIN-high	low	low	low	high	high risk	1	C1	1	1	low	low	low	1	CMS2
GSM358561	GSE14333	Lower crypt-like	1	low	low	5	A	WT	CIN-high	low	low	low	high	high risk	1	C6	2	1	low	low	high	2	CMS2
GSM358562	GSE14333	Lower crypt-like	1	low	low	4	A	WT	CIN-high	low	low	low	low	high risk	1	C1	0	1	high	low	low	1	CMS3
GSM358563	GSE14333	Surface crypt-like	1	high	intermediate	5	A	WT	CIN-low	high	low	low	low	high risk	1	C6	1	1	high	high	intermediate	3	CMS3
GSM358564	GSE14333	Surface crypt-like	1	high	low	4	A	WT	CIN-high	low	low	low	low	low risk	1	C3	0	1	low	high	low	0	CMS3
GSM358565	GSE14333	Lower crypt-like	1	high	low	1	D	WT	CIN-high	low	low	low	low	high risk	1	C5	1	1	low	high	low	1	CMS2
GSM358566	GSE14333	Lower crypt-like	1	low	low	1	A	WT	CIN-high	low	low	low	low	low risk	1	C1	1	1	low	low	low	1	CMS2
GSM358567	GSE14333	Mesenchymal	1	high	intermediate	5	D	WT	CIN-high	low	low	low	high	high risk	3	C6	1	1	low	low	high	3	CMS4
GSM358568	GSE14333	Surface crypt-like	0	high	low	5	A	WT	CIN-high	low	high	low	low	low risk	3	C6	1	0	low	low	low	2	CMS3
GSM358569	GSE14333	CIMP-H like	1	high	low	4	D	WT	CIN-high	low	high	high	high	low risk	1	C1	1	0	high	high	intermediate	1	NA
GSM358570	GSE14333	Mesenchymal	1	high	high	2	D	WT	CIN-high	low	low	low	low	high risk	3	C4	2	2	high	high	high	2	CMS4
GSM358571	GSE14333	CIMP-H like	1	high	intermediate	3	D	WT	CIN-high	low	low	low	low	low risk	2	C1	0	1	high	high	low	0	CMS1
GSM358572	GSE14333	Surface crypt-like	1	low	low	1	NA	WT	CIN-high	low	high	low	low	high risk	1	C1	1	1	low	high	intermediate	0	CMS2
GSM358573	GSE14333	Mixed	1	high	intermediate	2	D	WT	CIN-high	low	high	low	low	high risk	3	C5	1	2	high	high	high	2	CMS4
GSM358574	GSE14333	Surface crypt-like	1	high	low	4	D	WT	CIN-low	low	low	low	low	low risk	1	C2	1	1	low	high	intermediate	1	CMS3
GSM358575	GSE14333	Mixed	1	high	high	2	D	WT	CIN-high	low	low	low	low	high risk	3	C5	0	0	high	high	high	2	CMS4
GSM358576	GSE14333	Surface crypt-like	1	low	low	4	NA	WT	CIN-high	low	low	low	low	low risk	1	C1	1	2	low	low	low	0	CMS2
GSM358577	GSE14333	Lower crypt-like	1	high	intermediate	2	D	WT	CIN-high	low	high	low	low	high risk	1	C5	1	1	low	high	intermediate	1	CMS4
GSM358578	GSE14333	Lower crypt-like	1	high	high	2	D	WT	CIN-high	low	high	low	low	high risk	1	C5	1	1	low	high	high	2	CMS4
GSM358579	GSE14333	Surface crypt-like	1	high	intermediate	4	D	WT	CIN-high	low	low	low	low	low risk	3	C3	1	1	high	low	intermediate	2	CMS3
GSM358580	GSE14333	CIMP-H like	1	high	high	2	D	WT	CIN-high	low	high	low	high	high risk	3	C5	1	1	high	high	high	2	CMS4
GSM358581	GSE14333	Lower crypt-like	1	low	intermediate	1	D	WT	CIN-high	low	high	low	low	high risk	1	C1	1	2	low	high	intermediate	0	CMS2
GSM358582	GSE14333	Mixed	1	high	intermediate	2	D	WT	CIN-high	low	high	low	low	high risk	3	C5	1	1	high	high	high	2	CMS4
GSM358583	GSE14333	Mixed	1	high	high	2	D	WT	CIN-high	low	high	low	low	high risk	3	C5	1	1	high	low	high	1	CMS4
GSM358584	GSE14333	Surface crypt-like	0	low	intermediate	4	A	WT	CIN-high	low	low	low	low	low risk	1	C3	1	2	low	low	intermediate	1	CMS3
GSM358585	GSE14333	Lower crypt-like	1	low	low	1	NA	WT	CIN-high	low	low	high	low	low risk	1	C1	1	1	low	high	low	0	CMS2
GSM358586	GSE14333	Lower crypt-like	1	low	low	1	D	WT	CIN-high	low	low	low	low	high risk	1	C5	1	1	high	high	high	2	NA
GSM358587	GSE14333	Mesenchymal	0	high	high	2	D	WT	CIN-high	low	high	high	high	low risk	3	C4	2	1	low	high	high	2	CMS4
GSM358588	GSE14333	Lower crypt-like	1	low	low	1	NA	WT	CIN-high	low	low	low	low	high risk	1	C1	1	1	high	high	low	1	CMS2
GSM358589	GSE14333	Lower crypt-like	1	low	low	1	A	WT	CIN-high	low	high	low	low	high risk	1	C1	1	1	high	low	intermediate	1	CMS2
GSM358590	GSE14333	Mesenchymal	1	high	high	4	D	WT	CIN-high	low	high	low	low	low risk	3	C2	1	2	low	high	high	2	CMS4
GSM358591	GSE14333	Surface crypt-like	0	high	high	5	D	WT	CIN-high	low	high	low	low	low risk	3	C6	1	1	low	high	high	3	CMS4
GSM358592	GSE14333	Surface crypt-like	1	low	high	4	A	WT	CIN-high	low	high	low	low	low risk	1	C1	1	1	low	low	low	1	CMS3
GSM358593	GSE14333	Surface crypt-like	1	high	intermediate	4	D	BRAFm	CIN-high	low	high	low	high	high risk	2	C3	0	1	high	high	low	0	NA
GSM358594	GSE14333	CIMP-H like	1	high	low	3	A	WT	CIN-high	high	high	high	low	low risk	1	C5	2	2	low	high	high	3	CMS4
GSM358595	GSE14333	Surface crypt-like	0	high	intermediate	4	A	WT	CIN-low	low	high	low	low	low risk	1	C3	0	0	low	low	low	0	CMS3
GSM358596	GSE14333	Surface crypt-like	0	high	high	2	D	WT	CIN-high	low	low	high	low	low risk	3	C6	2	2	high	low	high	2	CMS4
GSM358597	GSE14333	CIMP-H like	1	high	low	3	A	WT	CIN-low	low	low	low	low	low risk	1	C2	1	1	low	low	low	0	NA
GSM358598	GSE14333	Mesenchymal	1	high	high	2	D	WT	CIN-high	low	high	low	low	low risk	3	C4	1	1	high	low	high	3	CMS4
GSM358599	GSE14333	CIMP-H like	1	high	intermediate	5	A	WT	CIN-high	low	low	low	low	low risk	2	C3	0	0	low	high	low	1	CMS3
GSM358600	GSE14333	Lower crypt-like	0	high	high	5	D	WT	CIN-high	low	high	high	low	low risk	1	C1	0	1	low	high	low	1	CMS4
GSM358601	GSE14333	Mesenchymal	1	high	high	4	A	WT	CIN-high	low	high	low	low	low risk	1	C5	0	1	high	high	low	1	CMS3
GSM358602	GSE14333	Lower crypt-like	1	low	low	1	A	WT	CIN-high	low	low	low	low	low risk	1	C1	0	1	low	low	low	0	CMS2
GSM358603	GSE14333	Lower crypt-like	1	low	intermediate	2	D	WT	CIN-high	low	low	high	low	high risk	3	C5	1	2	high	high	high	3	CMS4
GSM358604	GSE14333	Mixed	1	high	high	2	D	WT	CIN-high	low	high	low	low	high risk	3	C5	1	1	high	high	high	2	CMS4
GSM358605	GSE14333	Lower crypt-like	1	low	low	1	D	WT	CIN-high	low	low	high	low	high risk	1	C1	1	1	high	low	low	2	CMS2
GSM358606	GSE14333	Mixed	1	high	high	2	D	WT	CIN-high	low	high	low	low	low risk	3	C5	1	2	high	low	high	2	CMS4
GSM358607	GSE14333	Surface crypt-like	1	high	low	4	A	WT	CIN-low	low	high	low	low	low risk	3	C3	1	1	low	low	intermediate	2	CMS3
GSM358608	GSE14333	CIMP-H like	1	high	high	4	D	WT	CIN-high	low	low	low	low	high risk	2	C2	1	2	low	low	intermediate	2	CMS1
GSM358609	GSE14333	Lower crypt-like	1	low	low	1	NA	WT	CIN-high	low	low	low	low	high risk	1	C1	0	1	low	high	low	1	CMS2
GSM358610	GSE14333	Lower crypt-like	1	low	low	1	NA	WT	CIN-high	low	low	low	low	high risk	1	C1	0	0	low	high	low	0	CMS2
GSM358611	GSE14333	Mesenchymal	1	high	high	2	D	WT	CIN-high	low	high	low	low	low risk	3	C4	1	2	high	low	high	2	CMS4
GSM358612	GSE14333	Lower crypt-like	1	low	low	1	D	WT	CIN-high	low	low	high	low	low risk	1	C1	2	2	low	low	low	0	CMS2
GSM358613	GSE14333	Lower crypt-like	1	low	low	1	D	WT	CIN-high	low	low	low	low	low risk	1	C1	1	1	low	high	low	2	CMS2
GSM358614	GSE14333	Lower crypt-like	1	high	intermediate	1	D	WT	CIN-high	low	low	low	low	low risk	3	C5	1	1	low	high	intermediate	2	CMS4
GSM358615	GSE14333	Lower crypt-like	1	low	low	1	A	WT	CIN-high	high	low	low	low	high risk	1	C1	0	1	high	high	low	1	CMS2
GSM358616	GSE14333	Lower crypt-like	1	low	low	5	A	WT	CIN-low	low	low	low	high	low risk	1	C1	1	1	high	high	high	3	CMS2
GSM358617	GSE14333	Surface crypt-like	1	low	intermediate	5	D	WT	CIN-high	low	low	low	low	low risk	1	C6	2	2	low	low	high	2	NA
GSM358618	GSE14333	Mixed	1	low	low	1	D	WT	CIN-high	low	low	low	low	high risk	1	C5	1	1	low	high	intermediate	2	CMS2
GSM358619	GSE14333	Lower crypt-like	1	low	low	1	D	WT	CIN-high	low	low	high	high	low risk	1	C1	1	1	low	low	low	1	CMS2
GSM358620	GSE14333	Surface crypt-like	1	high	low	4	D	WT	CIN-high	low	low	high	low	low risk	1	C3	1	1	low	low	intermediate	1	CMS3
GSM358621	GSE14333	Mesenchymal	0	high	high	2	D	WT	CIN-high	low	high	high	high	low risk	3	C4	2	2	low	high	high	3	CMS4
GSM358622	GSE14333	Surface crypt-like	1	low	low	4	A	WT	CIN-high	low	low	low	low	low risk	1	C3	1	1	low	low	low	0	CMS3
GSM358623	GSE14333	Lower crypt-like	1	low	low	1	D	WT	CIN-high	high	low	low	high	low risk	1	C1	1	1	low	high	low	1	CMS2
GSM358624	GSE14333	Lower crypt-like	1	low	low	5	A	WT	CIN-low	low	high	low	low	low risk	1	C1	1	0	low	low	low	1	NA
GSM358625	GSE14333	Mixed	1	high	high	2	D	WT	CIN-high	low	low	low	high	high risk	3	C5	1	2	high	high	high	3	CMS4
GSM358626	GSE14333	Surface crypt-like	1	low	low	4	NA	WT	CIN-low	low	low	low	low	high risk	1	C1	2	2	high	low	low	1	CMS3
GSM358627	GSE14333	CIMP-H like	1	high	low	5	D	WT	CIN-high	high	high	low	low	high risk	2	C5	1	1	high	high	intermediate	3	CMS1
GSM358628	GSE14333	CIMP-H like	1	high	high	4	D	WT	CIN-high	low	low	low	low	low risk	3	C5	1	2	high	low	high	3	CMS1
GSM358629	GSE14333	Lower crypt-like	1	high	low	1	D	WT	CIN-high	low	low	low	low	low risk	1	NA	0	1	low	low	low	1	CMS2
GSM358630	GSE14333	Mesenchymal	1	high	low	2	D	WT	CIN-high	low	high	low	high	high risk	3	C5	2	2	low	low	high	2	CMS4
GSM437093	GSE17538	Surface crypt-like	1	high	low	1	A	WT	CIN-high	low	low	low	low	low risk	1	NA	0	1	low	high	intermediate	2	NA
GSM437094	GSE17538	Surface crypt-like	1	high	low	2	A	WT	CIN-high	low	low	low	low	low risk	1	C3	0	0	low	high	low	1	CMS3
GSM437095	GSE17538	Lower crypt-like	1	low	low	3	A	WT	CIN-high	low	low	high	high	low risk	1	C1	0	1	low	high	low	1	CMS2
GSM437096	GSE17538	Surface crypt-like	1	high	low	2	NA	WT	CIN-high	low	high	low	low	low risk	1	C3	0	1	low	low	low	2	CMS3
GSM437097	GSE17538	CIMP-H like	1	high	low	1	A	WT	CIN-low	low	low	low	low	low risk	2	C2	0	0	low	low	intermediate	0	NA
GSM437098	GSE17538	Surface crypt-like	1	high	intermediate	1	NA	WT	CIN-high	low	high	low	low	low risk	1	C5	0	1	low	low	intermediate	1	CMS4
GSM437099	GSE17538	Surface crypt-like	1	high	low	2	A	WT	CIN-low	low	low	low	low	high risk	1	C3	0	0	low	low	low	1	CMS3
GSM437100	GSE17538	Lower crypt-like	1	high	low	1	A	WT	CIN-high	low	low	low	low	low risk	1	C5	1	1	high	high	high	3	CMS2
GSM437101	GSE17538	Lower crypt-like	1	low	low	3	A	WT	CIN-high	low	low	low	low	low risk	1	C1	1	1	low	low	low	0	CMS2
GSM437102	GSE17538	Mesenchymal	1	high	high	4	D	WT	CIN-high	low	high	high	low	high risk	3	C4	1	1	high	low	high	3	CMS4
GSM437103	GSE17538	Lower crypt-like	1	low	low	3	NA	WT	CIN-high	low	low	low	high	high risk	1	C1	0	1	high	high	high	3	CMS2
GSM437104	GSE17538	Surface crypt-like	1	high	low	5	A	WT	CIN-low	low	low	low	low	high risk	2	C3	0	0	low	low	low	1	NA
GSM437105	GSE17538	Surface crypt-like	1	high	intermediate	5	A	WT	CIN-low	low	high	low	low	low risk	2	C3	0	1	high	low	low	0	NA
GSM437106	GSE17538	Surface crypt-like	1	high	low	1	A	WT	CIN-low	low	high	low	low	high risk	1	C1	1	1	high	low	intermediate	3	NA
GSM437107	GSE17538	Surface crypt-like	1	low	low	3	A	WT	CIN-high	low	low	low	low	low risk	1	C1	1	1	low	low	low	1	CMS3
GSM437108	GSE17538	CIMP-H like	1	high	low	5	A	WT	CIN-low	low	high	low	low	low risk	2	C3	0	1	high	low	low	0	CMS3
GSM437109	GSE17538	CIMP-H like	1	high	high	5	NA	WT	CIN-low	low	high	low	low	low risk	1	C5	1	1	high	high	intermediate	2	CMS4
GSM437110	GSE17538	Surface crypt-like	1	low	low	2	A	WT	CIN-low	low	high	low	low	low risk	1	C3	0	1	low	low	low	0	CMS3
GSM437111	GSE17538	CIMP-H like	1	high	high	4	D	WT	CIN-high	high	high	low	low	high risk	3	C5	0	1	high	low	high	2	CMS4
GSM437112	GSE17538	CIMP-H like	1	low	low	3	NA	WT	CIN-high	low	low	low	low	high risk	1	C1	1	1	high	high	intermediate	0	CMS2
GSM437113	GSE17538	Lower crypt-like	1	low	low	3	D	WT	CIN-high	low	high	low	low	low risk	1	C5	1	1	low	low	low	1	CMS2
GSM437114	GSE17538	Lower crypt-like	1	low	low	3	A	WT	CIN-high	low	low	low	low	low risk	1	C1	1	2	low	low	low	0	CMS2
GSM437115	GSE17538	Lower crypt-like	1	low	low	3	NA	WT	CIN-high	low	low	low	low	low risk	1	C1	1	2	low	low	low	0	CMS2
GSM437116	GSE17538	Lower crypt-like	1	low	low	3	NA	WT	CIN-high	low	low	low	low	high risk	1	C5	1	1	low	high	intermediate	2	CMS2
GSM437117	GSE17538	Lower crypt-like	1	low	intermediate	3	D	WT	CIN-high	low	high	low	low	high risk	1	C5	1	1	high	high	high	3	CMS2
GSM437118	GSE17538	CIMP-H like	1	high	high	5	D	WT	CIN-low	high	high	low	low	high risk	2	C2	0	0	high	high	intermediate	0	CMS1
GSM437119	GSE17538	Mesenchymal	0	high	high	4	D	WT	CIN-high	low	high	low	low	low risk	3	C4	2	2	high	high	high	2	CMS4
GSM437120	GSE17538	Surface crypt-like	1	high	low	1	A	WT	CIN-low	low	high	low	low	high risk	1	C6	2	2	high	low	high	3	CMS3
GSM437121	GSE17538	CIMP-H like	1	high	intermediate	2	D	WT	CIN-high	low	high	low	low	low risk	1	C1	1	2	low	low	intermediate	2	CMS3
GSM437122	GSE17538	Lower crypt-like	1	low	intermediate	3	D	WT	CIN-high	low	low	low	low	low risk	1	C5	1	1	low	high	intermediate	3	CMS2
GSM437123	GSE17538	Surface crypt-like	1	high	low	1	D	WT	CIN-high	low	low	low	low	low risk	1	C6	0	0	low	low	intermediate	3	NA
GSM437124	GSE17538	CIMP-H like	1	high	intermediate	4	D	WT	CIN-high	low	high	high	low	low risk	3	C5	1	1	high	high	high	3	CMS4
GSM437125	GSE17538	CIMP-H like	1	high	high	5	D	BRAFm	CIN-high	low	high	low	high	high risk	2	C2	0	1	high	low	high	2	CMS1
GSM437126	GSE17538	CIMP-H like	1	high	low	5	A	WT	CIN-low	low	low	low	low	low risk	2	C2	0	0	high	low	low	1	CMS1
GSM437127	GSE17538	Surface crypt-like	1	high	high	1	D	WT	CIN-high	low	high	low	low	low risk	3	C6	0	1	high	low	intermediate	2	NA
GSM437128	GSE17538	Surface crypt-like	1	high	low	2	NA	WT	CIN-high	low	low	low	low	high risk	1	C3	1	1	low	low	intermediate	2	CMS3
GSM437129	GSE17538	Surface crypt-like	1	low	low	3	A	WT	CIN-high	low	low	low	low	high risk	1	C1	1	1	low	low	low	2	NA
GSM437130	GSE17538	CIMP-H like	1	high	high	4	D	WT	CIN-high	low	high	low	low	high risk	2	C2	0	1	high	low	high	2	CMS1
GSM437131	GSE17538	Lower crypt-like	1	low	intermediate	3	A	WT	CIN-high	low	low	low	low	low risk	1	C1	1	1	low	high	intermediate	2	CMS3
GSM437132	GSE17538	Lower crypt-like	1	low	low	3	D	WT	CIN-high	low	low	low	low	high risk	1	C1	1	1	low	high	intermediate	0	CMS2
GSM437133	GSE17538	CIMP-H like	1	high	high	5	D	BRAFm	CIN-low	high	high	low	high	high risk	2	C2	1	1	high	low	high	2	CMS1
GSM437134	GSE17538	Surface crypt-like	1	high	high	1	D	WT	CIN-high	low	low	low	low	high risk	3	C6	0	1	high	high	intermediate	1	CMS4
GSM437135	GSE17538	Mesenchymal	1	high	high	4	D	WT	CIN-high	low	high	low	low	high risk	3	C4	1	2	high	low	high	2	CMS4
GSM437136	GSE17538	Lower crypt-like	1	low	intermediate	3	D	WT	CIN-high	low	high	high	low	low risk	1	C5	1	1	low	high	intermediate	0	CMS2
GSM437137	GSE17538	Lower crypt-like	1	low	low	3	D	WT	CIN-high	low	high	low	low	low risk	1	C5	1	1	low	high	intermediate	2	CMS2
GSM437138	GSE17538	CIMP-H like	1	high	intermediate	2	D	BRAFm	CIN-high	low	high	low	high	high risk	2	C3	0	1	high	low	high	2	NA
GSM437139	GSE17538	Lower crypt-like	1	low	intermediate	3	D	WT	CIN-high	low	low	high	low	low risk	1	C5	1	1	low	high	high	1	CMS2
GSM437140	GSE17538	Lower crypt-like	1	low	low	3	A	WT	CIN-high	low	low	low	low	low risk	1	C1	0	0	high	high	low	1	CMS2
GSM437141	GSE17538	Lower crypt-like	1	low	low	5	NA	WT	CIN-low	low	high	low	low	low risk	1	C5	0	1	high	low	low	1	CMS2
GSM437142	GSE17538	CIMP-H like	1	high	low	3	D	WT	CIN-high	low	high	high	low	high risk	1	C5	0	1	high	low	intermediate	0	NA
GSM437143	GSE17538	CIMP-H like	1	high	low	5	A	WT	CIN-low	low	low	low	low	low risk	2	C2	0	0	high	low	intermediate	0	CMS1
GSM437144	GSE17538	Lower crypt-like	1	high	intermediate	4	D	WT	CIN-high	low	low	low	low	low risk	3	C6	1	1	low	high	high	1	CMS4
GSM437145	GSE17538	CIMP-H like	1	high	high	5	A	BRAFm	CIN-low	low	high	low	low	low risk	2	C2	1	1	high	low	high	2	CMS1
GSM437146	GSE17538	Surface crypt-like	1	high	low	1	A	WT	CIN-low	low	high	low	low	low risk	1	C3	0	1	low	high	low	0	CMS3
GSM437147	GSE17538	CIMP-H like	1	high	intermediate	5	NA	BRAFm	CIN-high	low	high	low	low	high risk	2	C2	1	1	high	high	low	1	CMS1
GSM437148	GSE17538	CIMP-H like	1	high	low	5	A	WT	CIN-low	low	low	low	low	low risk	2	C2	0	1	high	low	intermediate	1	CMS1
GSM437149	GSE17538	Surface crypt-like	1	high	high	1	NA	WT	CIN-low	low	high	low	low	high risk	2	C2	0	0	high	low	high	2	CMS1
GSM437150	GSE17538	Surface crypt-like	1	high	intermediate	2	NA	WT	CIN-high	low	high	low	low	low risk	2	C3	0	1	low	low	low	0	CMS3
GSM437151	GSE17538	Lower crypt-like	1	low	low	3	A	WT	CIN-high	low	high	high	low	high risk	1	C1	0	0	high	high	low	1	CMS2
GSM437152	GSE17538	Mesenchymal	1	high	intermediate	4	D	WT	CIN-high	low	high	low	low	low risk	3	C5	1	1	low	high	intermediate	2	CMS4
GSM437153	GSE17538	Surface crypt-like	1	low	low	3	A	WT	CIN-high	low	high	high	low	low risk	1	C1	0	1	low	high	low	1	CMS2
GSM437154	GSE17538	Surface crypt-like	1	low	intermediate	2	NA	WT	CIN-high	low	low	low	low	low risk	1	C1	1	1	low	low	low	0	CMS3
GSM437155	GSE17538	CIMP-H like	1	high	high	4	D	WT	CIN-high	low	high	low	low	high risk	3	C2	1	1	high	low	high	2	NA
GSM437156	GSE17538	CIMP-H like	1	high	high	5	NA	BRAFm	CIN-low	low	high	low	high	low risk	2	C2	0	1	high	low	low	0	CMS1
GSM437157	GSE17538	CIMP-H like	1	high	high	4	D	WT	CIN-high	low	high	low	low	high risk	3	C4	1	1	high	high	high	2	CMS4
GSM437158	GSE17538	Surface crypt-like	1	high	low	2	D	WT	CIN-high	low	high	high	high	high risk	1	C3	1	1	low	low	low	1	CMS3
GSM437159	GSE17538	Lower crypt-like	1	high	intermediate	3	D	WT	CIN-high	low	high	low	low	low risk	1	C5	1	1	high	low	high	2	CMS4
GSM437160	GSE17538	CIMP-H like	1	high	low	2	A	WT	CIN-low	low	low	low	low	low risk	2	C3	0	1	high	low	low	0	NA
GSM437161	GSE17538	Mixed	1	high	high	4	D	WT	CIN-low	low	high	low	low	low risk	3	C5	1	1	high	high	high	2	CMS4
GSM437162	GSE17538	Surface crypt-like	1	low	low	1	NA	WT	CIN-high	low	high	low	low	low risk	1	C6	1	1	low	high	intermediate	1	CMS2
GSM437163	GSE17538	Mesenchymal	1	low	high	1	D	WT	CIN-high	low	high	low	low	low risk	1	C6	1	1	low	low	intermediate	2	CMS4
GSM437164	GSE17538	Lower crypt-like	1	low	low	3	D	WT	CIN-high	low	low	low	low	low risk	1	C1	1	1	low	low	low	1	CMS2
GSM437165	GSE17538	Lower crypt-like	1	low	low	3	A	WT	CIN-high	low	low	low	low	low risk	1	C1	0	1	low	high	low	1	CMS2
GSM437166	GSE17538	Surface crypt-like	1	high	intermediate	1	D	WT	CIN-high	low	low	low	low	high risk	3	C2	1	2	low	low	intermediate	2	CMS3
GSM437167	GSE17538	CIMP-H like	1	high	low	5	NA	WT	CIN-low	low	low	low	low	low risk	2	C2	0	1	high	low	intermediate	0	CMS1
GSM437168	GSE17538	Lower crypt-like	1	low	low	3	NA	WT	CIN-high	low	low	low	low	low risk	1	C1	1	2	low	high	low	1	CMS2
GSM437169	GSE17538	Lower crypt-like	1	low	low	3	D	WT	CIN-high	low	low	high	low	low risk	1	C5	1	1	low	high	intermediate	1	CMS2
GSM437170	GSE17538	Lower crypt-like	1	low	intermediate	3	D	WT	CIN-high	low	high	high	low	low risk	1	C1	1	1	low	high	intermediate	3	CMS2
GSM437171	GSE17538	CIMP-H like	1	high	intermediate	5	D	BRAFm	CIN-low	low	high	low	low	low risk	2	C2	0	1	high	low	high	2	CMS1
GSM437172	GSE17538	Lower crypt-like	1	low	intermediate	3	D	WT	CIN-high	low	low	high	low	high risk	1	C1	0	1	high	high	intermediate	0	CMS2
GSM437173	GSE17538	Mesenchymal	1	high	high	4	D	WT	CIN-high	low	high	high	high	high risk	3	C5	1	1	high	high	high	3	CMS4
GSM437174	GSE17538	CIMP-H like	1	high	high	4	D	BRAFm	CIN-high	low	low	low	high	low risk	2	C2	0	1	high	low	high	2	CMS1
GSM437175	GSE17538	Mixed	1	high	high	4	D	WT	CIN-high	low	high	low	high	low risk	3	C4	1	2	high	low	high	3	CMS4
GSM437176	GSE17538	CIMP-H like	1	high	intermediate	2	D	WT	CIN-high	low	high	low	low	low risk	2	C3	0	1	high	high	low	2	CMS3
GSM437177	GSE17538	Lower crypt-like	1	low	low	3	D	WT	CIN-high	low	low	low	low	high risk	1	C1	1	1	low	high	intermediate	3	CMS2
GSM437178	GSE17538	CIMP-H like	1	high	intermediate	5	NA	WT	CIN-low	low	high	low	low	low risk	3	C2	0	1	high	low	high	2	CMS1
GSM437179	GSE17538	Lower crypt-like	1	low	low	3	D	WT	CIN-high	low	low	low	low	low risk	1	C5	1	1	low	high	low	0	CMS2
GSM437180	GSE17538	CIMP-H like	1	high	high	2	D	WT	CIN-high	low	low	low	high	high risk	3	C3	1	1	high	low	high	2	CMS3
GSM437181	GSE17538	Mesenchymal	1	high	high	4	D	WT	CIN-high	low	high	low	low	high risk	3	C6	1	2	high	high	high	2	CMS4
GSM437182	GSE17538	Lower crypt-like	1	high	intermediate	3	D	WT	CIN-high	low	low	low	low	high risk	1	C5	1	1	low	high	high	3	CMS4
GSM437183	GSE17538	Lower crypt-like	1	low	low	3	D	WT	CIN-high	low	low	low	low	low risk	1	C1	1	2	high	high	intermediate	3	CMS2
GSM437184	GSE17538	CIMP-H like	1	high	intermediate	5	D	BRAFm	CIN-low	low	high	low	low	high risk	2	C2	0	0	high	low	intermediate	2	CMS1
GSM437185	GSE17538	Lower crypt-like	1	low	low	3	NA	WT	CIN-high	low	high	low	high	low risk	1	C1	0	1	low	high	low	1	CMS2
GSM437186	GSE17538	Lower crypt-like	1	high	low	2	D	WT	CIN-high	low	low	low	low	low risk	1	C1	1	1	low	low	low	0	CMS3
GSM437187	GSE17538	Surface crypt-like	1	high	high	1	NA	WT	CIN-high	low	high	low	low	high risk	1	C6	1	1	high	high	intermediate	3	CMS3
GSM437188	GSE17538	Lower crypt-like	1	high	intermediate	3	D	WT	CIN-high	low	high	high	high	high risk	1	C5	1	1	low	high	intermediate	2	CMS4
GSM437189	GSE17538	Lower crypt-like	1	high	high	4	D	WT	CIN-high	low	high	high	high	low risk	3	C5	1	1	high	high	high	2	CMS4
GSM437190	GSE17538	CIMP-H like	1	high	high	4	D	WT	CIN-high	low	high	low	low	high risk	3	C5	1	2	high	high	high	2	CMS4
GSM437191	GSE17538	Lower crypt-like	1	low	high	1	D	WT	CIN-high	low	low	low	low	high risk	1	C1	1	1	low	high	intermediate	2	CMS2
GSM437192	GSE17538	Lower crypt-like	1	low	intermediate	3	D	WT	CIN-high	low	low	low	low	low risk	1	C5	1	2	low	low	high	2	CMS4
GSM437193	GSE17538	CIMP-H like	1	high	low	5	D	WT	CIN-low	low	low	low	low	low risk	2	C3	0	0	high	high	intermediate	1	NA
GSM437194	GSE17538	Surface crypt-like	1	low	low	1	NA	WT	CIN-high	low	low	low	low	high risk	1	C1	1	1	low	high	low	1	NA
GSM437195	GSE17538	Mesenchymal	1	high	high	3	D	WT	CIN-high	low	low	low	low	high risk	1	NA	1	1	low	low	high	1	CMS4
GSM437196	GSE17538	CIMP-H like	1	high	intermediate	5	NA	WT	CIN-high	low	low	low	low	low risk	2	C2	0	0	high	low	intermediate	1	CMS1
GSM437197	GSE17538	CIMP-H like	1	high	high	5	D	BRAFm	CIN-high	low	high	low	high	high risk	2	C2	0	1	high	low	high	2	CMS1
GSM437198	GSE17538	Mixed	1	high	intermediate	4	D	WT	CIN-high	low	low	low	low	low risk	3	C5	1	2	high	high	high	3	CMS4
GSM437199	GSE17538	Mesenchymal	0	high	high	4	D	WT	CIN-high	low	high	low	high	low risk	3	C4	1	2	low	high	high	2	CMS4
GSM437200	GSE17538	CIMP-H like	1	high	intermediate	4	D	BRAFm	CIN-high	low	high	low	high	high risk	3	C4	1	1	high	low	high	2	CMS1
GSM437201	GSE17538	Mesenchymal	0	high	high	4	D	WT	CIN-high	low	high	high	high	high risk	3	C4	2	2	high	high	high	2	CMS4
GSM437202	GSE17538	CIMP-H like	1	high	high	5	D	WT	CIN-low	low	high	low	low	high risk	3	C2	1	1	high	low	intermediate	3	CMS1
GSM437203	GSE17538	CIMP-H like	1	high	high	5	NA	WT	CIN-low	high	high	low	low	low risk	2	C2	1	1	high	low	high	1	CMS1
GSM437204	GSE17538	Mesenchymal	0	high	high	4	D	WT	CIN-high	low	high	high	high	low risk	3	C4	2	1	low	high	high	2	CMS4
GSM437205	GSE17538	Surface crypt-like	1	low	high	1	D	WT	CIN-high	low	low	low	low	high risk	1	C1	1	2	low	high	intermediate	2	CMS4
GSM437206	GSE17538	Lower crypt-like	1	low	low	3	D	WT	CIN-high	low	low	low	low	high risk	1	C5	1	1	low	high	intermediate	1	CMS2
GSM437207	GSE17538	CIMP-H like	1	high	intermediate	3	D	WT	CIN-high	low	low	low	low	high risk	1	NA	1	2	high	high	intermediate	3	CMS2
GSM437208	GSE17538	Surface crypt-like	1	low	high	3	D	WT	CIN-high	low	high	high	low	high risk	1	C1	0	1	low	high	intermediate	1	CMS2
GSM437209	GSE17538	CIMP-H like	1	high	high	5	NA	BRAFm	CIN-low	low	high	low	low	low risk	2	C2	0	1	high	low	high	2	CMS1
GSM437210	GSE17538	CIMP-H like	1	high	high	5	D	WT	CIN-high	low	low	low	low	low risk	2	C2	1	1	high	low	high	2	CMS1
GSM437211	GSE17538	CIMP-H like	1	high	intermediate	5	D	WT	CIN-low	low	high	low	low	low risk	2	C2	1	1	high	low	high	2	CMS1
GSM437212	GSE17538	CIMP-H like	1	high	intermediate	5	NA	BRAFm	CIN-low	low	high	low	low	low risk	2	C2	0	0	high	low	intermediate	0	CMS1
GSM437213	GSE17538	Surface crypt-like	1	high	low	3	A	WT	CIN-high	low	high	low	low	low risk	1	C1	0	1	low	low	low	1	CMS3
GSM437214	GSE17538	Surface crypt-like	1	high	high	1	D	WT	CIN-high	low	low	low	low	low risk	1	C1	1	1	low	low	intermediate	1	CMS4
GSM437215	GSE17538	Surface crypt-like	1	low	high	1	NA	WT	CIN-high	low	low	low	low	high risk	1	C6	1	2	low	high	intermediate	2	CMS2
GSM437216	GSE17538	Surface crypt-like	1	low	low	1	A	WT	CIN-high	low	low	low	low	low risk	1	C6	0	0	low	high	low	0	NA
GSM437217	GSE17538	Mixed	1	low	low	3	A	WT	CIN-high	low	low	low	low	high risk	1	C1	0	1	high	low	low	1	CMS2
GSM437218	GSE17538	Surface crypt-like	1	high	low	1	NA	WT	CIN-high	low	high	low	low	low risk	1	C6	1	1	low	high	low	0	CMS3
GSM437219	GSE17538	Lower crypt-like	1	low	low	3	A	WT	CIN-high	low	low	high	high	low risk	1	C1	0	0	low	high	low	0	CMS2
GSM437220	GSE17538	CIMP-H like	1	high	low	5	A	WT	CIN-low	low	high	low	low	low risk	2	C2	0	0	low	high	low	0	CMS1
GSM437221	GSE17538	Mixed	1	low	low	3	NA	WT	CIN-high	low	high	low	low	high risk	1	C1	1	1	high	high	intermediate	2	CMS2
GSM437222	GSE17538	Mesenchymal	1	high	high	4	D	WT	CIN-high	low	high	low	low	high risk	3	C4	2	1	low	high	high	2	CMS4
GSM437223	GSE17538	CIMP-H like	1	high	high	4	D	BRAFm	CIN-high	low	high	low	high	low risk	2	C4	1	2	high	high	high	2	CMS1
GSM437224	GSE17538	CIMP-H like	1	high	intermediate	5	D	WT	CIN-high	low	high	low	high	high risk	3	C5	1	1	high	high	intermediate	1	CMS1
GSM437225	GSE17538	CIMP-H like	1	high	low	5	D	WT	CIN-low	low	high	low	low	low risk	3	C2	1	1	high	high	intermediate	3	CMS1
GSM437226	GSE17538	Mesenchymal	0	high	high	4	D	WT	CIN-high	low	high	low	low	low risk	3	C4	2	2	high	high	high	3	CMS4
GSM437227	GSE17538	Mesenchymal	1	high	high	3	D	WT	CIN-high	low	high	low	low	high risk	1	C5	1	1	low	low	high	2	NA
GSM437228	GSE17538	Lower crypt-like	1	low	low	3	D	WT	CIN-high	low	low	high	low	low risk	1	C1	1	1	low	high	low	1	CMS2
GSM437229	GSE17538	CIMP-H like	1	high	intermediate	5	D	WT	CIN-high	low	high	low	high	high risk	3	C5	1	1	high	high	intermediate	2	CMS1
GSM437230	GSE17538	Surface crypt-like	1	low	low	1	NA	WT	CIN-high	low	low	low	low	low risk	1	C1	0	0	low	high	low	1	NA
GSM437231	GSE17538	Lower crypt-like	1	high	high	3	D	WT	CIN-high	low	low	low	low	high risk	1	C5	1	1	low	high	intermediate	2	CMS4
GSM437232	GSE17538	Surface crypt-like	1	low	intermediate	2	A	WT	CIN-low	low	low	low	low	low risk	1	C3	1	1	low	low	low	1	CMS3
GSM437233	GSE17538	Surface crypt-like	1	high	high	1	D	WT	CIN-high	low	low	high	low	low risk	1	C6	2	2	high	low	high	3	CMS4
GSM437234	GSE17538	Mesenchymal	1	high	high	4	D	WT	CIN-high	low	high	low	low	low risk	3	C4	1	2	high	low	high	2	CMS4
GSM437235	GSE17538	Mesenchymal	1	high	high	4	D	WT	CIN-high	low	low	low	low	high risk	3	C5	2	2	high	high	high	3	CMS4
GSM437236	GSE17538	CIMP-H like	1	high	intermediate	5	D	WT	CIN-high	low	low	low	low	low risk	2	C1	0	1	high	high	low	1	CMS1
GSM437237	GSE17538	Surface crypt-like	1	low	low	3	D	WT	CIN-high	low	low	low	low	high risk	1	C1	1	1	low	high	low	0	CMS2
GSM437238	GSE17538	Surface crypt-like	1	high	low	3	D	WT	CIN-low	low	low	low	low	low risk	1	C1	1	1	low	high	intermediate	1	CMS3
GSM437239	GSE17538	Mixed	1	high	high	4	D	WT	CIN-high	low	low	low	high	high risk	3	C5	0	0	high	high	high	3	CMS4
GSM437240	GSE17538	Surface crypt-like	1	low	low	1	NA	WT	CIN-high	low	low	low	low	low risk	1	C1	1	1	low	low	low	0	CMS2
GSM437241	GSE17538	Lower crypt-like	1	high	intermediate	3	D	WT	CIN-high	low	high	low	low	high risk	1	C5	1	1	low	high	intermediate	2	CMS4
GSM437242	GSE17538	Mesenchymal	1	high	intermediate	2	D	WT	CIN-high	low	low	low	low	high risk	3	C3	0	1	high	high	intermediate	2	CMS3
GSM437243	GSE17538	CIMP-H like	1	high	high	4	D	WT	CIN-high	low	low	low	high	high risk	3	C5	1	2	high	high	high	2	CMS4
GSM437244	GSE17538	Lower crypt-like	1	low	intermediate	3	D	WT	CIN-high	low	low	low	low	high risk	1	C1	1	1	low	high	intermediate	0	CMS2
GSM437245	GSE17538	Mixed	1	high	high	4	D	WT	CIN-high	low	high	low	low	high risk	3	C5	1	1	high	low	intermediate	1	CMS4
GSM437246	GSE17538	Lower crypt-like	1	low	low	3	NA	WT	CIN-high	low	low	low	low	low risk	1	C1	1	1	low	high	low	0	CMS2
GSM437247	GSE17538	Lower crypt-like	1	low	low	3	D	WT	CIN-high	low	low	high	high	high risk	1	C5	1	1	low	high	intermediate	3	CMS2
GSM437248	GSE17538	Lower crypt-like	1	high	low	3	NA	WT	CIN-high	low	low	high	low	high risk	1	C1	1	1	high	high	low	1	CMS2
GSM437249	GSE17538	Lower crypt-like	1	low	low	3	A	WT	CIN-high	low	high	low	low	high risk	1	C1	1	1	high	high	intermediate	1	CMS2
GSM437250	GSE17538	Mesenchymal	1	high	high	2	D	WT	CIN-high	low	high	low	low	low risk	3	C2	1	2	low	high	high	2	CMS4
GSM437251	GSE17538	Surface crypt-like	0	high	high	1	D	WT	CIN-low	low	low	low	low	low risk	3	C6	1	1	low	high	high	3	CMS4
GSM437252	GSE17538	Surface crypt-like	1	low	high	1	A	WT	CIN-high	low	high	high	low	low risk	1	C1	1	1	low	low	low	1	CMS3
GSM437253	GSE17538	Surface crypt-like	1	high	intermediate	1	D	BRAFm	CIN-high	low	high	low	high	high risk	2	C3	0	1	high	high	low	0	CMS3
GSM437254	GSE17538	CIMP-H like	1	high	low	3	A	WT	CIN-high	high	high	high	low	low risk	1	C5	2	2	low	high	high	1	NA
GSM437255	GSE17538	Surface crypt-like	0	high	intermediate	1	A	WT	CIN-low	low	high	low	low	low risk	1	C3	0	0	low	low	low	0	CMS3
GSM437256	GSE17538	CIMP-H like	1	high	low	5	A	WT	CIN-low	low	low	low	low	low risk	1	C2	1	1	low	low	low	1	CMS3
GSM437257	GSE17538	Mesenchymal	1	high	high	4	D	WT	CIN-high	low	high	low	low	low risk	3	C5	1	1	high	high	high	3	CMS4
GSM437258	GSE17538	CIMP-H like	1	high	intermediate	1	A	WT	CIN-high	low	low	low	low	low risk	2	C3	0	0	low	high	low	1	CMS3
GSM437259	GSE17538	Lower crypt-like	1	high	high	1	D	WT	CIN-high	low	high	high	low	low risk	1	C1	0	1	low	high	low	1	NA
GSM437260	GSE17538	Mesenchymal	1	high	high	2	A	WT	CIN-high	low	high	low	low	low risk	1	C5	0	1	high	high	low	2	CMS3
GSM437261	GSE17538	Lower crypt-like	1	low	low	3	A	WT	CIN-high	low	low	low	low	low risk	1	C1	1	1	low	low	low	1	CMS2
GSM437262	GSE17538	Lower crypt-like	1	low	intermediate	3	D	WT	CIN-high	low	low	high	low	high risk	3	C5	1	2	low	high	high	2	CMS4
GSM437263	GSE17538	Mixed	1	high	high	4	D	WT	CIN-high	low	low	low	low	high risk	3	C5	0	1	high	high	high	2	CMS4
GSM437264	GSE17538	Lower crypt-like	1	low	low	3	D	WT	CIN-high	low	low	high	low	high risk	1	C1	1	1	high	low	low	2	CMS2
GSM437265	GSE17538	Mixed	1	high	high	4	D	WT	CIN-high	low	low	low	low	low risk	3	C5	1	2	high	low	high	3	CMS4
GSM437266	GSE17538	Surface crypt-like	1	high	low	2	A	WT	CIN-low	low	high	low	low	low risk	1	C3	1	1	low	low	intermediate	2	CMS3
GSM437267	GSE17538	CIMP-H like	1	high	high	2	D	WT	CIN-high	low	low	low	low	high risk	2	C2	1	2	low	low	intermediate	2	CMS1
GSM437268	GSE17538	Lower crypt-like	1	low	low	3	NA	WT	CIN-high	low	low	low	low	high risk	1	C1	0	1	low	high	low	1	CMS2
GSM437269	GSE17538	Lower crypt-like	1	low	low	3	NA	WT	CIN-high	low	low	high	low	high risk	1	C1	0	0	low	high	low	0	CMS2
GSM437270	GSE17538	Lower crypt-like	1	high	low	1	A	WT	CIN-high	high	high	low	low	high risk	1	C5	0	1	high	high	high	3	NA
GSM437271	GSE17538	CIMP-H like	1	high	low	2	A	WT	CIN-low	low	low	low	low	high risk	2	C2	1	1	high	low	high	0	CMS1
GSM437272	GSE17538	CIMP-H like	0	high	high	3	NA	WT	CIN-high	high	high	low	low	low risk	3	C4	0	0	low	low	intermediate	2	CMS4
GSM437273	GSE17538	CIMP-H like	1	high	low	4	A	WT	CIN-high	low	high	low	low	low risk	2	C3	0	1	low	low	low	1	CMS3
GSM437274	GSE17538	Surface crypt-like	1	high	low	5	A	WT	CIN-high	low	high	high	low	low risk	1	C6	0	0	low	low	low	1	CMS3
GSM437275	GSE17538	Surface crypt-like	1	low	low	4	A	WT	CIN-low	low	low	low	low	low risk	1	C1	1	1	high	low	low	1	CMS3
GSM437276	GSE17538	Lower crypt-like	1	low	low	1	D	WT	CIN-high	high	high	low	low	low risk	1	C5	1	2	high	low	high	3	CMS4
GSM437277	GSE17538	Lower crypt-like	1	low	low	1	A	WT	CIN-high	low	low	low	high	low risk	1	C1	0	0	low	low	low	2	CMS2
GSM437278	GSE17538	Surface crypt-like	1	low	low	5	A	WT	CIN-high	low	low	low	low	low risk	1	C1	0	1	low	low	low	1	CMS2
GSM437279	GSE17538	Surface crypt-like	1	high	low	5	D	WT	CIN-high	high	low	low	low	low risk	1	C1	0	0	low	low	intermediate	1	CMS4
GSM437280	GSE17538	Mixed	1	high	low	1	D	WT	CIN-high	high	high	low	low	low risk	1	C5	0	1	low	low	high	3	CMS4
GSM437281	GSE17538	CIMP-H like	1	high	intermediate	3	D	WT	CIN-high	low	high	low	low	high risk	3	C4	0	1	high	low	high	2	CMS4
GSM437282	GSE17538	Lower crypt-like	1	low	low	1	A	WT	CIN-high	high	high	low	low	low risk	1	C5	0	0	low	high	low	1	CMS2
GSM437283	GSE17538	Surface crypt-like	0	low	low	5	A	WT	CIN-high	low	high	high	low	low risk	1	C6	0	0	low	low	low	1	CMS3
GSM437284	GSE17538	CIMP-H like	1	high	low	3	D	WT	CIN-high	high	high	low	low	low risk	3	C4	1	1	high	low	high	2	CMS4
GSM437285	GSE17538	Lower crypt-like	0	low	low	1	A	WT	CIN-high	low	high	low	low	low risk	1	C1	0	1	low	low	low	0	CMS2
GSM437286	GSE17538	CIMP-H like	1	high	low	1	D	WT	CIN-high	high	high	low	low	low risk	2	C5	1	0	low	low	high	2	NA
GSM437287	GSE17538	Lower crypt-like	1	low	low	1	A	WT	CIN-high	low	low	low	low	high risk	1	C1	0	1	low	low	low	0	CMS2
GSM437288	GSE17538	CIMP-H like	1	high	low	4	A	BRAFm	CIN-high	low	low	low	low	high risk	2	C2	0	1	high	low	intermediate	1	CMS1
GSM437289	GSE17538	Lower crypt-like	1	low	low	1	NA	WT	CIN-high	low	low	low	high	high risk	1	C5	1	1	low	high	low	2	CMS2
GSM437290	GSE17538	Lower crypt-like	1	low	low	1	NA	WT	CIN-high	low	low	high	high	low risk	1	C1	1	1	high	high	intermediate	1	CMS2
GSM437291	GSE17538	Surface crypt-like	1	low	low	1	A	WT	CIN-high	low	low	low	low	low risk	1	C1	0	1	low	low	low	1	CMS2
GSM437292	GSE17538	Lower crypt-like	1	low	low	1	NA	WT	CIN-high	low	low	high	low	high risk	1	C1	0	0	low	high	low	0	CMS2
GSM437293	GSE17538	Mesenchymal	1	high	intermediate	3	D	WT	CIN-high	low	high	low	high	low risk	3	C5	0	0	low	low	high	3	CMS4
GSM437294	GSE17538	CIMP-H like	1	high	intermediate	2	NA	WT	CIN-high	low	low	low	low	low risk	2	C2	1	1	high	low	intermediate	0	CMS1
GSM437295	GSE17538	Lower crypt-like	1	high	intermediate	1	D	WT	CIN-high	low	low	high	low	high risk	1	C5	1	1	low	high	intermediate	1	NA
GSM437296	GSE17538	Lower crypt-like	1	low	low	1	D	WT	CIN-high	low	high	low	low	high risk	1	C1	0	1	low	low	intermediate	0	CMS2
GSM437297	GSE17538	CIMP-H like	1	high	low	2	A	BRAFm	CIN-low	high	high	low	high	low risk	2	C2	0	1	high	low	high	2	CMS1
GSM437298	GSE17538	Lower crypt-like	1	low	low	1	A	WT	CIN-high	high	low	low	high	low risk	1	C1	0	0	low	high	low	1	CMS2
GSM437299	GSE17538	Surface crypt-like	1	high	low	4	A	WT	CIN-low	low	low	low	low	low risk	1	C3	0	1	high	low	intermediate	2	CMS3
GSM437300	GSE17538	Lower crypt-like	1	low	low	1	A	WT	CIN-high	low	high	low	low	low risk	1	C1	0	1	low	high	intermediate	2	CMS2
GSM437301	GSE17538	Mesenchymal	1	high	high	3	D	WT	CIN-high	high	high	high	low	low risk	3	C4	1	2	high	high	high	3	CMS4
GSM437302	GSE17538	Lower crypt-like	1	low	low	1	NA	WT	CIN-high	low	low	low	low	low risk	1	C5	0	1	high	high	low	1	CMS2
GSM437303	GSE17538	Surface crypt-like	1	high	low	4	A	WT	CIN-high	low	low	low	low	high risk	1	C3	0	1	high	low	intermediate	1	CMS3
GSM437304	GSE17538	Surface crypt-like	0	high	low	5	A	WT	CIN-high	low	high	low	low	low risk	3	C6	0	1	low	low	intermediate	2	CMS4
GSM437305	GSE17538	Mesenchymal	1	high	low	3	NA	WT	CIN-high	high	low	low	low	high risk	3	C5	2	2	high	high	intermediate	2	CMS4
GSM437306	GSE17538	Mesenchymal	0	high	high	5	A	WT	CIN-low	high	high	low	low	low risk	3	C6	0	1	high	low	high	2	CMS4
GSM437307	GSE17538	CIMP-H like	1	high	intermediate	2	A	BRAFm	CIN-low	low	high	low	low	low risk	2	C4	0	1	high	high	high	2	CMS1
GSM437308	GSE17538	Mesenchymal	1	high	intermediate	3	D	WT	CIN-high	high	high	high	high	high risk	3	C5	0	0	high	high	high	3	CMS4
GSM437309	GSE17538	Surface crypt-like	1	high	low	2	A	WT	CIN-high	low	low	low	low	high risk	2	C2	0	1	high	low	low	1	CMS1
GSM437310	GSE17538	Lower crypt-like	1	low	low	1	NA	WT	CIN-high	low	low	high	low	high risk	1	C1	0	0	low	low	low	1	CMS2
GSM437311	GSE17538	CIMP-H like	1	high	low	2	D	WT	CIN-high	low	low	low	low	low risk	2	C2	1	2	low	low	low	1	CMS1
GSM437312	GSE17538	Surface crypt-like	1	high	low	4	A	WT	CIN-high	low	low	low	low	high risk	1	C3	0	0	low	low	low	0	CMS3
GSM437313	GSE17538	CIMP-H like	1	high	low	2	A	WT	CIN-low	low	high	low	low	low risk	2	C2	0	2	high	low	intermediate	2	CMS1
GSM437314	GSE17538	CIMP-H like	1	high	intermediate	2	NA	WT	CIN-high	high	high	low	low	high risk	2	C2	1	1	high	low	intermediate	1	CMS1
GSM437315	GSE17538	Mesenchymal	0	high	high	3	D	WT	CIN-high	high	high	low	low	high risk	3	C4	1	2	high	low	high	2	CMS4
GSM437316	GSE17538	Mesenchymal	1	high	high	3	D	WT	CIN-high	low	high	low	low	low risk	3	C4	2	2	low	low	high	1	CMS4
GSM437317	GSE17538	Surface crypt-like	1	high	high	3	NA	WT	CIN-high	high	high	low	low	high risk	3	C2	0	1	high	high	high	2	NA
GSM437318	GSE17538	CIMP-H like	1	high	intermediate	3	D	WT	CIN-high	high	low	low	high	low risk	3	C4	1	2	high	high	high	3	CMS4
GSM437319	GSE17538	CIMP-H like	1	high	high	3	NA	WT	CIN-low	low	high	low	low	high risk	3	C2	1	2	high	low	high	2	CMS4
GSM437320	GSE17538	Surface crypt-like	0	high	intermediate	4	A	WT	CIN-high	high	high	low	low	high risk	1	C6	0	0	low	high	intermediate	2	CMS3
GSM437321	GSE17538	Surface crypt-like	1	high	low	4	A	WT	CIN-low	low	high	low	low	high risk	1	C3	0	2	high	low	intermediate	1	CMS3
GSM437322	GSE17538	Surface crypt-like	1	high	low	4	A	WT	CIN-low	high	high	low	low	high risk	1	C1	1	2	high	low	intermediate	2	CMS3
GSM437323	GSE17538	Lower crypt-like	1	low	low	5	A	WT	CIN-high	low	low	low	low	high risk	1	C1	1	1	low	high	intermediate	1	CMS2
GSM437324	GSE17538	Surface crypt-like	1	high	low	4	A	WT	CIN-high	high	low	low	low	high risk	1	C3	0	1	low	low	low	1	CMS3
GSM452148	GSE18088	CIMP-H like	0	high	high	1	D	WT	CIN-high	high	high	low	low	low risk	3	C4	2	2	high	low	high	2	CMS4
GSM452149	GSE18088	Mixed	0	high	low	2	D	WT	CIN-high	low	high	low	high	low risk	1	C5	1	1	high	high	intermediate	1	NA
GSM452150	GSE18088	Mixed	0	low	low	3	D	WT	CIN-high	low	low	low	high	low risk	3	C5	2	2	low	high	intermediate	2	CMS4
GSM452151	GSE18088	Surface crypt-like	1	low	low	4	A	WT	CIN-high	high	low	low	low	high risk	1	C3	0	1	low	high	low	1	CMS3
GSM452152	GSE18088	Lower crypt-like	1	low	low	3	D	WT	CIN-high	high	low	high	high	low risk	1	C1	1	0	low	low	low	0	CMS2
GSM452153	GSE18088	CIMP-H like	1	high	low	2	A	WT	CIN-low	high	low	low	low	low risk	2	C3	1	1	high	low	low	1	CMS3
GSM452154	GSE18088	Lower crypt-like	1	high	low	2	A	WT	CIN-high	high	low	low	low	high risk	1	C1	1	0	high	low	low	1	CMS2
GSM452155	GSE18088	Lower crypt-like	1	low	low	3	A	WT	CIN-high	high	low	low	low	low risk	1	NA	2	0	high	low	low	0	CMS2
GSM452156	GSE18088	Mesenchymal	0	high	high	3	D	WT	CIN-high	high	low	high	low	low risk	3	C5	2	1	low	low	intermediate	1	CMS4
GSM452157	GSE18088	CIMP-H like	1	high	low	5	NA	BRAFm	CIN-low	high	high	low	low	low risk	2	C2	0	0	high	low	low	1	CMS1
GSM452158	GSE18088	Mixed	1	high	low	3	A	WT	CIN-high	high	high	low	low	high risk	1	C5	2	1	high	low	intermediate	3	CMS2
GSM452159	GSE18088	CIMP-H like	1	high	intermediate	2	A	BRAFm	CIN-low	high	high	low	low	low risk	2	C2	0	1	low	low	high	0	CMS1
GSM452160	GSE18088	Mixed	1	low	intermediate	3	D	WT	CIN-high	low	low	low	low	low risk	3	C5	2	1	low	high	high	3	CMS4
GSM452161	GSE18088	Mixed	1	low	intermediate	3	NA	WT	CIN-high	high	high	low	low	high risk	1	C1	2	2	high	high	intermediate	3	CMS2
GSM452162	GSE18088	Surface crypt-like	0	high	intermediate	5	D	WT	CIN-low	high	high	low	low	low risk	3	C2	2	2	low	high	intermediate	2	CMS3
GSM452163	GSE18088	CIMP-H like	0	high	high	5	A	BRAFm	CIN-high	high	high	low	low	high risk	2	C2	0	1	high	low	high	0	CMS1
GSM452164	GSE18088	Lower crypt-like	0	low	intermediate	4	NA	WT	CIN-high	high	high	low	low	high risk	1	C6	1	1	low	low	high	3	NA
GSM452165	GSE18088	Mixed	0	high	intermediate	1	D	WT	CIN-high	high	low	low	low	high risk	3	C5	0	1	high	low	high	3	CMS4
GSM452166	GSE18088	Lower crypt-like	1	low	low	2	A	WT	CIN-high	high	low	high	low	low risk	1	C1	0	1	low	high	low	1	CMS2
GSM452167	GSE18088	Mixed	0	low	intermediate	3	A	WT	CIN-high	high	high	low	low	low risk	1	C5	1	1	low	low	intermediate	0	CMS4
GSM452168	GSE18088	CIMP-H like	1	high	low	2	A	WT	CIN-low	high	low	low	low	low risk	2	C2	1	2	high	high	intermediate	0	CMS1
GSM452169	GSE18088	CIMP-H like	1	high	low	5	A	BRAFm	CIN-low	high	high	low	low	low risk	2	C2	0	0	high	low	low	0	CMS1
GSM452170	GSE18088	Lower crypt-like	0	low	low	2	A	WT	CIN-high	high	low	high	low	high risk	1	C1	1	1	low	low	low	1	CMS3
GSM452171	GSE18088	Mixed	0	high	intermediate	3	NA	WT	CIN-high	high	low	high	low	low risk	1	C5	1	1	low	high	high	1	CMS2
GSM452172	GSE18088	Lower crypt-like	1	low	low	2	D	WT	CIN-high	high	low	high	low	low risk	1	C3	1	0	low	high	low	1	CMS3
GSM452173	GSE18088	Mixed	1	high	intermediate	1	D	BRAFm	CIN-high	high	low	low	low	high risk	2	C2	1	1	high	low	high	2	CMS1
GSM452174	GSE18088	CIMP-H like	1	high	intermediate	5	A	BRAFm	CIN-high	high	high	low	high	high risk	2	C2	0	0	high	high	high	2	CMS1
GSM452175	GSE18088	CIMP-H like	1	high	intermediate	5	A	WT	CIN-low	high	low	low	low	high risk	2	C2	0	0	high	low	intermediate	0	CMS1
GSM452176	GSE18088	Lower crypt-like	1	low	low	4	A	WT	CIN-high	high	high	low	low	low risk	1	C1	0	0	low	high	low	1	CMS2
GSM452177	GSE18088	Mixed	1	low	low	3	D	WT	CIN-high	high	low	low	low	high risk	1	C5	1	1	low	high	intermediate	3	CMS2
GSM452178	GSE18088	Lower crypt-like	1	low	low	3	D	WT	CIN-high	high	low	high	low	low risk	1	C1	0	0	low	high	low	1	CMS2
GSM452179	GSE18088	CIMP-H like	1	high	low	5	A	BRAFm	CIN-low	high	high	low	high	low risk	2	C2	2	2	high	low	low	1	CMS1
GSM452180	GSE18088	CIMP-H like	1	high	low	5	A	BRAFm	CIN-high	high	high	low	low	high risk	2	C2	1	1	high	low	intermediate	1	CMS1
GSM452181	GSE18088	Mixed	0	high	high	1	D	WT	CIN-high	high	low	low	low	high risk	3	C5	1	2	high	high	high	2	CMS4
GSM452182	GSE18088	CIMP-H like	1	high	intermediate	5	A	WT	CIN-high	high	high	low	low	low risk	2	C2	0	0	high	low	high	2	CMS1
GSM452183	GSE18088	CIMP-H like	0	high	intermediate	5	NA	BRAFm	CIN-high	high	low	low	low	low risk	2	C2	0	1	high	high	intermediate	3	CMS1
GSM452184	GSE18088	CIMP-H like	1	high	high	2	NA	WT	CIN-low	high	low	low	low	high risk	2	C2	1	0	low	low	intermediate	1	CMS1
GSM452185	GSE18088	Lower crypt-like	1	low	low	4	A	WT	CIN-low	low	high	low	low	low risk	1	C1	1	1	low	high	low	2	CMS2
GSM452186	GSE18088	Mixed	0	high	intermediate	1	D	WT	CIN-high	high	high	low	low	low risk	3	C5	1	1	high	high	high	3	CMS4
GSM452187	GSE18088	Lower crypt-like	1	low	low	4	D	WT	CIN-high	high	high	high	low	low risk	1	C1	1	0	low	high	intermediate	1	CMS2
GSM452188	GSE18088	CIMP-H like	1	high	low	2	A	WT	CIN-low	high	high	low	low	low risk	2	C3	0	1	high	high	low	0	CMS1
GSM452189	GSE18088	CIMP-H like	1	high	intermediate	5	NA	WT	CIN-low	high	high	low	low	high risk	2	C2	0	0	low	high	high	2	CMS1
GSM452190	GSE18088	Mesenchymal	0	high	high	1	D	WT	CIN-high	low	high	low	low	high risk	3	C4	1	2	high	high	high	3	CMS4
GSM452191	GSE18088	Mixed	0	high	high	1	D	WT	CIN-high	low	high	low	high	high risk	3	C5	1	2	high	high	high	3	CMS4
GSM452192	GSE18088	Mesenchymal	0	low	intermediate	3	D	WT	CIN-high	low	low	high	low	low risk	3	C5	1	2	low	low	high	1	CMS4
GSM452193	GSE18088	Lower crypt-like	1	low	low	3	A	WT	CIN-high	high	high	low	low	low risk	1	C1	0	1	low	high	low	1	CMS2
GSM452194	GSE18088	Lower crypt-like	1	low	low	4	A	WT	CIN-high	high	low	low	low	high risk	1	C1	1	0	low	low	low	2	CMS2
GSM452195	GSE18088	Lower crypt-like	1	low	low	3	NA	WT	CIN-high	high	high	low	low	low risk	1	C5	2	1	high	high	intermediate	2	CMS2
GSM452196	GSE18088	Mixed	0	high	intermediate	1	D	WT	CIN-high	high	high	low	low	high risk	3	C5	1	1	low	low	high	2	CMS4
GSM452197	GSE18088	CIMP-H like	1	high	intermediate	5	A	WT	CIN-low	high	high	low	low	high risk	2	C2	1	2	high	low	intermediate	1	CMS1
GSM452198	GSE18088	Mixed	0	low	low	3	D	WT	CIN-high	high	high	low	high	low risk	1	C1	2	2	low	low	intermediate	2	CMS2
GSM452199	GSE18088	Mixed	0	high	intermediate	1	D	WT	CIN-high	high	low	low	low	low risk	3	C5	2	0	low	high	intermediate	2	CMS4
GSM452200	GSE18088	Lower crypt-like	1	low	low	3	A	WT	CIN-high	low	low	low	low	high risk	1	C1	0	1	low	high	low	1	CMS2
GSM656542	GSE26682	Lower crypt-like	1	low	low	1	D	WT	CIN-high	low	low	low	low	low risk	1	C5	2	1	high	high	intermediate	2	CMS2
GSM656543	GSE26682	Surface crypt-like	0	low	low	2	NA	WT	CIN-high	low	low	low	low	high risk	1	C6	1	1	low	high	low	2	CMS3
GSM656544	GSE26682	Lower crypt-like	0	low	low	1	D	WT	CIN-high	high	low	low	low	low risk	1	C5	1	1	high	low	low	1	CMS2
GSM656545	GSE26682	CIMP-H like	1	high	intermediate	3	NA	WT	CIN-low	high	low	low	low	low risk	2	C2	0	0	high	high	high	2	CMS1
GSM656546	GSE26682	Lower crypt-like	1	low	low	2	D	WT	CIN-high	low	low	low	low	low risk	3	C6	1	1	low	high	intermediate	2	CMS3
GSM656547	GSE26682	Surface crypt-like	0	low	low	2	D	WT	CIN-high	high	high	low	low	high risk	1	NA	0	0	high	high	intermediate	2	CMS4
GSM656548	GSE26682	Lower crypt-like	1	low	low	1	D	WT	CIN-high	high	high	low	low	low risk	1	C1	2	1	high	high	intermediate	3	CMS2
GSM656549	GSE26682	Lower crypt-like	1	low	low	4	NA	WT	CIN-high	high	high	low	low	low risk	3	C5	1	1	high	high	high	3	CMS4
GSM656550	GSE26682	Lower crypt-like	1	high	low	4	A	WT	CIN-low	high	high	low	low	low risk	3	C2	1	1	high	high	high	2	CMS1
GSM656551	GSE26682	Lower crypt-like	1	low	low	1	D	WT	CIN-high	high	low	low	low	low risk	1	C5	1	1	high	high	intermediate	2	CMS2
GSM656552	GSE26682	Lower crypt-like	1	low	intermediate	1	D	WT	CIN-high	low	low	low	low	high risk	1	C5	1	1	high	high	intermediate	2	CMS4
GSM656553	GSE26682	Lower crypt-like	1	low	low	1	NA	WT	CIN-high	low	low	low	low	low risk	1	C1	1	1	low	high	low	0	CMS2
GSM656554	GSE26682	CIMP-H like	0	low	low	3	NA	WT	CIN-low	high	low	low	low	low risk	1	C3	0	0	low	low	high	0	CMS3
GSM656555	GSE26682	Surface crypt-like	0	low	low	2	A	WT	CIN-low	low	low	low	low	low risk	1	C3	1	1	low	low	low	0	CMS3
GSM656556	GSE26682	Mixed	1	high	intermediate	4	D	WT	CIN-high	low	high	low	low	high risk	3	C4	1	0	high	high	high	2	NA
GSM656557	GSE26682	Surface crypt-like	1	high	low	2	A	WT	CIN-low	low	low	low	low	high risk	1	C3	0	1	low	high	intermediate	1	CMS3
GSM656558	GSE26682	Lower crypt-like	1	low	low	1	NA	WT	CIN-high	low	low	low	low	high risk	1	C1	1	1	low	high	low	1	CMS2
GSM656559	GSE26682	CIMP-H like	1	high	intermediate	3	A	BRAFm	CIN-low	high	low	low	high	low risk	2	C2	1	0	high	high	low	1	CMS1
GSM656560	GSE26682	Lower crypt-like	1	low	intermediate	5	D	WT	CIN-low	high	high	low	low	low risk	3	C6	2	1	high	high	high	3	CMS4
GSM656561	GSE26682	Surface crypt-like	1	low	low	2	A	WT	CIN-low	low	high	low	low	low risk	3	C6	2	1	low	high	intermediate	1	NA
GSM656562	GSE26682	Mesenchymal	0	high	intermediate	4	D	WT	CIN-high	low	high	low	low	high risk	3	C4	2	1	high	high	high	3	CMS4
GSM656563	GSE26682	Surface crypt-like	0	low	low	2	NA	WT	CIN-low	high	low	low	low	low risk	1	C5	1	1	high	low	high	1	NA
GSM656564	GSE26682	Surface crypt-like	1	low	low	3	A	WT	CIN-low	low	low	low	low	high risk	1	C3	0	1	high	low	low	1	CMS3
GSM656565	GSE26682	Surface crypt-like	0	low	low	1	NA	WT	CIN-high	high	low	low	low	high risk	1	C1	0	0	low	high	low	1	CMS2
GSM656566	GSE26682	Mesenchymal	0	low	low	3	A	WT	CIN-low	high	high	low	low	low risk	1	C1	1	0	low	low	high	2	CMS4
GSM656567	GSE26682	Lower crypt-like	1	low	high	5	D	WT	CIN-high	low	high	low	low	high risk	3	C5	2	2	high	low	high	2	CMS4
GSM656568	GSE26682	Lower crypt-like	1	low	intermediate	5	D	WT	CIN-high	low	high	low	low	high risk	3	C5	1	1	low	high	high	2	CMS4
GSM656569	GSE26682	Lower crypt-like	1	low	intermediate	5	D	WT	CIN-high	high	high	high	high	high risk	3	C5	2	1	high	high	high	3	CMS4
GSM656570	GSE26682	Lower crypt-like	1	low	low	4	NA	WT	CIN-low	high	low	low	low	low risk	2	C2	1	1	high	high	low	0	CMS1
GSM656571	GSE26682	Surface crypt-like	0	low	low	1	A	WT	CIN-low	high	high	low	low	low risk	1	C1	1	1	high	high	low	2	CMS2
GSM656572	GSE26682	Mesenchymal	0	low	intermediate	1	D	WT	CIN-high	high	low	low	low	high risk	1	C5	1	1	low	high	intermediate	3	CMS4
GSM656573	GSE26682	Lower crypt-like	1	low	low	2	A	WT	CIN-low	low	low	low	low	high risk	1	C3	1	0	low	low	intermediate	0	CMS3
GSM656574	GSE26682	Lower crypt-like	1	low	low	1	D	WT	CIN-high	high	low	low	low	low risk	3	C5	2	2	low	high	intermediate	2	CMS4
GSM656575	GSE26682	Lower crypt-like	1	low	low	4	A	WT	CIN-low	high	high	low	low	high risk	1	C2	1	1	high	high	intermediate	2	CMS4
GSM656576	GSE26682	Surface crypt-like	0	low	low	1	A	WT	CIN-high	high	low	low	low	high risk	1	C1	1	0	low	low	low	0	CMS2
GSM656577	GSE26682	Mesenchymal	0	high	high	4	D	WT	CIN-high	low	high	low	high	high risk	3	C4	1	1	high	high	high	2	CMS4
GSM656578	GSE26682	CIMP-H like	0	high	low	5	D	WT	CIN-high	high	high	low	low	low risk	2	C2	1	2	high	high	high	1	CMS1
GSM656579	GSE26682	Lower crypt-like	0	low	low	3	D	WT	CIN-high	high	low	low	low	low risk	1	C1	1	2	low	low	low	1	CMS2
GSM656580	GSE26682	Lower crypt-like	1	low	low	1	D	WT	CIN-high	high	low	low	low	high risk	1	C1	2	1	high	high	intermediate	1	CMS2
GSM656581	GSE26682	Surface crypt-like	0	high	intermediate	5	D	WT	CIN-low	high	low	low	low	high risk	3	C2	0	1	high	low	high	2	CMS3
GSM656582	GSE26682	Lower crypt-like	0	low	intermediate	5	D	WT	CIN-high	high	high	low	low	low risk	3	C5	1	1	high	high	high	3	CMS4
GSM656583	GSE26682	Lower crypt-like	1	high	low	2	A	WT	CIN-low	low	low	low	low	high risk	2	C2	1	1	high	low	intermediate	1	CMS1
GSM656584	GSE26682	Lower crypt-like	1	low	low	1	A	WT	CIN-high	high	high	low	low	low risk	1	C1	1	1	low	low	low	1	CMS3
GSM656585	GSE26682	Surface crypt-like	0	low	low	2	A	WT	CIN-low	low	low	low	low	low risk	3	C6	1	0	low	low	low	3	CMS3
GSM656586	GSE26682	Surface crypt-like	1	high	low	3	D	WT	CIN-low	low	low	low	low	low risk	3	C2	1	1	high	high	high	3	CMS3
GSM656587	GSE26682	CIMP-H like	1	high	low	3	A	BRAFm	CIN-low	high	low	low	low	low risk	2	C3	1	1	high	low	low	0	CMS3
GSM656588	GSE26682	Lower crypt-like	0	low	low	1	NA	WT	CIN-high	high	low	low	low	low risk	1	C1	1	1	high	high	intermediate	1	CMS2
GSM656589	GSE26682	Surface crypt-like	0	high	low	2	NA	WT	CIN-low	low	low	low	low	high risk	2	C2	2	2	low	high	low	1	CMS1
GSM656590	GSE26682	Surface crypt-like	1	high	low	3	A	WT	CIN-low	high	low	low	low	high risk	2	C2	1	1	low	low	intermediate	2	NA
GSM656591	GSE26682	Lower crypt-like	0	low	intermediate	1	D	WT	CIN-high	high	high	low	low	high risk	1	C5	1	0	high	high	high	3	CMS4
GSM656592	GSE26682	Lower crypt-like	1	low	low	1	D	WT	CIN-high	low	low	low	low	low risk	1	C5	1	1	high	high	high	1	CMS2
GSM656593	GSE26682	Surface crypt-like	0	low	low	1	A	WT	CIN-high	high	high	low	low	low risk	1	C1	1	1	high	high	intermediate	3	CMS2
GSM656594	GSE26682	Surface crypt-like	0	low	low	1	D	WT	CIN-high	high	high	low	low	high risk	1	C1	1	1	high	high	high	3	CMS4
GSM656595	GSE26682	Lower crypt-like	1	low	low	5	D	WT	CIN-high	high	high	low	high	high risk	3	C5	2	2	high	high	high	2	CMS4
GSM656596	GSE26682	Lower crypt-like	1	low	low	4	A	WT	CIN-high	low	high	low	low	high risk	1	C1	1	1	high	high	intermediate	3	CMS2
GSM656597	GSE26682	Surface crypt-like	0	low	low	5	D	WT	CIN-high	high	low	low	low	high risk	1	C3	0	0	low	low	intermediate	0	CMS3
GSM656598	GSE26682	Lower crypt-like	1	low	low	1	A	WT	CIN-low	high	low	low	low	high risk	1	C1	1	1	high	high	intermediate	2	CMS2
GSM656599	GSE26682	CIMP-H like	0	high	intermediate	2	NA	WT	CIN-low	high	high	low	high	low risk	2	C2	0	0	high	low	high	2	CMS1
GSM656600	GSE26682	Lower crypt-like	0	low	low	2	NA	WT	CIN-low	high	high	low	low	high risk	1	C5	1	1	high	high	high	2	NA
GSM656601	GSE26682	Lower crypt-like	1	low	low	1	D	WT	CIN-high	low	low	low	low	low risk	1	C5	2	1	low	high	intermediate	1	CMS2
GSM656602	GSE26682	Lower crypt-like	0	high	low	1	D	WT	CIN-high	low	high	low	high	low risk	3	C5	1	1	low	high	low	1	CMS4
GSM656603	GSE26682	CIMP-H like	1	high	low	3	D	BRAFm	CIN-low	high	low	low	low	low risk	2	C2	0	1	high	high	low	0	CMS1
GSM656604	GSE26682	Surface crypt-like	0	high	low	5	NA	WT	CIN-high	high	high	low	low	low risk	2	C3	1	1	low	high	low	1	CMS1
GSM656605	GSE26682	CIMP-H like	0	high	high	4	D	WT	CIN-high	high	high	low	high	high risk	3	C4	1	0	high	high	high	2	NA
GSM656606	GSE26682	Mesenchymal	0	high	low	5	D	WT	CIN-high	high	high	low	low	low risk	2	C2	2	1	low	low	low	1	NA
GSM656607	GSE26682	Lower crypt-like	1	high	low	5	D	WT	CIN-high	high	high	low	low	high risk	3	C5	1	2	high	high	intermediate	3	NA
GSM656608	GSE26682	Mesenchymal	0	low	intermediate	4	D	WT	CIN-high	high	low	low	low	high risk	3	C5	1	1	high	high	high	2	CMS4
GSM656609	GSE26682	Lower crypt-like	1	low	low	1	A	WT	CIN-high	high	high	low	low	high risk	1	C1	1	1	high	low	intermediate	0	CMS2
GSM656610	GSE26682	Lower crypt-like	1	low	low	1	D	WT	CIN-high	low	low	low	high	high risk	1	C1	1	1	low	high	intermediate	2	CMS2
GSM656611	GSE26682	Surface crypt-like	0	low	intermediate	3	D	WT	CIN-high	high	low	low	low	low risk	3	C5	0	1	low	high	high	2	CMS4
GSM656612	GSE26682	CIMP-H like	1	high	low	4	A	WT	CIN-low	high	high	low	low	low risk	2	C2	1	1	high	low	high	2	CMS1
GSM656613	GSE26682	Lower crypt-like	1	low	low	3	D	WT	CIN-high	low	low	low	low	low risk	3	C5	2	2	high	low	high	1	CMS4
GSM656614	GSE26682	Surface crypt-like	0	low	low	3	A	WT	CIN-high	high	high	low	low	high risk	1	C1	1	2	low	high	intermediate	1	CMS3
GSM656615	GSE26682	Surface crypt-like	0	low	low	1	D	WT	CIN-high	high	low	low	low	low risk	1	C1	0	1	low	high	low	2	CMS2
GSM656616	GSE26682	Lower crypt-like	0	low	low	4	D	WT	CIN-high	high	low	low	low	low risk	1	C5	1	1	high	low	high	3	CMS4
GSM656617	GSE26682	Lower crypt-like	0	high	high	5	D	WT	CIN-high	low	high	low	low	high risk	3	C4	1	0	low	low	high	3	CMS4
GSM656618	GSE26682	Lower crypt-like	1	low	low	1	NA	WT	CIN-high	high	high	low	low	low risk	1	C1	1	1	low	high	intermediate	1	CMS2
GSM656619	GSE26682	Mixed	1	low	intermediate	5	D	WT	CIN-high	low	high	low	low	low risk	3	C4	2	2	high	low	high	2	CMS4
GSM656620	GSE26682	Surface crypt-like	0	high	low	5	D	WT	CIN-high	high	high	low	low	high risk	3	C3	1	1	high	high	high	2	CMS3
GSM656621	GSE26682	Lower crypt-like	0	low	low	3	D	WT	CIN-high	high	low	low	low	low risk	1	C5	1	1	low	high	low	0	CMS2
GSM656622	GSE26682	Mesenchymal	0	high	intermediate	2	D	WT	CIN-high	high	high	low	low	low risk	3	C5	2	1	high	high	high	3	CMS4
GSM656623	GSE26682	Lower crypt-like	0	low	intermediate	1	D	WT	CIN-high	low	high	low	low	high risk	1	C5	1	1	high	high	intermediate	3	CMS4
GSM656624	GSE26682	Mesenchymal	0	low	intermediate	4	D	WT	CIN-high	high	low	low	low	low risk	3	C5	1	1	high	high	high	2	CMS4
GSM656625	GSE26682	Surface crypt-like	0	high	high	3	D	WT	CIN-high	low	high	low	high	low risk	3	C2	1	1	high	low	high	2	CMS3
GSM656626	GSE26682	Mesenchymal	0	high	high	4	D	WT	CIN-high	high	high	low	low	high risk	3	C4	1	1	low	high	high	3	CMS4
GSM656627	GSE26682	Lower crypt-like	1	low	low	5	D	WT	CIN-high	high	high	low	high	high risk	3	C5	1	1	low	high	intermediate	3	CMS4
GSM656628	GSE26682	Surface crypt-like	0	high	high	5	D	WT	CIN-high	high	low	low	low	high risk	3	C2	0	1	high	low	intermediate	2	CMS1
GSM656629	GSE26682	Lower crypt-like	0	low	low	1	D	WT	CIN-high	high	low	low	high	high risk	1	C1	1	1	low	low	low	2	CMS2
GSM656630	GSE26682	Lower crypt-like	0	low	intermediate	4	D	WT	CIN-high	high	high	low	low	high risk	3	C5	1	1	high	high	high	3	CMS4
GSM656631	GSE26682	Lower crypt-like	1	low	low	1	NA	WT	CIN-high	low	low	low	low	high risk	1	C1	1	1	low	high	low	1	CMS2
GSM656632	GSE26682	Mesenchymal	0	high	intermediate	4	D	WT	CIN-high	high	high	low	low	high risk	3	C5	1	1	high	high	high	3	CMS4
GSM656633	GSE26682	Lower crypt-like	0	low	low	1	D	WT	CIN-high	high	high	low	low	low risk	1	C1	2	2	low	high	intermediate	2	CMS4
GSM656634	GSE26682	Surface crypt-like	0	high	low	2	A	WT	CIN-low	high	high	low	low	low risk	2	C3	1	0	low	low	intermediate	3	CMS3
GSM656635	GSE26682	Lower crypt-like	1	low	low	1	A	WT	CIN-high	low	low	low	low	low risk	1	C1	1	2	low	low	intermediate	1	CMS2
GSM656636	GSE26682	Lower crypt-like	1	low	low	1	D	WT	CIN-high	low	high	high	low	high risk	1	C1	1	1	low	high	low	1	CMS2
GSM656637	GSE26682	CIMP-H like	0	high	low	2	D	WT	CIN-low	high	high	low	low	low risk	1	C5	0	1	high	high	high	2	NA
GSM656638	GSE26682	CIMP-H like	0	low	low	2	A	WT	CIN-low	high	high	low	low	low risk	1	C2	0	0	low	low	high	2	CMS1
GSM656639	GSE26682	Lower crypt-like	0	high	high	5	D	WT	CIN-high	low	high	high	high	low risk	3	C5	0	0	low	low	high	3	CMS4
GSM656640	GSE26682	Lower crypt-like	1	high	low	5	NA	WT	CIN-low	low	high	low	low	low risk	3	C4	2	2	high	high	high	2	CMS4
GSM656641	GSE26682	CIMP-H like	0	high	low	2	D	WT	CIN-low	low	high	low	low	low risk	2	NA	0	1	high	low	intermediate	0	CMS1
GSM656642	GSE26682	Lower crypt-like	1	high	low	3	D	WT	CIN-high	low	low	low	low	high risk	3	C5	1	1	low	high	intermediate	0	NA
GSM656643	GSE26682	Lower crypt-like	0	low	intermediate	2	NA	WT	CIN-low	high	high	low	low	high risk	1	C5	1	1	low	high	intermediate	1	CMS4
GSM656644	GSE26682	Lower crypt-like	1	low	low	1	A	WT	CIN-high	low	low	low	low	low risk	1	C1	1	1	low	high	low	0	CMS2
GSM656645	GSE26682	CIMP-H like	0	high	intermediate	2	D	WT	CIN-low	high	high	low	high	high risk	2	C2	1	1	high	high	high	2	CMS1
GSM656646	GSE26682	Lower crypt-like	1	low	low	1	A	WT	CIN-high	low	high	low	low	high risk	1	C1	1	1	low	high	low	1	CMS2
GSM656647	GSE26682	Mesenchymal	0	low	low	2	NA	WT	CIN-high	high	high	low	low	low risk	1	C5	0	0	high	low	intermediate	2	CMS4
GSM656648	GSE26682	Surface crypt-like	0	high	low	5	A	WT	CIN-low	high	high	low	low	low risk	2	C2	1	0	low	low	intermediate	1	CMS3
GSM656649	GSE26682	Mesenchymal	0	low	low	1	D	WT	CIN-high	high	high	low	low	high risk	1	C5	2	1	high	high	low	2	CMS2
GSM656650	GSE26682	Lower crypt-like	0	low	low	1	D	WT	CIN-high	high	low	low	low	high risk	1	C1	1	1	low	high	low	1	CMS2
GSM656651	GSE26682	Mesenchymal	0	low	low	3	D	WT	CIN-high	high	low	low	low	high risk	1	C5	1	1	high	high	intermediate	2	CMS4
GSM656652	GSE26682	Mesenchymal	0	low	intermediate	4	D	WT	CIN-high	high	low	high	high	low risk	1	C5	1	2	low	low	intermediate	1	CMS4
GSM656653	GSE26682	Lower crypt-like	0	low	low	1	NA	WT	CIN-low	high	low	low	low	low risk	1	C1	0	0	high	low	intermediate	1	CMS3
GSM656654	GSE26682	Surface crypt-like	0	high	low	5	A	WT	CIN-low	high	high	low	low	high risk	2	C3	0	0	high	low	intermediate	0	CMS3
GSM656655	GSE26682	CIMP-H like	0	high	low	5	NA	WT	CIN-high	high	high	low	low	low risk	2	C3	0	1	low	high	low	1	NA
GSM656656	GSE26682	CIMP-H like	0	high	low	5	D	BRAFm	CIN-low	high	high	low	low	low risk	2	C2	0	1	high	low	intermediate	2	CMS1
GSM656657	GSE26682	Lower crypt-like	0	high	low	1	D	WT	CIN-high	low	high	low	low	low risk	2	C3	1	2	low	high	intermediate	1	CMS3
GSM656658	GSE26682	Surface crypt-like	0	low	low	5	A	WT	CIN-low	high	high	low	low	low risk	1	C3	0	1	high	high	high	2	CMS3
GSM656659	GSE26682	Lower crypt-like	0	low	low	1	D	WT	CIN-high	high	high	low	low	high risk	1	C5	1	1	low	low	intermediate	0	CMS2
GSM656660	GSE26682	Mesenchymal	0	low	low	3	A	WT	CIN-low	high	high	low	low	high risk	1	C5	2	2	low	high	low	2	CMS4
GSM656661	GSE26682	Mesenchymal	0	low	low	3	NA	WT	CIN-high	high	low	low	low	low risk	1	C5	1	1	low	low	high	2	CMS4
GSM656662	GSE26682	Lower crypt-like	1	low	low	2	A	WT	CIN-high	high	high	low	low	high risk	1	C1	1	1	high	high	intermediate	3	NA
GSM656663	GSE26682	Lower crypt-like	1	low	low	1	A	WT	CIN-high	low	low	low	low	low risk	1	C1	1	2	low	low	low	0	NA
GSM656664	GSE26682	Mesenchymal	0	high	low	2	D	WT	CIN-low	high	high	low	low	low risk	3	C4	1	1	high	low	high	1	CMS4
GSM656665	GSE26682	Lower crypt-like	0	low	intermediate	4	NA	WT	CIN-high	high	low	low	low	high risk	1	C5	0	0	high	high	high	3	CMS4
GSM656666	GSE26682	Lower crypt-like	0	low	low	1	D	WT	CIN-high	high	low	high	low	high risk	1	C1	0	1	low	high	low	0	CMS2
GSM656667	GSE26682	Surface crypt-like	0	low	low	1	D	WT	CIN-high	high	low	low	low	high risk	1	C1	1	1	high	high	intermediate	1	NA
GSM656668	GSE26682	Lower crypt-like	0	low	low	3	D	WT	CIN-high	high	low	high	high	high risk	1	C5	1	0	low	high	intermediate	1	CMS2
GSM656669	GSE26682	Surface crypt-like	0	high	low	3	NA	BRAFm	CIN-low	low	low	low	low	low risk	2	C2	0	0	low	low	low	2	CMS3
GSM656670	GSE26682	CIMP-H like	0	high	low	2	D	WT	CIN-high	high	low	low	low	low risk	1	C5	0	0	low	high	low	1	CMS1
GSM656671	GSE26682	CIMP-H like	0	low	low	3	NA	WT	CIN-high	high	low	low	high	low risk	1	C1	1	1	low	high	high	2	CMS1
GSM656672	GSE26682	Lower crypt-like	1	low	low	1	A	WT	CIN-high	low	low	low	low	high risk	1	C1	2	1	high	low	low	1	CMS2
GSM656673	GSE26682	Lower crypt-like	0	low	low	1	A	WT	CIN-low	low	low	low	low	high risk	1	C1	2	2	high	low	intermediate	0	CMS3
GSM656674	GSE26682	Surface crypt-like	0	low	intermediate	5	NA	WT	CIN-low	high	high	low	low	high risk	1	C3	1	1	high	low	intermediate	2	CMS3
GSM656675	GSE26682	Lower crypt-like	1	low	low	5	D	WT	CIN-high	high	high	low	low	high risk	3	C5	2	2	high	high	high	3	CMS4
GSM656676	GSE26682	Lower crypt-like	1	low	intermediate	5	D	WT	CIN-high	low	high	low	low	low risk	3	C5	2	2	high	high	high	2	CMS4
GSM656677	GSE26682	CIMP-H like	0	high	high	2	NA	WT	CIN-low	high	high	low	high	high risk	3	C4	1	1	high	low	high	2	CMS1
GSM656678	GSE26682	Surface crypt-like	0	high	low	3	A	WT	CIN-low	low	high	low	low	high risk	1	C3	2	1	high	low	intermediate	1	CMS3
GSM656679	GSE26682	CIMP-H like	1	high	low	4	A	WT	CIN-low	high	high	low	low	low risk	2	C2	1	0	high	low	high	1	CMS1
GSM656680	GSE26682	Mesenchymal	0	high	intermediate	4	D	WT	CIN-high	high	low	high	high	low risk	3	C4	1	0	high	high	high	2	CMS4
GSM656681	GSE26682	Mesenchymal	0	low	intermediate	4	D	WT	CIN-high	high	high	low	high	high risk	3	C5	1	1	low	high	high	2	CMS4
GSM656682	GSE26682	Lower crypt-like	0	low	low	1	NA	WT	CIN-high	high	low	low	low	high risk	1	C1	0	1	high	high	intermediate	3	CMS2
GSM656683	GSE26682	Lower crypt-like	1	low	low	1	A	WT	CIN-high	low	low	low	low	low risk	1	C1	1	0	low	high	intermediate	1	CMS2
GSM656684	GSE26682	Lower crypt-like	0	low	low	1	D	WT	CIN-high	high	low	low	low	low risk	1	C1	0	0	low	high	low	0	CMS2
GSM656685	GSE26682	CIMP-H like	0	low	low	1	NA	WT	CIN-high	low	high	low	low	low risk	1	C1	1	1	low	high	low	1	CMS3
GSM656686	GSE26682	Mesenchymal	0	high	high	4	D	WT	CIN-high	low	high	low	low	low risk	3	C4	2	1	high	high	high	3	CMS4
GSM656687	GSE26682	Surface crypt-like	0	high	low	3	A	WT	CIN-low	low	low	low	low	high risk	2	C3	0	0	low	low	low	1	CMS3
GSM656688	GSE26682	Surface crypt-like	1	high	low	3	A	WT	CIN-high	low	low	low	high	low risk	2	C3	1	2	low	low	low	1	CMS3
GSM656689	GSE26682	Mesenchymal	0	low	low	5	D	WT	CIN-high	high	high	low	low	high risk	1	C6	1	1	high	high	intermediate	2	NA
GSM656690	GSE26682	Lower crypt-like	1	low	low	1	D	WT	CIN-high	low	high	low	low	low risk	1	C5	2	1	high	high	low	3	NA
GSM656691	GSE26682	CIMP-H like	1	high	intermediate	5	D	WT	CIN-high	low	high	low	low	low risk	3	C4	1	1	high	high	high	2	CMS4
GSM656692	GSE26682	Surface crypt-like	1	high	low	3	D	WT	CIN-high	high	low	low	low	high risk	3	C3	1	1	high	low	high	2	CMS3
GSM656693	GSE26682	CIMP-H like	1	high	intermediate	5	D	WT	CIN-low	high	high	low	low	high risk	3	C2	2	2	high	high	high	3	CMS4
GSM656694	GSE26682	Lower crypt-like	1	low	low	2	NA	WT	CIN-high	low	high	low	low	low risk	1	C2	1	1	low	high	low	1	CMS3
GSM656695	GSE26682	Lower crypt-like	1	low	low	1	D	WT	CIN-high	low	high	low	low	low risk	1	C1	1	2	low	high	high	3	CMS2
GSM656696	GSE26682	Lower crypt-like	1	low	low	1	NA	WT	CIN-high	high	high	low	low	low risk	1	C5	2	1	high	high	low	2	CMS2
GSM656697	GSE26682	Mesenchymal	0	high	intermediate	4	NA	WT	CIN-low	high	high	low	low	low risk	3	C4	1	1	high	high	high	3	CMS4
GSM656698	GSE26682	Lower crypt-like	1	high	low	1	D	WT	CIN-high	low	high	high	high	low risk	1	C5	2	1	low	high	intermediate	1	NA
GSM656699	GSE26682	Lower crypt-like	1	low	low	5	D	WT	CIN-high	low	high	low	low	high risk	1	C5	2	2	high	high	high	2	CMS4
GSM656700	GSE26682	Lower crypt-like	1	low	low	3	A	WT	CIN-high	low	high	low	low	low risk	1	C1	1	1	low	low	intermediate	0	CMS3
GSM656701	GSE26682	Surface crypt-like	1	high	low	3	D	WT	CIN-low	low	low	low	low	low risk	3	C3	1	1	high	low	intermediate	1	CMS3
GSM656702	GSE26682	Lower crypt-like	1	low	low	2	A	WT	CIN-low	high	high	low	low	low risk	1	C1	1	2	high	high	intermediate	2	CMS3
GSM656703	GSE26682	Lower crypt-like	1	low	low	5	D	WT	CIN-high	low	high	low	low	low risk	3	C5	1	1	low	high	low	2	CMS4
GSM656704	GSE26682	Mixed	1	low	low	5	D	WT	CIN-high	high	high	low	low	low risk	3	C5	2	1	high	high	high	3	CMS4
GSM656705	GSE26682	CIMP-H like	1	high	low	4	A	BRAFm	CIN-low	low	high	low	low	low risk	2	C2	1	1	high	high	intermediate	2	CMS1
GSM656706	GSE26682	CIMP-H like	1	high	intermediate	5	D	WT	CIN-high	low	low	low	low	low risk	3	C4	2	2	high	low	high	3	NA
GSM656707	GSE26682	Surface crypt-like	0	low	low	3	A	WT	CIN-high	low	low	low	low	low risk	1	C3	0	1	low	high	low	1	CMS3
GSM656708	GSE26682	Surface crypt-like	0	high	low	5	D	WT	CIN-high	high	low	low	low	low risk	3	C3	2	1	low	high	low	1	CMS3
GSM656709	GSE26682	CIMP-H like	0	high	intermediate	4	D	WT	CIN-high	high	high	low	low	low risk	3	C2	2	2	high	low	high	2	NA
GSM656710	GSE26682	Lower crypt-like	1	low	low	4	D	WT	CIN-high	high	low	high	low	high risk	3	C5	2	2	high	high	intermediate	1	NA
GSM656711	GSE26682	CIMP-H like	1	high	intermediate	4	D	BRAFm	CIN-high	high	high	low	low	high risk	2	C2	2	0	high	high	low	3	CMS1
GSM656712	GSE26682	Surface crypt-like	0	low	intermediate	1	NA	WT	CIN-high	high	high	high	low	low risk	1	C6	1	1	low	high	intermediate	1	CMS4
GSM656713	GSE26682	Surface crypt-like	0	high	low	5	D	WT	CIN-high	high	low	low	low	low risk	1	C3	1	0	low	high	intermediate	2	CMS3
GSM656714	GSE26682	Lower crypt-like	1	low	low	1	D	WT	CIN-high	high	low	low	low	high risk	1	C5	1	1	low	high	low	2	CMS2
GSM656715	GSE26682	CIMP-H like	1	high	low	4	D	WT	CIN-low	low	high	low	high	low risk	2	C2	1	0	high	high	high	3	CMS1
GSM656716	GSE26682	Lower crypt-like	0	low	low	1	D	WT	CIN-high	high	low	low	high	low risk	1	C5	0	0	low	high	intermediate	0	CMS2
GSM656717	GSE26682	Lower crypt-like	0	low	low	1	D	WT	CIN-high	high	low	low	low	high risk	1	C5	1	0	high	high	high	2	CMS2
GSM656718	GSE26682	Lower crypt-like	0	low	low	1	NA	WT	CIN-high	high	low	low	low	high risk	1	C1	0	1	low	high	low	1	CMS3
GSM656719	GSE26682	Lower crypt-like	0	low	low	1	D	WT	CIN-high	high	low	low	low	low risk	1	C5	0	0	low	high	intermediate	0	CMS2
GSM656720	GSE26682	Lower crypt-like	1	low	intermediate	2	D	WT	CIN-high	low	high	low	low	high risk	1	C1	1	1	low	high	low	1	CMS2
GSM656721	GSE26682	Lower crypt-like	0	low	intermediate	1	D	WT	CIN-high	low	high	low	high	high risk	1	C1	2	1	low	high	low	1	CMS4
GSM656722	GSE26682	Mesenchymal	0	high	high	4	D	WT	CIN-high	high	high	low	low	high risk	3	C4	2	1	high	low	high	2	CMS4
GSM656723	GSE26682	Lower crypt-like	0	high	high	4	D	WT	CIN-high	high	high	high	low	low risk	3	C5	1	1	high	high	high	3	CMS4
GSM656724	GSE26682	CIMP-H like	0	high	intermediate	5	NA	BRAFm	CIN-low	high	low	low	high	low risk	2	C2	0	0	high	high	high	2	CMS1
GSM656725	GSE26682	Lower crypt-like	0	low	low	1	A	WT	CIN-low	high	low	low	low	low risk	1	C1	0	0	high	high	low	1	CMS2
GSM656726	GSE26682	CIMP-H like	1	high	high	5	D	WT	CIN-high	low	high	low	low	high risk	3	C2	2	2	high	high	high	3	CMS4
GSM656727	GSE26682	CIMP-H like	0	high	high	4	D	WT	CIN-high	high	low	low	low	high risk	3	C5	1	1	high	high	high	3	CMS4
GSM656728	GSE26682	Lower crypt-like	0	low	low	1	D	WT	CIN-high	high	low	low	high	high risk	1	C1	2	2	low	high	low	1	CMS2
GSM656729	GSE26682	Surface crypt-like	0	high	low	5	NA	WT	CIN-high	high	high	low	low	low risk	3	C2	0	1	low	low	intermediate	2	CMS3
GSM656730	GSE26682	Lower crypt-like	0	low	low	1	NA	WT	CIN-high	high	high	low	low	low risk	1	C1	2	2	low	high	low	1	CMS2
GSM656731	GSE26682	Lower crypt-like	1	low	intermediate	1	D	WT	CIN-high	high	high	low	low	high risk	1	C5	1	1	low	low	high	3	CMS4
GSM656732	GSE26682	Lower crypt-like	1	low	low	1	D	WT	CIN-high	low	low	low	low	high risk	1	C5	1	1	low	high	low	2	CMS2
GSM656733	GSE26682	Surface crypt-like	0	low	low	5	D	WT	CIN-high	low	high	low	low	high risk	1	C3	2	2	low	high	intermediate	0	CMS3
GSM656734	GSE26682	CIMP-H like	0	high	low	3	D	WT	CIN-high	high	high	low	low	high risk	3	C3	2	2	low	low	intermediate	1	CMS3
GSM656735	GSE26682	Lower crypt-like	1	low	low	1	D	WT	CIN-high	low	low	low	low	low risk	1	C5	1	2	low	high	intermediate	1	NA
GSM656736	GSE26682	CIMP-H like	1	high	low	4	A	WT	CIN-low	high	high	low	high	low risk	2	C2	0	1	low	low	low	0	CMS1
GSM656737	GSE26682	Mesenchymal	0	high	high	5	D	WT	CIN-high	low	high	low	low	low risk	3	C4	2	2	high	high	high	3	CMS4
GSM656738	GSE26682	Lower crypt-like	0	low	low	1	D	WT	CIN-high	high	high	high	low	low risk	1	C1	1	1	low	high	low	1	CMS2
GSM656739	GSE26682	Lower crypt-like	1	low	low	2	D	WT	CIN-high	low	low	low	low	low risk	1	C1	1	2	low	high	intermediate	1	NA
GSM656740	GSE26682	Mesenchymal	0	high	high	4	D	WT	CIN-high	high	high	low	high	high risk	2	C4	0	0	high	low	high	1	CMS1
GSM656741	GSE26682	Mesenchymal	0	high	high	4	D	WT	CIN-high	high	high	low	low	high risk	3	C4	1	0	high	high	high	2	CMS4
GSM656742	GSE26682	Lower crypt-like	1	low	low	1	D	WT	CIN-high	low	low	low	low	high risk	3	C5	2	1	high	high	high	3	CMS4
GSM656743	GSE26682	Surface crypt-like	0	high	low	5	A	WT	CIN-low	high	low	low	low	high risk	1	C3	0	1	low	low	low	1	CMS3
GSM656744	GSE26682	Surface crypt-like	0	high	low	5	D	WT	CIN-high	high	low	low	high	low risk	1	C3	0	1	low	low	intermediate	2	CMS3
GSM656745	GSE26682	Lower crypt-like	0	low	low	2	D	WT	CIN-high	high	high	low	low	low risk	1	C2	0	1	high	high	intermediate	1	NA
GSM656746	GSE26682	Surface crypt-like	0	low	low	2	A	WT	CIN-low	high	high	low	low	low risk	1	C3	1	1	high	high	intermediate	1	CMS3
GSM656747	GSE26682	Lower crypt-like	0	low	low	3	D	WT	CIN-high	high	high	low	low	low risk	1	C5	1	1	high	high	high	2	CMS4
GSM656748	GSE26682	Lower crypt-like	0	low	low	1	A	WT	CIN-high	high	low	low	low	high risk	1	C1	1	1	high	high	intermediate	0	CMS2
GSM656749	GSE26682	Lower crypt-like	1	low	low	1	D	WT	CIN-high	low	low	low	low	high risk	1	C5	2	1	high	high	intermediate	3	CMS2
GSM656750	GSE26682	Lower crypt-like	0	low	low	1	D	WT	CIN-high	high	low	low	low	low risk	1	C5	1	1	low	high	high	1	CMS4
GSM656751	GSE26682	CIMP-H like	0	high	low	4	D	WT	CIN-high	high	high	high	low	low risk	3	C2	0	0	high	low	intermediate	1	CMS1
GSM656752	GSE26682	Lower crypt-like	0	low	low	1	D	WT	CIN-high	high	high	low	low	low risk	1	C1	0	0	low	high	low	0	CMS2
GSM656753	GSE26682	Surface crypt-like	0	low	low	5	D	WT	CIN-high	high	low	low	low	high risk	3	C1	0	1	high	low	intermediate	1	CMS3
GSM656754	GSE26682	Mesenchymal	0	high	intermediate	4	NA	WT	CIN-high	high	high	high	high	high risk	3	C4	0	0	high	low	high	2	NA
GSM656755	GSE26682	Surface crypt-like	0	high	intermediate	3	D	WT	CIN-low	high	high	low	low	low risk	3	C1	1	1	high	high	intermediate	2	CMS4
GSM656756	GSE26682	Surface crypt-like	0	low	intermediate	1	D	WT	CIN-high	high	low	low	low	high risk	1	C5	0	1	low	high	intermediate	2	CMS4
GSM656757	GSE26682	Lower crypt-like	0	low	intermediate	1	D	WT	CIN-high	low	low	low	low	low risk	3	C5	1	1	low	high	low	1	CMS4
GSM656758	GSE26682	Surface crypt-like	0	low	low	5	NA	WT	CIN-high	high	high	low	low	low risk	1	C1	1	1	low	high	low	2	CMS3
GSM656759	GSE26682	Surface crypt-like	0	high	low	5	D	WT	CIN-high	high	low	low	low	low risk	2	C3	1	1	low	high	low	0	CMS3
GSM656760	GSE26682	Lower crypt-like	0	low	low	4	D	WT	CIN-high	high	low	low	low	low risk	1	C5	1	1	low	high	intermediate	2	NA
GSM656761	GSE26682	Mixed	0	low	low	1	D	WT	CIN-high	high	low	low	low	high risk	1	C5	1	1	high	high	high	3	CMS4
GSM656762	GSE26682	Lower crypt-like	1	high	low	5	D	WT	CIN-high	low	low	low	low	low risk	3	C5	2	2	high	high	high	2	CMS4
GSM656763	GSE26682	Lower crypt-like	0	low	low	1	D	WT	CIN-high	high	low	low	low	low risk	1	C5	0	0	low	high	low	2	NA
GSM656764	GSE26682	Mesenchymal	0	high	high	4	D	WT	CIN-high	high	high	low	low	high risk	3	C4	1	1	high	high	high	3	CMS4
GSM656765	GSE26682	CIMP-H like	0	high	intermediate	2	D	WT	CIN-high	high	high	low	low	high risk	2	C2	1	0	high	low	high	2	CMS1
GSM656766	GSE26682	Lower crypt-like	0	low	low	3	D	WT	CIN-high	high	high	low	low	low risk	1	C1	1	1	high	high	intermediate	1	NA
GSM656767	GSE26682	CIMP-H like	0	high	low	2	D	WT	CIN-low	high	high	low	high	low risk	3	C5	1	1	high	high	intermediate	3	NA
GSM656768	GSE26682	Lower crypt-like	1	low	low	1	D	WT	CIN-high	low	low	low	low	high risk	1	C1	1	1	low	high	low	1	CMS2
GSM656769	GSE26682	Lower crypt-like	1	low	low	1	D	WT	CIN-high	low	low	high	low	low risk	1	C1	1	1	low	high	high	0	CMS2
GSM656770	GSE26682	Lower crypt-like	1	low	low	1	D	WT	CIN-high	high	low	low	low	high risk	3	C5	2	2	high	high	high	2	NA
GSM656771	GSE26682	Lower crypt-like	0	low	low	2	A	WT	CIN-low	high	low	low	high	low risk	1	C1	0	0	low	high	low	1	CMS2
GSM656772	GSE26682	Lower crypt-like	1	low	low	1	A	WT	CIN-high	high	high	high	low	high risk	1	C1	2	2	low	low	low	1	CMS3
GSM656773	GSE26682	Lower crypt-like	0	low	low	1	NA	WT	CIN-high	high	high	low	low	low risk	1	C1	1	0	low	high	low	1	CMS2
GSM656774	GSE26682	Lower crypt-like	0	low	low	1	NA	WT	CIN-high	high	low	low	low	low risk	1	C1	0	1	low	high	low	1	CMS2
GSM656775	GSE26682	Lower crypt-like	1	low	low	1	D	WT	CIN-high	high	low	low	low	high risk	1	C5	1	1	high	high	high	2	CMS4
GSM656776	GSE26682	Lower crypt-like	1	low	low	1	D	WT	CIN-high	low	low	low	low	high risk	3	C5	1	0	low	high	intermediate	2	CMS4
GSM656777	GSE26682	Mesenchymal	0	high	high	5	A	WT	CIN-low	low	high	low	low	high risk	3	C4	1	1	high	high	high	2	CMS4
GSM656778	GSE26682	Lower crypt-like	1	low	low	1	D	WT	CIN-high	high	low	low	low	high risk	1	C1	1	1	high	high	low	1	CMS2
GSM656779	GSE26682	Lower crypt-like	0	low	low	1	D	WT	CIN-high	high	high	low	low	low risk	1	C5	1	1	high	low	intermediate	1	CMS4
GSM656780	GSE26682	Surface crypt-like	0	low	low	3	NA	WT	CIN-high	high	high	low	low	low risk	1	C1	1	1	low	high	low	1	CMS3
GSM656781	GSE26682	Lower crypt-like	0	low	low	3	D	WT	CIN-high	high	high	high	low	low risk	1	C5	0	0	low	low	low	1	CMS2
GSM656782	GSE26682	Lower crypt-like	1	high	low	4	D	WT	CIN-low	low	low	low	high	high risk	3	C2	1	1	high	high	intermediate	2	NA
GSM656783	GSE26682	Lower crypt-like	1	low	low	2	A	WT	CIN-low	low	high	low	low	low risk	1	C6	2	2	high	high	high	1	NA
GSM656784	GSE26682	Surface crypt-like	0	high	low	3	A	WT	CIN-low	low	low	low	high	high risk	1	C3	0	0	low	low	low	1	CMS3
GSM656785	GSE26682	Surface crypt-like	0	high	low	3	A	WT	CIN-low	low	low	low	low	low risk	1	C3	1	1	low	low	low	0	CMS3
GSM656786	GSE26682	CIMP-H like	0	low	low	2	A	WT	CIN-low	high	high	low	low	high risk	1	C1	0	1	high	high	low	0	CMS1
GSM656787	GSE26682	Surface crypt-like	1	high	low	3	A	WT	CIN-low	high	low	low	low	high risk	2	C3	0	1	low	low	low	0	CMS3
GSM656788	GSE26682	Lower crypt-like	0	low	low	1	D	WT	CIN-high	high	low	low	low	low risk	2	C5	1	2	low	high	low	0	CMS2
GSM656789	GSE26682	CIMP-H like	0	high	low	5	D	BRAFm	CIN-low	high	low	low	low	high risk	2	C2	0	0	high	high	high	2	CMS1
GSM656790	GSE26682	Lower crypt-like	0	low	low	1	A	WT	CIN-low	high	low	low	low	high risk	1	C1	0	0	high	high	intermediate	2	CMS2
GSM656791	GSE26682	Surface crypt-like	0	high	intermediate	5	A	WT	CIN-high	high	high	high	low	low risk	2	C3	0	1	low	high	low	1	CMS3
GSM656792	GSE26682	Surface crypt-like	0	low	low	5	NA	WT	CIN-high	high	low	low	low	high risk	1	C3	1	0	low	high	low	0	CMS3
GSM656793	GSE26682	CIMP-H like	0	high	low	2	D	WT	CIN-high	high	high	low	low	high risk	2	C2	1	0	low	high	low	2	CMS1
GSM656794	GSE26682	Lower crypt-like	1	low	low	2	D	WT	CIN-high	high	low	low	low	low risk	1	C1	1	1	high	high	intermediate	2	CMS4
GSM656795	GSE26682	Lower crypt-like	1	low	low	1	NA	WT	CIN-high	high	low	low	low	high risk	1	C1	0	0	low	high	low	1	CMS2
GSM656796	GSE26682	Lower crypt-like	0	low	low	1	D	WT	CIN-high	high	low	low	low	high risk	1	C1	1	1	high	high	low	1	NA
GSM656797	GSE26682	Lower crypt-like	0	low	low	1	D	WT	CIN-high	high	low	low	low	low risk	1	C5	1	0	low	high	intermediate	1	CMS2
GSM656798	GSE26682	Mesenchymal	1	high	intermediate	4	A	WT	CIN-low	low	high	low	low	low risk	3	C2	1	2	high	high	high	3	CMS4
GSM656799	GSE26682	Lower crypt-like	0	low	intermediate	1	D	WT	CIN-high	high	high	low	low	high risk	1	C5	1	0	high	high	intermediate	3	CMS4
GSM656800	GSE26682	Lower crypt-like	1	low	low	2	A	WT	CIN-high	low	high	low	high	low risk	1	C1	1	1	low	high	low	1	CMS3
GSM656801	GSE26682	Surface crypt-like	0	low	low	1	A	WT	CIN-high	high	high	low	low	low risk	1	C1	1	1	low	high	low	0	CMS2
GSM656802	GSE26682	Lower crypt-like	1	low	low	1	D	WT	CIN-high	high	high	low	low	high risk	1	C5	2	2	high	low	intermediate	3	NA
GSM656803	GSE26682	Lower crypt-like	0	low	low	2	D	WT	CIN-high	low	low	low	low	low risk	1	C1	1	1	low	high	intermediate	0	CMS3
GSM656804	GSE26682	Lower crypt-like	1	low	low	2	A	WT	CIN-high	low	low	low	low	high risk	1	C3	1	1	low	high	low	1	CMS3
GSM656805	GSE26682	Lower crypt-like	0	low	low	3	D	WT	CIN-high	high	high	low	low	high risk	1	C1	1	1	low	high	low	1	CMS2
GSM656806	GSE26682	Lower crypt-like	0	low	low	1	D	WT	CIN-high	low	low	high	low	low risk	1	C1	1	2	low	low	low	1	CMS2
GSM656807	GSE26682	Surface crypt-like	0	low	low	1	D	WT	CIN-high	high	high	low	low	low risk	1	C5	1	1	low	low	low	1	CMS2
GSM656808	GSE26682	Lower crypt-like	0	low	low	3	NA	WT	CIN-high	high	low	low	low	low risk	1	C5	1	1	low	low	intermediate	2	CMS2
GSM656809	GSE26682	Lower crypt-like	1	low	low	1	D	WT	CIN-high	high	high	low	low	low risk	1	C1	2	1	low	high	intermediate	1	CMS2
GSM656810	GSE26682	Lower crypt-like	0	low	low	1	NA	WT	CIN-high	high	low	low	low	low risk	1	C1	1	1	high	high	low	1	CMS2
GSM656811	GSE26682	Surface crypt-like	1	high	low	3	D	WT	CIN-low	high	low	low	low	low risk	3	C3	2	2	high	low	high	1	CMS3
GSM656812	GSE26682	Mesenchymal	0	low	intermediate	4	D	WT	CIN-high	high	high	low	low	high risk	3	C2	1	1	low	low	intermediate	1	CMS4
GSM656813	GSE26682	Surface crypt-like	0	low	low	3	D	WT	CIN-high	high	low	low	low	high risk	1	C1	1	1	low	high	intermediate	0	CMS3
GSM656814	GSE26682	Lower crypt-like	0	low	low	1	NA	WT	CIN-high	high	high	low	low	low risk	1	C1	2	2	low	high	low	1	CMS2
GSM656815	GSE26682	Surface crypt-like	0	low	low	3	D	WT	CIN-high	high	low	high	low	high risk	1	C1	1	1	high	high	high	1	CMS3
GSM656816	GSE26682	Mixed	1	high	low	4	D	WT	CIN-low	high	high	low	low	high risk	3	C4	1	2	high	high	high	2	CMS4
GSM656817	GSE26682	Lower crypt-like	0	low	low	2	NA	WT	CIN-high	high	low	low	low	high risk	1	C1	1	1	low	high	low	1	CMS2
GSM656818	GSE26682	Surface crypt-like	0	high	low	5	A	WT	CIN-low	high	high	low	low	high risk	2	C3	1	2	low	low	intermediate	2	CMS3
GSM656819	GSE26682	Lower crypt-like	1	low	low	5	D	WT	CIN-high	high	high	low	low	high risk	3	C5	1	1	high	high	high	3	CMS4
GSM656820	GSE26682	CIMP-H like	1	high	low	4	A	BRAFm	CIN-low	low	low	low	low	low risk	2	C2	1	1	high	low	low	1	CMS1
GSM656821	GSE26682	Lower crypt-like	0	low	low	3	D	WT	CIN-high	high	low	low	high	low risk	1	C1	0	1	low	high	low	2	CMS2
GSM656822	GSE26682	CIMP-H like	1	high	low	4	D	WT	CIN-high	low	high	low	low	low risk	2	C2	1	1	low	high	high	2	CMS1
GSM656823	GSE26682	CIMP-H like	0	high	low	2	D	WT	CIN-low	high	high	low	low	low risk	3	C2	1	1	low	high	intermediate	1	CMS1
GSM656824	GSE26682	Mesenchymal	0	high	high	5	D	WT	CIN-high	low	high	low	low	low risk	3	C4	2	2	high	high	high	3	CMS4
GSM656825	GSE26682	Mesenchymal	0	high	high	5	D	WT	CIN-high	high	high	low	low	high risk	3	C4	2	2	high	high	high	2	CMS4
GSM656826	GSE26682	Lower crypt-like	0	low	low	4	D	WT	CIN-high	high	high	low	low	high risk	1	C5	1	1	high	high	high	2	CMS4
GSM656827	GSE26682	Lower crypt-like	1	low	low	1	D	WT	CIN-high	low	low	high	high	high risk	1	C5	2	2	low	high	intermediate	1	CMS2
GSM656828	GSE26682	Lower crypt-like	0	low	low	1	D	WT	CIN-high	low	low	high	low	low risk	1	C1	0	0	high	high	low	0	CMS2
GSM656829	GSE26682	Lower crypt-like	0	low	low	3	D	WT	CIN-high	high	low	low	low	low risk	1	C1	1	1	low	high	intermediate	1	CMS2
GSM656830	GSE26682	Lower crypt-like	1	low	low	1	D	WT	CIN-high	low	low	high	high	high risk	1	C1	1	0	low	high	low	0	CMS2
GSM656831	GSE26682	Lower crypt-like	1	low	low	2	A	WT	CIN-low	high	high	low	low	low risk	1	C3	1	1	low	low	low	1	CMS3
GSM656832	GSE26682	Lower crypt-like	1	low	low	1	D	WT	CIN-high	low	low	low	low	high risk	1	C5	1	1	low	high	intermediate	2	CMS2
GSM656833	GSE26682	Lower crypt-like	1	low	low	1	D	WT	CIN-high	high	low	high	low	high risk	3	C5	2	2	high	high	intermediate	1	NA
GSM656834	GSE26682	Lower crypt-like	1	low	low	1	NA	WT	CIN-high	low	low	low	low	high risk	1	C1	0	0	high	high	intermediate	2	CMS2
GSM656835	GSE26682	Surface crypt-like	0	low	low	5	A	WT	CIN-low	high	high	low	low	low risk	1	C3	0	1	low	low	low	1	CMS3
GSM656836	GSE26682	Lower crypt-like	1	low	low	1	D	WT	CIN-high	low	low	high	low	high risk	1	C1	1	1	low	high	low	1	CMS2
GSM656837	GSE26682	CIMP-H like	1	high	low	4	D	BRAFm	CIN-low	low	low	low	low	low risk	2	C2	0	0	low	high	low	0	CMS1
GSM656838	GSE26682	Lower crypt-like	1	high	intermediate	1	D	WT	CIN-high	low	low	low	low	high risk	3	C5	2	2	low	high	intermediate	1	NA
GSM656839	GSE26682	Surface crypt-like	0	low	low	1	NA	WT	CIN-high	low	low	high	high	high risk	1	C3	1	1	low	high	low	1	CMS2
GSM656840	GSE26682	Lower crypt-like	1	low	low	1	A	WT	CIN-high	low	low	low	low	low risk	1	C1	1	1	low	high	intermediate	0	CMS2
GSM656841	GSE26682	Surface crypt-like	0	high	low	3	A	WT	CIN-low	low	low	low	low	high risk	1	C3	0	0	low	low	low	0	CMS3
GSM656842	GSE26682	Surface crypt-like	1	high	low	3	A	WT	CIN-high	high	low	low	low	high risk	2	C3	1	2	low	low	intermediate	0	CMS3
GSM656843	GSE26682	Lower crypt-like	1	low	low	1	D	WT	CIN-high	low	high	low	low	low risk	1	C5	2	2	high	high	high	2	CMS4
GSM656844	GSE26682	Lower crypt-like	1	low	low	2	A	WT	CIN-high	low	low	low	low	high risk	1	C1	0	0	low	high	low	1	CMS3
GSM656845	GSE26682	Surface crypt-like	1	low	low	4	A	WT	CIN-low	high	high	low	low	low risk	1	C3	1	1	high	low	low	1	CMS3
GSM656846	GSE26682	Lower crypt-like	1	low	low	1	D	WT	CIN-high	low	low	high	low	low risk	2	C1	2	2	low	high	intermediate	0	CMS3
GSM656847	GSE26682	Mesenchymal	1	high	high	5	D	WT	CIN-high	high	low	low	low	high risk	3	C4	2	1	high	high	high	2	CMS4
GSM656848	GSE26682	Surface crypt-like	1	high	low	3	NA	WT	CIN-low	low	low	low	low	low risk	2	C3	1	1	low	high	intermediate	0	CMS3
GSM656849	GSE26682	CIMP-H like	1	high	intermediate	4	D	BRAFm	CIN-high	high	high	low	high	low risk	2	NA	1	0	high	low	intermediate	1	CMS1
GSM656850	GSE26682	Lower crypt-like	1	low	low	4	A	WT	CIN-high	low	low	low	low	low risk	1	C5	1	1	low	high	intermediate	2	CMS2
GSM656851	GSE26682	CIMP-H like	1	high	high	4	D	WT	CIN-low	high	high	low	low	high risk	2	C2	1	1	high	high	high	2	NA
GSM656852	GSE26682	Lower crypt-like	1	low	low	1	D	WT	CIN-high	high	low	low	low	high risk	1	C1	2	2	low	high	low	0	CMS2
GSM656853	GSE26682	Lower crypt-like	1	low	low	1	D	WT	CIN-high	high	low	low	low	high risk	1	C5	1	1	low	high	low	0	CMS2
GSM656854	GSE26682	Surface crypt-like	1	high	low	3	A	BRAFm	CIN-low	high	low	low	low	high risk	2	C2	1	1	high	low	high	2	CMS3
GSM656855	GSE26682	Lower crypt-like	1	low	low	2	A	WT	CIN-low	low	low	low	low	low risk	1	C1	0	1	low	high	intermediate	1	NA
GSM656856	GSE26682	Lower crypt-like	0	low	high	5	D	WT	CIN-high	low	high	low	low	low risk	3	C5	1	1	high	low	high	3	CMS4
GSM656857	GSE26682	Lower crypt-like	1	low	low	2	A	WT	CIN-high	high	high	low	low	high risk	1	C1	1	0	high	high	intermediate	1	NA
GSM656858	GSE26682	Lower crypt-like	1	low	low	1	D	WT	CIN-high	high	low	high	high	high risk	1	NA	2	2	high	high	high	3	CMS2
GSM656859	GSE26682	CIMP-H like	1	high	low	3	NA	WT	CIN-high	high	low	low	low	low risk	2	C2	1	1	high	high	low	0	CMS1
GSM656860	GSE26682	Surface crypt-like	0	high	intermediate	3	NA	WT	CIN-high	low	high	low	low	low risk	2	NA	2	2	low	high	low	0	CMS3
GSM656861	GSE26682	Lower crypt-like	1	low	low	1	D	WT	CIN-high	low	low	low	low	low risk	1	C1	2	2	low	high	intermediate	1	CMS2
GSM656862	GSE26682	Lower crypt-like	1	low	low	1	D	WT	CIN-high	low	low	high	low	low risk	1	C5	1	2	low	low	high	1	CMS2
GSM656863	GSE26682	Lower crypt-like	1	low	intermediate	5	D	WT	CIN-high	high	low	low	low	high risk	3	C5	1	2	high	high	high	3	CMS4
GSM656864	GSE26682	CIMP-H like	1	high	low	4	NA	WT	CIN-low	high	high	low	low	high risk	2	C2	1	0	high	high	high	1	CMS1
GSM656865	GSE26682	Lower crypt-like	1	low	low	3	A	WT	CIN-high	low	low	low	low	low risk	1	C3	1	1	low	low	high	0	CMS3
GSM656866	GSE26682	Surface crypt-like	1	high	low	3	D	BRAFm	CIN-high	low	high	low	low	high risk	2	C3	1	1	low	low	low	0	CMS3
GSM656867	GSE26682	Surface crypt-like	1	high	low	3	A	WT	CIN-low	high	low	low	low	low risk	2	C3	0	0	low	low	intermediate	1	CMS3
GSM656868	GSE26682	Lower crypt-like	1	low	low	3	D	WT	CIN-high	low	low	low	low	low risk	1	C1	1	1	high	low	low	1	NA
GSM656869	GSE26682	Lower crypt-like	1	low	low	1	A	WT	CIN-high	low	high	low	low	high risk	1	C3	0	0	low	low	low	1	CMS3
GSM656870	GSE26682	Lower crypt-like	0	low	intermediate	2	NA	WT	CIN-high	high	low	high	low	low risk	1	C3	1	1	low	low	low	1	CMS3
GSM656871	GSE26682	Mesenchymal	1	high	intermediate	5	D	WT	CIN-low	low	high	low	low	low risk	3	C2	1	1	high	high	high	3	CMS4
GSM656872	GSE26682	Lower crypt-like	1	low	low	1	D	WT	CIN-high	high	high	low	low	high risk	1	C1	1	2	low	high	low	1	NA
GSM757713	GSE30540	Lower crypt-like	1	high	low	1	A	WT	CIN-high	high	low	low	low	high risk	1	C1	0	0	low	low	low	2	CMS2
GSM757714	GSE30540	Mixed	0	high	high	2	NA	WT	CIN-low	high	high	low	low	high risk	3	C4	2	1	high	high	high	2	CMS4
GSM757715	GSE30540	Lower crypt-like	1	low	low	1	A	WT	CIN-high	high	low	low	low	low risk	1	C1	1	1	high	low	low	1	CMS2
GSM757716	GSE30540	Mixed	1	high	high	3	D	WT	CIN-high	high	high	low	low	high risk	3	C5	2	2	high	high	high	2	CMS4
GSM757717	GSE30540	Lower crypt-like	1	low	intermediate	1	A	WT	CIN-high	high	high	low	low	high risk	1	C1	2	2	high	high	intermediate	2	NA
GSM757718	GSE30540	Surface crypt-like	1	high	low	4	A	WT	CIN-high	high	low	low	low	high risk	1	C1	1	1	low	high	intermediate	2	CMS2
GSM757719	GSE30540	Mixed	1	high	high	2	D	WT	CIN-high	low	high	low	low	low risk	3	C4	2	1	high	low	high	2	CMS4
GSM757720	GSE30540	Mixed	1	high	low	2	A	WT	CIN-high	high	low	low	low	high risk	3	C5	1	1	high	high	intermediate	1	CMS4
GSM757721	GSE30540	Surface crypt-like	1	high	intermediate	4	A	WT	CIN-low	high	low	low	low	low risk	2	C2	0	1	low	low	intermediate	1	CMS1
GSM757722	GSE30540	Lower crypt-like	1	low	low	1	A	WT	CIN-low	high	low	low	low	low risk	1	C1	1	2	low	low	intermediate	0	NA
GSM757723	GSE30540	Lower crypt-like	1	low	low	1	A	WT	CIN-low	high	high	low	low	low risk	1	C3	1	1	low	low	low	0	CMS3
GSM757724	GSE30540	Lower crypt-like	1	low	low	1	NA	WT	CIN-high	high	low	low	low	low risk	1	C1	0	1	low	high	intermediate	1	CMS2
GSM757725	GSE30540	CIMP-H like	1	high	low	3	D	WT	CIN-high	low	low	low	high	low risk	3	C5	2	1	high	low	high	1	NA
GSM757726	GSE30540	Mixed	0	high	high	2	A	WT	CIN-high	high	high	low	low	low risk	1	C5	1	1	high	high	high	3	CMS4
GSM757727	GSE30540	Surface crypt-like	0	high	low	4	A	WT	CIN-high	high	low	low	low	low risk	2	C6	1	0	low	high	low	1	CMS3
GSM757728	GSE30540	CIMP-H like	1	high	high	3	NA	BRAFm	CIN-high	high	high	low	high	low risk	2	C2	0	0	low	low	low	0	CMS1
GSM757729	GSE30540	Mesenchymal	1	high	high	3	D	WT	CIN-high	high	low	high	high	low risk	3	C5	2	1	high	high	high	1	NA
GSM757730	GSE30540	CIMP-H like	1	high	low	3	D	WT	CIN-low	high	low	low	low	high risk	3	C2	0	1	high	high	intermediate	2	CMS1
GSM757731	GSE30540	Lower crypt-like	1	low	low	1	A	WT	CIN-high	high	low	high	low	high risk	1	C1	0	1	high	high	intermediate	2	CMS2
GSM757732	GSE30540	Mesenchymal	1	high	high	5	D	WT	CIN-high	low	low	low	low	low risk	3	C4	2	2	low	low	high	3	CMS4
GSM757733	GSE30540	Surface crypt-like	1	high	intermediate	4	A	WT	CIN-low	high	high	low	low	low risk	3	C6	1	1	low	high	low	0	CMS3
GSM757734	GSE30540	Lower crypt-like	1	high	low	4	A	WT	CIN-high	high	low	low	low	low risk	1	C1	1	1	low	high	intermediate	1	CMS3
GSM757735	GSE30540	Mesenchymal	1	high	intermediate	5	A	WT	CIN-low	high	high	low	low	high risk	3	C6	1	1	high	low	high	1	CMS4
GSM757736	GSE30540	Mixed	1	high	low	2	A	WT	CIN-high	high	high	low	low	high risk	3	C5	1	1	high	low	high	3	CMS4
GSM757737	GSE30540	Lower crypt-like	1	high	low	3	D	WT	CIN-high	low	high	high	high	low risk	2	C5	0	0	low	high	low	1	CMS1
GSM757738	GSE30540	Lower crypt-like	1	high	low	4	A	WT	CIN-high	high	low	high	high	high risk	1	C1	1	1	low	low	low	1	CMS3
GSM757739	GSE30540	Lower crypt-like	1	high	intermediate	4	A	WT	CIN-high	high	low	low	high	low risk	1	C1	1	1	low	high	low	2	NA
GSM757740	GSE30540	Lower crypt-like	1	low	low	1	A	WT	CIN-low	high	low	low	low	low risk	1	C3	0	1	low	low	low	1	CMS3
GSM757741	GSE30540	Surface crypt-like	1	high	intermediate	1	A	WT	CIN-low	high	high	low	low	high risk	3	C5	1	0	high	high	intermediate	3	CMS4
GSM757742	GSE30540	CIMP-H like	1	high	intermediate	1	A	WT	CIN-high	low	high	low	low	high risk	1	C5	0	1	high	high	intermediate	2	CMS2
GSM757743	GSE30540	Lower crypt-like	1	low	low	1	A	WT	CIN-high	high	low	low	low	high risk	1	C1	2	1	low	low	low	1	CMS2
GSM757744	GSE30540	Mixed	1	high	intermediate	2	A	WT	CIN-high	high	high	low	low	high risk	3	C2	1	2	high	low	high	2	CMS4
GSM757745	GSE30540	Lower crypt-like	1	low	low	1	A	WT	CIN-high	high	low	low	low	low risk	1	C1	0	1	low	low	low	1	NA
GSM757746	GSE30540	Mesenchymal	0	high	high	2	A	WT	CIN-low	high	high	low	low	high risk	3	C4	1	1	high	low	high	2	CMS4
GSM757747	GSE30540	Lower crypt-like	1	low	low	1	A	WT	CIN-high	high	low	low	low	low risk	1	C1	1	1	low	low	intermediate	1	CMS2
GSM782671	GSE31595	Surface crypt-like	1	high	low	1	A	WT	CIN-high	high	low	low	low	low risk	2	C2	1	2	high	low	intermediate	1	CMS1
GSM782674	GSE31595	Lower crypt-like	1	low	low	2	D	WT	CIN-high	low	low	low	low	low risk	1	C5	1	1	high	low	intermediate	1	CMS2
GSM784850	GSE31595	Lower crypt-like	0	low	intermediate	2	D	WT	CIN-high	low	high	high	high	low risk	1	C5	2	1	low	low	high	2	NA
GSM784851	GSE31595	Surface crypt-like	0	high	high	1	A	WT	CIN-low	high	high	low	low	low risk	2	C2	1	1	high	low	high	2	CMS1
GSM784852	GSE31595	CIMP-H like	0	high	intermediate	3	A	BRAFm	CIN-high	high	low	low	high	low risk	2	C2	1	1	high	low	high	1	CMS1
GSM784853	GSE31595	Surface crypt-like	0	low	intermediate	2	D	WT	CIN-high	low	low	low	low	low risk	1	C5	2	2	low	low	intermediate	0	NA
GSM784854	GSE31595	Surface crypt-like	0	high	intermediate	4	A	WT	CIN-high	high	low	low	low	low risk	3	C6	2	1	low	low	low	2	NA
GSM784855	GSE31595	Surface crypt-like	0	high	high	5	D	WT	CIN-high	high	high	low	low	low risk	3	C5	2	2	high	high	high	2	CMS4
GSM784856	GSE31595	Mixed	1	high	intermediate	2	NA	WT	CIN-high	high	low	low	low	high risk	3	C5	2	2	high	high	high	3	CMS4
GSM784857	GSE31595	Lower crypt-like	1	high	low	2	A	WT	CIN-high	high	high	high	high	high risk	1	NA	1	1	low	low	low	0	CMS2
GSM784858	GSE31595	Surface crypt-like	0	low	intermediate	4	A	WT	CIN-high	high	low	low	low	high risk	1	C6	2	1	high	high	intermediate	2	CMS2
GSM784860	GSE31595	Mesenchymal	1	high	intermediate	1	D	WT	CIN-high	low	low	low	low	high risk	3	C5	2	2	high	high	high	3	CMS4
GSM784862	GSE31595	Surface crypt-like	0	low	intermediate	4	A	WT	CIN-low	low	low	low	low	low risk	1	C6	1	1	low	low	low	2	CMS3
GSM784865	GSE31595	CIMP-H like	0	high	high	1	D	BRAFm	CIN-low	high	high	low	high	low risk	2	C2	1	1	high	high	high	2	CMS1
GSM784867	GSE31595	Mixed	0	high	high	2	D	WT	CIN-high	high	low	low	low	high risk	1	C5	2	2	high	high	high	3	CMS4
GSM784871	GSE31595	CIMP-H like	1	low	low	1	A	WT	CIN-high	high	low	low	low	low risk	1	NA	0	0	high	low	low	0	CMS2
GSM784873	GSE31595	Surface crypt-like	0	high	high	3	A	WT	CIN-high	low	low	high	low	high risk	2	C3	0	0	high	high	low	2	CMS3
GSM784875	GSE31595	Surface crypt-like	0	high	high	5	D	WT	CIN-high	low	low	high	low	low risk	3	C6	2	1	low	low	high	2	CMS4
GSM784878	GSE31595	Surface crypt-like	0	low	high	4	A	WT	CIN-low	high	low	low	low	low risk	1	C6	0	0	low	low	low	2	CMS3
GSM784881	GSE31595	Surface crypt-like	1	high	intermediate	2	D	WT	CIN-high	high	low	high	low	high risk	1	C1	2	0	low	low	low	0	CMS3
GSM784884	GSE31595	Lower crypt-like	1	low	low	2	A	WT	CIN-high	high	low	low	low	high risk	1	C1	1	0	high	low	low	1	CMS2
GSM784885	GSE31595	Surface crypt-like	0	low	low	4	A	WT	CIN-high	low	low	low	low	high risk	1	C1	2	1	low	low	low	1	CMS2
GSM784886	GSE31595	Surface crypt-like	0	low	high	3	A	WT	CIN-low	low	low	low	high	low risk	1	C3	0	0	low	high	intermediate	1	CMS3
GSM784887	GSE31595	Lower crypt-like	0	low	intermediate	2	D	WT	CIN-high	low	low	high	low	high risk	1	C5	1	2	low	high	intermediate	1	CMS2
GSM784888	GSE31595	CIMP-H like	0	high	low	5	NA	BRAFm	CIN-high	low	high	low	low	low risk	2	C2	0	1	low	low	intermediate	1	CMS1
GSM784889	GSE31595	Surface crypt-like	0	high	high	4	NA	WT	CIN-high	high	low	low	low	low risk	3	C6	2	1	low	low	intermediate	1	NA
GSM784890	GSE31595	Surface crypt-like	1	high	intermediate	2	NA	WT	CIN-low	low	high	low	low	high risk	1	C1	2	2	high	high	intermediate	0	CMS3
GSM784891	GSE31595	Surface crypt-like	0	low	intermediate	2	D	WT	CIN-high	low	low	high	low	high risk	1	C5	2	2	high	high	intermediate	3	CMS4
GSM784892	GSE31595	Surface crypt-like	0	low	low	4	A	WT	CIN-high	low	high	low	high	high risk	1	C6	1	0	low	low	low	2	CMS3
GSM784893	GSE31595	Surface crypt-like	1	high	high	3	A	WT	CIN-high	low	high	low	low	high risk	3	C5	1	1	high	high	high	2	NA
GSM784894	GSE31595	Mesenchymal	0	high	high	1	D	BRAFm	CIN-high	high	high	low	high	low risk	2	C2	1	1	low	low	high	2	CMS1
GSM784901	GSE31595	CIMP-H like	1	high	low	3	A	WT	CIN-low	high	high	low	low	low risk	2	C2	0	0	high	low	low	0	CMS1
GSM784902	GSE31595	Surface crypt-like	0	low	low	3	A	WT	CIN-high	low	high	low	low	low risk	1	C3	1	1	low	low	low	1	CMS3
GSM784903	GSE31595	Surface crypt-like	0	low	low	3	A	WT	CIN-low	low	high	low	low	high risk	1	C3	1	1	high	low	intermediate	0	CMS3
GSM784904	GSE31595	Surface crypt-like	0	low	intermediate	4	A	WT	CIN-high	low	high	low	low	low risk	1	C6	1	0	low	low	intermediate	2	CMS3
GSM784905	GSE31595	Surface crypt-like	0	high	high	1	A	WT	CIN-low	low	high	low	low	high risk	3	C2	2	1	low	high	high	3	CMS4
GSM784906	GSE31595	Surface crypt-like	0	low	low	3	A	WT	CIN-high	high	high	low	low	low risk	1	C1	2	0	low	low	low	0	CMS2
GSM820048	GSE33114	Lower crypt-like	1	low	low	1	A	WT	CIN-high	high	low	low	low	high risk	1	NA	0	0	low	low	intermediate	2	CMS2
GSM820049	GSE33114	Lower crypt-like	1	low	low	2	NA	WT	CIN-high	low	low	high	low	low risk	1	C1	0	1	low	high	low	1	CMS2
GSM820050	GSE33114	CIMP-H like	1	high	low	3	A	BRAFm	CIN-low	high	high	low	low	high risk	2	C2	0	1	high	low	low	0	CMS1
GSM820051	GSE33114	CIMP-H like	1	high	high	3	D	BRAFm	CIN-high	high	low	low	high	high risk	2	C2	0	0	high	high	intermediate	1	CMS1
GSM820052	GSE33114	Lower crypt-like	1	low	low	2	A	WT	CIN-high	low	low	low	low	high risk	1	C1	0	0	low	high	low	1	CMS2
GSM820053	GSE33114	Lower crypt-like	1	low	low	4	A	WT	CIN-high	high	low	low	low	high risk	1	C5	0	1	high	high	intermediate	2	CMS2
GSM820054	GSE33114	Surface crypt-like	1	low	low	1	A	WT	CIN-high	high	high	low	low	high risk	1	C6	1	1	low	low	intermediate	1	CMS2
GSM820055	GSE33114	CIMP-H like	1	high	intermediate	4	A	WT	CIN-low	high	high	low	low	low risk	2	C2	0	0	high	low	intermediate	2	CMS1
GSM820056	GSE33114	CIMP-H like	1	high	intermediate	4	NA	WT	CIN-low	high	low	low	low	low risk	2	C2	0	0	high	low	intermediate	2	CMS1
GSM820057	GSE33114	Mesenchymal	1	low	intermediate	2	A	WT	CIN-high	high	high	low	low	high risk	1	C5	1	1	high	high	intermediate	3	CMS4
GSM820058	GSE33114	Surface crypt-like	0	low	low	1	A	WT	CIN-low	high	low	low	low	low risk	1	C1	0	1	low	high	intermediate	1	NA
GSM820059	GSE33114	Mesenchymal	1	high	high	5	D	WT	CIN-low	high	high	low	low	low risk	3	C4	1	2	high	low	high	2	CMS4
GSM820060	GSE33114	CIMP-H like	1	high	intermediate	3	D	BRAFm	CIN-high	high	low	low	low	low risk	2	C2	1	2	high	low	high	1	CMS1
GSM820061	GSE33114	Mixed	1	high	high	5	D	WT	CIN-high	low	high	low	high	low risk	3	C4	1	1	high	high	high	1	CMS4
GSM820062	GSE33114	Lower crypt-like	1	low	low	2	A	WT	CIN-high	low	low	low	low	low risk	1	C1	0	0	low	high	low	1	CMS2
GSM820063	GSE33114	CIMP-H like	1	high	low	4	NA	WT	CIN-low	high	low	low	low	low risk	2	C2	0	0	low	low	low	0	CMS1
GSM820064	GSE33114	Lower crypt-like	1	low	low	1	A	WT	CIN-high	high	low	low	low	low risk	1	C1	1	1	low	low	low	1	CMS2
GSM820065	GSE33114	Lower crypt-like	1	low	intermediate	2	A	WT	CIN-high	high	low	low	low	high risk	1	C1	1	1	low	low	intermediate	2	CMS2
GSM820066	GSE33114	Surface crypt-like	1	high	intermediate	1	A	WT	CIN-low	low	high	low	low	low risk	1	C3	0	0	low	low	low	0	CMS3
GSM820067	GSE33114	Mesenchymal	1	high	high	3	NA	BRAFm	CIN-high	high	low	low	high	low risk	2	C2	0	1	high	low	high	2	CMS1
GSM820068	GSE33114	Surface crypt-like	1	high	low	1	A	WT	CIN-high	high	low	low	low	low risk	2	C3	1	1	high	low	low	0	NA
GSM820069	GSE33114	Surface crypt-like	0	high	intermediate	1	A	WT	CIN-high	low	low	high	low	high risk	1	C3	0	0	low	high	low	0	CMS3
GSM820070	GSE33114	Lower crypt-like	1	low	low	2	A	WT	CIN-high	low	low	high	low	high risk	1	C1	0	0	low	high	low	1	CMS2
GSM820071	GSE33114	CIMP-H like	1	high	intermediate	4	A	WT	CIN-high	high	high	low	low	low risk	2	NA	0	1	high	low	high	2	CMS1
GSM820072	GSE33114	Mesenchymal	1	high	high	5	D	WT	CIN-high	high	high	low	low	low risk	3	C4	1	2	high	high	high	2	CMS4
GSM820073	GSE33114	Surface crypt-like	0	low	low	2	A	WT	CIN-low	low	low	low	low	high risk	1	C1	1	0	low	low	low	0	CMS3
GSM820074	GSE33114	Mixed	1	high	low	2	A	WT	CIN-high	high	high	low	low	low risk	1	C5	1	1	low	high	high	2	CMS2
GSM820075	GSE33114	Surface crypt-like	1	high	intermediate	1	A	WT	CIN-high	high	low	low	low	low risk	2	C2	0	0	high	high	intermediate	1	CMS1
GSM820076	GSE33114	Mesenchymal	1	high	high	4	D	WT	CIN-low	low	high	low	low	low risk	3	C4	1	1	high	high	high	2	CMS4
GSM820077	GSE33114	Mesenchymal	0	high	high	5	D	WT	CIN-high	high	high	low	high	high risk	3	C4	1	2	high	high	high	3	CMS4
GSM820078	GSE33114	Lower crypt-like	1	low	low	2	D	WT	CIN-high	high	low	high	high	low risk	1	C1	1	0	low	high	intermediate	1	CMS2
GSM820079	GSE33114	Surface crypt-like	1	low	low	2	A	WT	CIN-high	high	low	low	low	low risk	1	C1	0	0	high	high	low	1	CMS3
GSM820080	GSE33114	CIMP-H like	1	high	low	3	A	WT	CIN-low	high	high	low	low	low risk	2	NA	0	0	low	low	low	0	NA
GSM820081	GSE33114	Mesenchymal	1	low	intermediate	2	D	WT	CIN-high	low	high	low	low	high risk	1	C5	1	1	high	high	high	1	CMS2
GSM820082	GSE33114	CIMP-H like	1	high	low	4	A	WT	CIN-low	high	high	low	low	low risk	1	C3	0	0	low	high	low	1	NA
GSM820083	GSE33114	Mesenchymal	0	high	high	5	D	WT	CIN-high	high	high	low	low	high risk	3	C4	2	2	high	high	high	3	CMS4
GSM820084	GSE33114	Lower crypt-like	1	low	intermediate	2	D	WT	CIN-high	low	low	low	low	low risk	1	C1	1	1	low	high	intermediate	1	CMS2
GSM820085	GSE33114	Mesenchymal	1	low	intermediate	1	NA	WT	CIN-high	low	low	low	low	low risk	1	C6	1	1	low	high	intermediate	2	NA
GSM820086	GSE33114	Lower crypt-like	1	low	low	2	A	WT	CIN-high	high	low	low	low	high risk	1	C1	1	1	low	high	low	1	CMS2
GSM820087	GSE33114	Mesenchymal	1	low	low	2	A	WT	CIN-high	high	low	low	low	low risk	1	C1	2	2	low	low	low	1	NA
GSM820088	GSE33114	Mesenchymal	1	high	high	5	D	WT	CIN-high	high	high	high	low	low risk	3	C5	1	1	low	high	intermediate	2	CMS4
GSM820089	GSE33114	Lower crypt-like	1	low	low	2	NA	WT	CIN-high	high	low	low	low	low risk	1	C1	0	1	low	high	low	1	CMS2
GSM820090	GSE33114	Mesenchymal	1	high	high	5	D	WT	CIN-high	high	high	low	low	high risk	3	C2	1	2	high	high	high	2	NA
GSM820091	GSE33114	Mesenchymal	1	high	intermediate	1	D	WT	CIN-high	low	high	low	low	low risk	3	C6	1	1	high	low	high	2	NA
GSM820092	GSE33114	Surface crypt-like	0	high	high	3	A	BRAFm	CIN-high	low	low	high	low	high risk	3	C3	0	0	low	low	low	2	CMS3
GSM820093	GSE33114	Mixed	1	low	intermediate	2	D	WT	CIN-high	low	low	high	low	low risk	1	C5	1	1	low	high	intermediate	1	CMS2
GSM820094	GSE33114	Lower crypt-like	1	low	low	2	D	WT	CIN-high	low	low	high	high	high risk	1	C5	1	1	low	high	high	3	CMS4
GSM820095	GSE33114	Lower crypt-like	1	low	low	2	A	WT	CIN-high	low	low	low	low	high risk	1	C1	1	2	low	high	intermediate	0	CMS2
GSM820096	GSE33114	CIMP-H like	1	high	high	3	NA	WT	CIN-high	high	low	low	low	high risk	2	C2	0	1	high	high	high	3	CMS1
GSM820097	GSE33114	Mesenchymal	0	high	high	1	A	WT	CIN-high	low	high	low	low	low risk	3	C5	0	0	high	high	high	3	CMS4
GSM820098	GSE33114	CIMP-H like	1	high	low	4	D	WT	CIN-low	high	high	low	low	low risk	2	C2	1	1	high	low	intermediate	1	CMS1
GSM820099	GSE33114	CIMP-H like	1	high	high	5	D	BRAFm	CIN-high	high	low	low	high	high risk	3	C2	1	1	high	low	high	2	CMS1
GSM820100	GSE33114	Mesenchymal	1	high	high	5	D	WT	CIN-high	high	high	high	low	high risk	3	C5	2	0	low	high	intermediate	3	CMS4
GSM820101	GSE33114	Surface crypt-like	1	high	low	2	NA	WT	CIN-high	high	low	low	low	high risk	1	C1	1	1	low	high	low	1	CMS3
GSM820102	GSE33114	Mesenchymal	1	high	high	3	D	WT	CIN-high	high	low	low	low	high risk	3	C2	2	2	high	high	high	1	NA
GSM820103	GSE33114	Lower crypt-like	1	low	low	2	A	WT	CIN-high	high	low	high	low	high risk	1	C1	0	0	high	high	low	1	CMS2
GSM820104	GSE33114	CIMP-H like	1	high	high	5	D	WT	CIN-high	high	high	low	low	high risk	3	C4	1	1	high	high	high	3	CMS4
GSM820105	GSE33114	CIMP-H like	1	high	low	4	D	BRAFm	CIN-high	high	high	low	low	high risk	2	C2	0	0	high	high	intermediate	1	CMS1
GSM820106	GSE33114	Surface crypt-like	1	high	low	3	A	WT	CIN-high	high	low	high	low	high risk	1	C3	0	1	low	low	low	0	CMS3
GSM820107	GSE33114	Mesenchymal	0	high	high	3	A	WT	CIN-high	low	low	high	high	low risk	3	C3	1	1	low	high	high	2	CMS3
GSM820108	GSE33114	Lower crypt-like	1	low	low	2	D	WT	CIN-high	low	low	high	high	low risk	1	C5	1	1	low	high	low	1	CMS2
GSM820109	GSE33114	Mesenchymal	0	high	high	5	D	WT	CIN-high	low	low	low	low	low risk	3	C4	1	1	low	high	high	3	CMS4
GSM820110	GSE33114	Surface crypt-like	1	high	intermediate	3	D	WT	CIN-high	high	low	high	low	high risk	3	C3	0	1	low	low	intermediate	2	CMS3
GSM820111	GSE33114	Lower crypt-like	1	low	low	2	A	WT	CIN-high	low	low	low	low	low risk	1	C1	0	0	low	high	low	1	CMS2
GSM820112	GSE33114	Mesenchymal	0	high	high	5	D	WT	CIN-high	high	high	low	low	low risk	3	C2	1	1	high	high	high	2	CMS4
GSM820113	GSE33114	Lower crypt-like	1	low	low	2	D	WT	CIN-high	low	low	low	low	low risk	1	C1	1	0	low	high	low	1	CMS2
GSM820114	GSE33114	Surface crypt-like	1	high	intermediate	1	A	WT	CIN-low	high	high	low	low	high risk	1	C3	1	1	low	low	intermediate	1	CMS3
GSM820115	GSE33114	Lower crypt-like	1	low	low	2	A	WT	CIN-high	low	low	low	low	high risk	1	C1	0	1	low	high	intermediate	0	CMS2
GSM820116	GSE33114	Surface crypt-like	1	high	intermediate	1	NA	WT	CIN-high	high	low	low	low	low risk	3	C2	1	1	low	high	low	0	NA
GSM820117	GSE33114	Mixed	1	high	intermediate	1	NA	WT	CIN-high	high	high	low	low	high risk	3	C5	1	1	high	high	intermediate	3	CMS4
GSM820118	GSE33114	CIMP-H like	1	high	intermediate	3	A	WT	CIN-high	high	low	low	low	high risk	2	C2	0	0	high	high	low	0	CMS1
GSM820119	GSE33114	Mesenchymal	1	high	high	1	D	BRAFm	CIN-high	high	high	low	low	low risk	3	C6	1	1	high	high	high	2	NA
GSM820120	GSE33114	Lower crypt-like	1	low	low	2	A	WT	CIN-high	high	low	low	low	high risk	1	C1	0	0	low	low	low	1	CMS2
GSM820121	GSE33114	CIMP-H like	1	high	high	4	A	BRAFm	CIN-low	high	high	low	low	low risk	2	C2	1	1	high	high	high	3	CMS1
GSM820122	GSE33114	CIMP-H like	1	high	intermediate	4	NA	WT	CIN-high	high	high	low	low	high risk	2	C2	1	1	high	low	intermediate	2	CMS1
GSM820123	GSE33114	Mixed	1	low	high	2	A	WT	CIN-high	high	high	low	low	low risk	1	C5	1	1	high	high	high	3	CMS2
GSM820124	GSE33114	Mixed	1	high	intermediate	2	NA	WT	CIN-low	high	high	low	low	low risk	3	C5	2	2	high	low	intermediate	2	NA
GSM820125	GSE33114	Lower crypt-like	1	low	low	1	A	WT	CIN-high	high	high	low	low	low risk	1	C1	1	1	low	high	intermediate	2	CMS2
GSM820126	GSE33114	CIMP-H like	1	high	intermediate	4	A	BRAFm	CIN-high	high	high	high	high	low risk	2	C2	0	1	high	high	low	0	CMS1
GSM820127	GSE33114	Mixed	1	high	high	5	D	WT	CIN-high	high	high	low	low	high risk	3	C4	2	2	high	high	high	3	CMS4
GSM820128	GSE33114	CIMP-H like	1	high	high	3	D	BRAFm	CIN-high	high	low	low	high	high risk	2	C2	1	1	high	low	high	2	CMS1
GSM820129	GSE33114	Lower crypt-like	1	low	low	2	A	WT	CIN-high	high	low	low	low	low risk	1	C1	1	1	high	high	intermediate	3	CMS2
GSM820130	GSE33114	Mesenchymal	1	low	low	2	A	WT	CIN-high	high	low	low	low	low risk	1	C1	0	0	low	high	intermediate	1	CMS2
GSM820131	GSE33114	Mesenchymal	1	high	intermediate	1	D	WT	CIN-high	high	low	low	low	high risk	2	C2	1	1	high	low	high	2	CMS1
GSM820132	GSE33114	Lower crypt-like	1	low	low	2	A	WT	CIN-high	high	low	low	high	high risk	1	C1	1	1	high	high	low	1	CMS2
GSM820133	GSE33114	Mixed	1	high	high	5	D	WT	CIN-high	low	high	low	low	low risk	3	C5	2	1	high	high	high	2	CMS4
GSM820134	GSE33114	CIMP-H like	1	high	low	3	A	WT	CIN-high	high	low	low	low	high risk	2	C3	0	1	low	low	intermediate	1	CMS3
GSM820135	GSE33114	CIMP-H like	1	high	high	4	A	WT	CIN-low	high	high	low	low	low risk	2	C2	0	0	high	low	high	3	CMS1
GSM820136	GSE33114	Surface crypt-like	1	high	intermediate	1	D	WT	CIN-high	high	high	low	low	low risk	1	C6	1	1	low	low	intermediate	2	CMS4
GSM820137	GSE33114	Lower crypt-like	1	low	low	2	A	WT	CIN-high	high	high	low	low	high risk	1	C1	0	0	low	high	low	1	CMS2
GSM929494	GSE37892	Lower crypt-like	1	low	low	1	A	WT	CIN-high	high	low	low	low	low risk	1	C1	1	1	low	low	low	1	CMS2
GSM929495	GSE37892	Lower crypt-like	0	low	low	2	A	WT	CIN-high	high	high	low	low	low risk	1	C1	1	1	high	low	intermediate	0	CMS3
GSM929496	GSE37892	CIMP-H like	1	high	low	3	D	WT	CIN-high	high	high	low	low	low risk	3	C2	2	2	high	low	intermediate	1	CMS1
GSM929497	GSE37892	Surface crypt-like	0	low	low	1	A	WT	CIN-low	high	high	low	low	low risk	1	C3	0	0	low	high	intermediate	1	CMS3
GSM929498	GSE37892	Lower crypt-like	1	low	low	1	A	WT	CIN-high	high	low	low	low	high risk	1	C1	1	1	high	high	intermediate	3	CMS2
GSM929499	GSE37892	Mixed	0	high	intermediate	3	A	WT	CIN-low	high	high	low	low	low risk	3	C5	1	2	low	high	high	3	CMS4
GSM929500	GSE37892	Surface crypt-like	1	high	low	1	D	WT	CIN-high	high	high	low	low	low risk	3	NA	1	1	low	high	intermediate	3	CMS1
GSM929501	GSE37892	Mesenchymal	0	high	high	3	D	WT	CIN-high	high	high	low	low	high risk	3	C4	2	2	high	high	high	3	CMS4
GSM929502	GSE37892	CIMP-H like	1	high	low	4	A	WT	CIN-low	high	high	low	low	low risk	2	C2	1	1	low	high	low	2	CMS1
GSM929503	GSE37892	Mesenchymal	0	high	high	5	D	WT	CIN-high	low	high	high	low	low risk	3	C4	2	1	high	high	high	2	CMS4
GSM929504	GSE37892	Mesenchymal	0	high	high	5	D	WT	CIN-high	high	high	low	low	high risk	3	C4	2	2	high	high	high	2	CMS4
GSM929505	GSE37892	Surface crypt-like	0	low	intermediate	1	A	WT	CIN-low	low	high	low	low	low risk	1	C6	0	1	low	high	low	2	CMS3
GSM929506	GSE37892	Lower crypt-like	0	low	low	2	D	WT	CIN-high	low	low	low	low	low risk	1	C1	1	1	low	high	low	1	NA
GSM929507	GSE37892	Mesenchymal	0	low	intermediate	1	NA	WT	CIN-high	low	low	low	low	high risk	3	C6	1	2	low	high	high	3	CMS4
GSM929508	GSE37892	Mesenchymal	0	high	intermediate	5	D	WT	CIN-high	low	high	low	low	low risk	3	C6	2	2	low	high	high	2	CMS4
GSM929509	GSE37892	Surface crypt-like	0	low	low	1	A	WT	CIN-high	high	high	low	low	low risk	1	C6	1	1	low	high	intermediate	2	NA
GSM929510	GSE37892	Surface crypt-like	1	high	low	1	A	WT	CIN-high	high	high	low	low	low risk	2	C2	1	1	high	high	intermediate	2	CMS1
GSM929511	GSE37892	Surface crypt-like	0	high	low	3	A	WT	CIN-low	high	high	low	low	low risk	3	C2	1	2	high	high	intermediate	3	NA
GSM929512	GSE37892	Lower crypt-like	0	low	intermediate	5	D	WT	CIN-high	low	low	low	low	high risk	1	C5	1	2	low	high	intermediate	1	CMS4
GSM929513	GSE37892	Mesenchymal	0	high	high	5	D	WT	CIN-high	high	high	low	low	high risk	3	C4	2	2	high	high	high	2	CMS4
GSM929514	GSE37892	Lower crypt-like	1	low	low	2	A	WT	CIN-high	high	low	low	low	high risk	1	C1	1	1	high	high	intermediate	1	CMS2
GSM929515	GSE37892	Lower crypt-like	1	low	low	2	D	WT	CIN-high	low	low	high	low	low risk	1	C5	1	1	low	high	low	1	CMS2
GSM929516	GSE37892	Lower crypt-like	0	low	low	2	A	WT	CIN-high	low	low	low	low	low risk	1	C1	1	1	low	high	low	0	CMS2
GSM929517	GSE37892	Surface crypt-like	0	high	low	4	A	WT	CIN-low	low	high	high	high	low risk	2	C3	1	1	low	low	low	1	CMS3
GSM929518	GSE37892	Surface crypt-like	0	high	low	4	A	BRAFm	CIN-high	low	low	high	low	low risk	2	C3	0	1	low	low	low	0	CMS3
GSM929519	GSE37892	Lower crypt-like	0	low	low	2	D	WT	CIN-high	low	low	high	low	high risk	1	C5	2	1	high	high	high	2	CMS2
GSM929520	GSE37892	CIMP-H like	1	high	low	4	A	WT	CIN-low	high	low	low	low	low risk	2	C2	0	1	high	high	intermediate	1	CMS1
GSM929521	GSE37892	Mesenchymal	1	high	intermediate	3	A	WT	CIN-low	high	high	low	low	low risk	3	C2	1	1	high	high	high	2	NA
GSM929522	GSE37892	Surface crypt-like	0	high	low	4	A	WT	CIN-high	high	high	low	low	high risk	1	C3	0	1	low	low	intermediate	1	CMS3
GSM929523	GSE37892	Lower crypt-like	1	high	intermediate	3	D	WT	CIN-high	high	low	high	low	low risk	3	C5	1	2	high	high	intermediate	2	CMS4
GSM929524	GSE37892	Lower crypt-like	1	low	low	2	NA	WT	CIN-high	high	low	low	low	high risk	1	C1	1	1	low	high	low	1	CMS2
GSM929525	GSE37892	Lower crypt-like	0	low	low	4	A	WT	CIN-high	high	low	low	low	low risk	1	C1	1	1	low	low	low	0	CMS3
GSM929526	GSE37892	Lower crypt-like	0	low	low	2	A	WT	CIN-high	high	low	low	low	low risk	1	C1	1	1	low	high	low	1	CMS2
GSM929527	GSE37892	Surface crypt-like	0	high	low	4	A	WT	CIN-high	low	low	low	low	high risk	2	C3	0	1	low	low	intermediate	1	CMS3
GSM929528	GSE37892	Lower crypt-like	1	low	low	2	A	WT	CIN-high	high	high	low	low	low risk	1	C1	1	1	high	high	low	1	CMS2
GSM929529	GSE37892	Lower crypt-like	1	low	low	2	NA	WT	CIN-high	low	low	low	low	low risk	1	C1	1	1	low	high	low	1	CMS2
GSM929530	GSE37892	Surface crypt-like	0	low	high	1	A	WT	CIN-low	low	high	low	low	low risk	1	C6	0	0	low	high	low	1	CMS3
GSM929531	GSE37892	Surface crypt-like	0	high	intermediate	4	A	WT	CIN-low	high	high	low	low	high risk	2	C2	0	0	high	low	intermediate	2	CMS3
GSM929532	GSE37892	Surface crypt-like	0	low	low	1	A	WT	CIN-low	high	high	low	low	low risk	1	C6	1	0	low	high	low	0	CMS3
GSM929533	GSE37892	Lower crypt-like	1	low	low	2	A	WT	CIN-high	high	low	low	low	high risk	1	C1	1	1	high	high	intermediate	0	CMS2
GSM929534	GSE37892	Lower crypt-like	1	low	low	2	A	WT	CIN-high	high	high	low	low	low risk	2	C5	1	1	high	high	intermediate	2	CMS2
GSM929535	GSE37892	Lower crypt-like	1	low	low	2	A	WT	CIN-high	high	low	low	low	low risk	1	C1	2	2	low	high	low	0	CMS2
GSM929536	GSE37892	Lower crypt-like	1	low	low	2	A	WT	CIN-low	high	low	low	low	low risk	1	C1	1	1	high	low	low	0	NA
GSM929537	GSE37892	Lower crypt-like	0	low	low	2	A	WT	CIN-high	high	high	low	low	high risk	1	C1	1	0	low	low	low	0	CMS2
GSM929538	GSE37892	Lower crypt-like	1	low	low	2	A	WT	CIN-high	high	high	low	low	low risk	2	C1	1	1	low	high	low	0	CMS2
GSM929539	GSE37892	Mesenchymal	0	high	intermediate	5	NA	WT	CIN-low	high	high	low	low	low risk	3	C6	2	2	low	high	high	2	CMS4
GSM929540	GSE37892	Lower crypt-like	1	low	low	2	D	WT	CIN-high	high	high	low	low	high risk	1	C5	2	1	high	high	intermediate	0	CMS2
GSM929541	GSE37892	Lower crypt-like	0	low	low	2	D	WT	CIN-high	high	low	low	low	high risk	3	C5	1	1	high	high	high	2	CMS4
GSM929542	GSE37892	Surface crypt-like	0	low	low	4	A	WT	CIN-low	high	low	low	low	low risk	1	C3	0	0	low	low	low	0	CMS3
GSM929543	GSE37892	Surface crypt-like	1	high	low	4	NA	WT	CIN-high	high	high	low	high	high risk	2	C3	0	1	high	high	low	1	CMS3
GSM929544	GSE37892	Lower crypt-like	1	high	intermediate	2	D	WT	CIN-high	high	high	high	high	low risk	3	C5	2	2	high	low	intermediate	2	CMS4
GSM929545	GSE37892	Lower crypt-like	1	low	low	5	NA	WT	CIN-high	high	high	low	low	low risk	2	C5	2	1	high	high	low	0	NA
GSM929546	GSE37892	Lower crypt-like	1	low	low	2	A	WT	CIN-high	high	low	low	low	high risk	1	C1	0	1	high	high	low	0	CMS2
GSM929547	GSE37892	Lower crypt-like	1	low	low	2	A	WT	CIN-high	high	low	low	low	high risk	1	C1	1	1	high	high	low	1	CMS2
GSM929548	GSE37892	Surface crypt-like	0	high	high	5	A	WT	CIN-low	high	high	low	low	low risk	3	C6	2	1	high	high	high	2	CMS4
GSM929549	GSE37892	Mesenchymal	0	high	high	5	D	WT	CIN-low	low	high	low	low	low risk	3	C4	2	2	low	high	high	2	CMS4
GSM929550	GSE37892	Lower crypt-like	0	low	low	1	A	WT	CIN-high	high	low	low	low	high risk	1	C1	1	1	low	high	low	1	CMS2
GSM929551	GSE37892	Surface crypt-like	0	low	low	4	A	WT	CIN-low	high	high	low	low	low risk	1	C3	1	1	high	low	intermediate	1	CMS3
GSM929552	GSE37892	Mesenchymal	0	high	high	3	D	WT	CIN-low	low	high	low	low	low risk	3	C4	2	1	high	high	high	2	CMS4
GSM929553	GSE37892	Lower crypt-like	0	low	intermediate	5	D	WT	CIN-high	high	low	high	low	high risk	3	C5	2	1	high	high	high	2	CMS4
GSM929554	GSE37892	Mixed	0	low	intermediate	3	A	WT	CIN-high	high	high	low	low	low risk	3	C4	2	2	high	low	high	2	CMS4
GSM929555	GSE37892	Mixed	0	high	low	3	D	WT	CIN-high	high	high	low	low	high risk	3	C5	1	1	high	high	high	2	CMS4
GSM929556	GSE37892	Lower crypt-like	1	low	low	1	A	WT	CIN-high	high	low	low	low	low risk	1	C1	1	1	low	high	intermediate	2	NA
GSM929557	GSE37892	Lower crypt-like	1	low	low	2	D	WT	CIN-high	high	low	low	low	high risk	1	C5	1	0	low	high	low	2	CMS2
GSM929558	GSE37892	Lower crypt-like	1	low	low	2	A	WT	CIN-high	low	low	low	low	high risk	1	C5	1	1	low	high	low	0	NA
GSM929559	GSE37892	Mesenchymal	0	high	high	3	A	WT	CIN-low	high	high	low	low	high risk	3	C4	1	1	high	high	high	2	CMS4
GSM929560	GSE37892	Surface crypt-like	1	high	low	4	A	WT	CIN-low	high	low	low	low	high risk	2	C3	0	1	high	low	low	1	CMS3
GSM929561	GSE37892	Lower crypt-like	1	low	low	2	D	WT	CIN-high	high	high	low	low	high risk	1	C5	1	1	low	high	low	1	CMS2
GSM929562	GSE37892	Mesenchymal	0	high	high	5	D	WT	CIN-high	low	high	low	low	high risk	3	C4	2	2	high	high	high	3	CMS4
GSM929563	GSE37892	Surface crypt-like	1	high	low	4	NA	WT	CIN-high	high	high	low	high	low risk	2	C3	0	1	high	high	low	1	CMS3
GSM929564	GSE37892	Surface crypt-like	0	low	intermediate	4	A	WT	CIN-low	high	high	low	low	high risk	1	C3	0	0	low	low	low	0	CMS3
GSM929565	GSE37892	Lower crypt-like	0	low	low	2	D	WT	CIN-high	low	low	low	low	high risk	1	C5	1	0	low	low	high	3	CMS4
GSM929566	GSE37892	Lower crypt-like	0	low	low	2	NA	WT	CIN-high	high	low	low	low	high risk	1	C5	2	2	high	high	intermediate	2	CMS2
GSM929567	GSE37892	Lower crypt-like	0	low	low	1	A	WT	CIN-high	low	low	low	low	high risk	1	C1	0	1	low	low	low	1	CMS2
GSM929568	GSE37892	Lower crypt-like	0	low	low	1	A	WT	CIN-high	high	low	low	low	low risk	1	C1	0	1	low	high	low	1	CMS3
GSM929569	GSE37892	CIMP-H like	0	high	intermediate	2	D	WT	CIN-high	high	high	high	low	low risk	2	NA	1	2	low	high	high	1	NA
GSM929570	GSE37892	Lower crypt-like	1	low	low	2	A	WT	CIN-high	high	low	low	low	high risk	1	C1	0	1	low	high	low	1	CMS2
GSM929571	GSE37892	Surface crypt-like	0	low	low	4	A	WT	CIN-high	low	low	low	low	low risk	1	C3	1	1	low	low	low	0	CMS3
GSM929572	GSE37892	Mesenchymal	0	high	high	3	D	BRAFm	CIN-high	low	high	high	low	low risk	3	C4	1	2	high	high	high	2	CMS4
GSM929573	GSE37892	Surface crypt-like	0	high	high	1	A	WT	CIN-low	high	high	low	low	low risk	3	C6	1	1	low	high	intermediate	2	CMS4
GSM929574	GSE37892	Surface crypt-like	0	low	intermediate	1	A	WT	CIN-high	high	high	low	low	low risk	3	C6	0	1	low	high	low	2	CMS3
GSM929575	GSE37892	Mesenchymal	0	high	high	3	D	WT	CIN-high	high	high	low	low	high risk	3	C4	1	2	high	high	high	2	CMS4
GSM929576	GSE37892	Surface crypt-like	0	high	low	4	A	WT	CIN-low	high	high	low	low	high risk	1	C3	0	1	low	high	low	0	CMS3
GSM929577	GSE37892	Surface crypt-like	0	low	low	4	A	WT	CIN-low	high	high	low	low	high risk	1	C3	0	1	high	high	intermediate	2	CMS3
GSM929578	GSE37892	Mesenchymal	0	high	high	3	D	WT	CIN-low	high	high	high	high	high risk	3	C4	2	2	high	high	high	2	CMS4
GSM929579	GSE37892	Lower crypt-like	1	low	low	2	A	WT	CIN-high	low	high	low	low	low risk	1	C1	1	2	low	high	intermediate	1	CMS2
GSM929580	GSE37892	Surface crypt-like	0	high	low	4	A	WT	CIN-low	high	low	low	low	high risk	2	C3	0	0	high	low	low	0	CMS3
GSM929581	GSE37892	Lower crypt-like	1	low	low	2	D	WT	CIN-high	high	low	low	low	high risk	1	C5	1	2	low	high	intermediate	1	CMS2
GSM929582	GSE37892	Mesenchymal	0	high	intermediate	5	D	WT	CIN-high	low	high	low	low	high risk	3	C4	1	2	high	high	high	2	CMS4
GSM929583	GSE37892	Lower crypt-like	1	low	low	2	A	WT	CIN-high	low	high	low	low	high risk	1	C1	1	1	low	high	intermediate	2	CMS2
GSM929584	GSE37892	Lower crypt-like	1	low	low	1	A	WT	CIN-high	low	low	low	low	low risk	1	C1	1	1	low	high	low	2	CMS2
GSM929585	GSE37892	Lower crypt-like	0	low	high	3	D	WT	CIN-high	low	high	high	low	low risk	3	C5	1	1	low	high	intermediate	2	CMS4
GSM929586	GSE37892	Lower crypt-like	1	low	low	2	A	WT	CIN-high	low	low	low	low	high risk	1	C1	1	1	high	high	intermediate	1	CMS2
GSM929587	GSE37892	Lower crypt-like	0	low	low	2	D	WT	CIN-high	high	low	high	low	low risk	1	C5	2	2	low	low	intermediate	0	CMS2
GSM929588	GSE37892	Mixed	1	high	low	5	D	WT	CIN-high	low	low	low	high	high risk	3	C5	2	2	high	low	high	2	CMS4
GSM929589	GSE37892	CIMP-H like	1	high	low	4	NA	WT	CIN-high	high	low	low	high	high risk	2	C3	0	1	low	low	intermediate	0	CMS3
GSM929590	GSE37892	Mixed	0	high	high	3	D	WT	CIN-high	high	high	low	low	low risk	3	NA	1	2	high	high	high	2	CMS4
GSM929591	GSE37892	Lower crypt-like	0	high	intermediate	3	D	WT	CIN-high	low	low	low	low	high risk	3	C4	1	2	low	high	high	1	CMS4
GSM929592	GSE37892	Mesenchymal	0	high	high	3	D	BRAFm	CIN-high	high	high	low	low	high risk	3	C4	1	1	high	high	high	3	NA
GSM929593	GSE37892	Surface crypt-like	0	high	high	1	A	WT	CIN-high	high	high	low	low	high risk	3	C6	1	1	low	high	high	2	CMS4
GSM929594	GSE37892	Mesenchymal	0	high	high	3	D	WT	CIN-high	high	high	low	low	low risk	3	C4	1	2	high	low	high	2	CMS4
GSM929595	GSE37892	Lower crypt-like	1	low	low	1	A	WT	CIN-high	high	low	low	low	high risk	1	C1	1	1	low	high	intermediate	3	CMS2
GSM929596	GSE37892	Lower crypt-like	0	low	low	2	A	WT	CIN-high	low	low	high	low	low risk	1	C5	1	1	high	high	intermediate	0	CMS2
GSM929597	GSE37892	Lower crypt-like	0	low	low	4	A	WT	CIN-high	high	high	low	low	low risk	1	C3	0	1	low	high	intermediate	1	CMS3
GSM929598	GSE37892	Lower crypt-like	1	low	low	1	A	WT	CIN-high	high	high	high	low	low risk	1	C6	1	2	low	high	intermediate	2	NA
GSM929599	GSE37892	Lower crypt-like	1	low	low	2	A	WT	CIN-high	high	high	low	low	low risk	1	C1	1	1	high	high	high	3	CMS2
GSM929600	GSE37892	Mesenchymal	0	high	low	5	D	WT	CIN-high	low	high	low	low	low risk	3	C5	1	2	high	high	high	3	CMS4
GSM929601	GSE37892	Surface crypt-like	0	high	low	1	A	WT	CIN-low	high	low	low	low	high risk	3	C6	1	1	high	high	intermediate	2	NA
GSM929602	GSE37892	Lower crypt-like	1	low	low	2	A	WT	CIN-high	high	low	low	low	high risk	1	C1	1	1	high	high	low	1	CMS2
GSM929603	GSE37892	Mixed	0	low	high	2	NA	WT	CIN-high	low	low	low	high	high risk	3	C5	2	2	high	high	high	3	CMS4
GSM929604	GSE37892	CIMP-H like	1	high	low	3	D	WT	CIN-high	high	high	low	low	low risk	2	C5	1	2	high	high	intermediate	3	CMS1
GSM929605	GSE37892	CIMP-H like	0	high	low	4	A	WT	CIN-low	high	low	low	high	high risk	2	C3	1	1	high	low	high	1	NA
GSM929606	GSE37892	Mixed	0	low	intermediate	3	NA	WT	CIN-high	low	high	low	low	low risk	3	C5	2	2	high	high	high	2	CMS4
GSM929607	GSE37892	Mixed	1	high	low	3	D	WT	CIN-high	high	high	low	high	low risk	1	C5	0	0	high	high	intermediate	2	CMS2
GSM929608	GSE37892	Lower crypt-like	1	low	low	2	D	WT	CIN-high	low	high	high	low	low risk	1	C5	1	1	low	high	low	2	CMS4
GSM929609	GSE37892	Mesenchymal	1	high	low	5	D	WT	CIN-high	high	high	low	low	low risk	3	C4	2	2	low	high	high	3	CMS4
GSM929610	GSE37892	Lower crypt-like	0	low	low	2	D	WT	CIN-high	low	low	high	low	low risk	1	C5	1	1	low	low	intermediate	1	CMS2
GSM929611	GSE37892	Mixed	0	low	intermediate	5	D	WT	CIN-high	high	high	low	high	high risk	3	C5	2	2	high	low	high	3	CMS4
GSM929612	GSE37892	Lower crypt-like	1	low	low	2	A	WT	CIN-high	high	low	low	high	low risk	1	C1	1	1	high	high	intermediate	2	CMS2
GSM929613	GSE37892	Lower crypt-like	1	low	low	2	A	WT	CIN-high	high	high	low	low	low risk	1	C1	1	1	low	high	low	0	CMS2
GSM929614	GSE37892	Mesenchymal	1	high	high	3	D	WT	CIN-low	high	high	low	high	low risk	3	C4	2	2	high	high	high	2	CMS4
GSM929615	GSE37892	Lower crypt-like	1	low	low	2	A	WT	CIN-high	high	low	low	low	high risk	1	C1	1	0	low	high	low	1	CMS2
GSM929616	GSE37892	Mixed	1	low	intermediate	3	D	WT	CIN-high	high	high	low	low	high risk	3	C5	2	2	high	high	high	3	CMS4
GSM929617	GSE37892	Surface crypt-like	0	high	intermediate	1	A	WT	CIN-low	high	high	low	low	high risk	3	C2	0	1	low	high	intermediate	2	CMS1
GSM929618	GSE37892	Lower crypt-like	1	high	low	4	A	WT	CIN-high	low	low	low	low	high risk	1	C3	0	0	low	high	low	1	CMS3
GSM929619	GSE37892	Lower crypt-like	1	low	low	5	D	WT	CIN-high	high	low	low	low	low risk	3	C5	2	2	high	high	high	2	CMS4
GSM929620	GSE37892	Mesenchymal	0	high	high	3	D	WT	CIN-high	low	high	low	high	high risk	3	C4	2	2	high	low	high	2	CMS4
GSM929621	GSE37892	Mixed	1	low	low	3	D	WT	CIN-high	high	high	low	low	low risk	3	C5	1	2	high	high	high	3	CMS4
GSM929622	GSE37892	Surface crypt-like	0	low	low	1	A	WT	CIN-low	low	high	low	low	low risk	3	C6	1	1	low	low	intermediate	1	CMS4
GSM929623	GSE37892	Lower crypt-like	0	low	low	1	A	WT	CIN-high	high	low	low	low	low risk	1	C6	0	1	low	high	intermediate	3	CMS3
GSM971957	GSE39582	Mixed	0	high	low	1	D	WT	CIN-high	low	high	low	low	low risk	3	C5	1	1	high	high	high	2	CMS4
GSM971958	GSE39582	Mesenchymal	0	high	low	1	D	WT	CIN-high	high	high	low	low	low risk	3	C4	2	1	high	high	high	2	CMS4
GSM971959	GSE39582	CIMP-H like	1	high	low	2	A	WT	CIN-low	low	high	low	low	high risk	2	C3	1	1	high	high	intermediate	2	CMS3
GSM971960	GSE39582	Lower crypt-like	0	low	low	3	A	WT	CIN-high	low	high	low	high	low risk	1	C1	1	1	low	low	low	1	NA
GSM971961	GSE39582	Mesenchymal	0	high	high	1	D	WT	CIN-high	high	high	high	low	low risk	3	C4	1	1	high	high	high	2	CMS4
GSM971962	GSE39582	Mesenchymal	0	high	high	1	D	WT	CIN-low	low	high	low	low	low risk	3	C4	2	1	high	high	high	3	CMS4
GSM971963	GSE39582	Mesenchymal	0	high	low	4	A	WT	CIN-low	high	high	low	low	low risk	2	C2	1	1	high	low	high	3	CMS1
GSM971964	GSE39582	Lower crypt-like	1	low	low	5	A	WT	CIN-high	high	low	low	low	high risk	1	C1	1	1	high	high	intermediate	2	CMS3
GSM971965	GSE39582	Surface crypt-like	0	low	low	5	NA	WT	CIN-high	low	high	low	low	low risk	3	C6	2	1	low	low	high	2	NA
GSM971966	GSE39582	Mesenchymal	0	high	intermediate	1	D	WT	CIN-high	low	high	low	high	low risk	3	C5	1	1	high	high	high	3	CMS4
GSM971967	GSE39582	Surface crypt-like	0	high	low	2	NA	WT	CIN-low	low	low	low	low	high risk	2	C3	0	0	low	high	high	1	CMS3
GSM971968	GSE39582	Mesenchymal	0	high	high	1	D	BRAFm	CIN-high	high	high	low	high	low risk	3	C4	2	1	high	high	high	3	CMS4
GSM971969	GSE39582	Surface crypt-like	0	high	low	4	A	WT	CIN-low	low	high	low	low	low risk	2	C2	1	0	low	low	intermediate	2	CMS1
GSM971970	GSE39582	CIMP-H like	1	high	low	2	A	WT	CIN-high	low	low	low	low	high risk	2	C3	0	1	low	low	intermediate	1	CMS1
GSM971971	GSE39582	Surface crypt-like	0	high	low	4	A	WT	CIN-low	high	high	low	low	low risk	2	C2	0	1	low	low	intermediate	2	CMS1
GSM971972	GSE39582	Surface crypt-like	1	low	low	3	A	WT	CIN-low	low	high	low	low	high risk	2	C1	2	1	low	low	intermediate	2	NA
GSM971973	GSE39582	CIMP-H like	1	high	low	2	D	WT	CIN-high	high	high	low	low	low risk	2	C5	1	0	high	low	high	2	CMS1
GSM971974	GSE39582	Surface crypt-like	0	high	intermediate	2	A	WT	CIN-high	low	low	low	low	low risk	3	C3	0	1	low	high	high	2	CMS3
GSM971975	GSE39582	Lower crypt-like	1	low	low	3	A	WT	CIN-high	low	low	low	low	high risk	1	C1	0	1	high	high	intermediate	2	CMS2
GSM971976	GSE39582	Lower crypt-like	1	low	low	3	A	WT	CIN-high	low	low	low	low	high risk	1	C5	1	1	low	high	intermediate	1	CMS2
GSM971977	GSE39582	Mesenchymal	0	high	high	1	D	WT	CIN-high	high	high	low	low	high risk	3	C2	1	1	high	low	high	3	NA
GSM971978	GSE39582	CIMP-H like	1	high	low	4	A	WT	CIN-low	high	low	low	low	low risk	2	C2	1	1	high	high	intermediate	3	CMS1
GSM971979	GSE39582	CIMP-H like	0	high	high	2	D	BRAFm	CIN-high	low	low	low	low	high risk	2	C2	1	1	high	high	high	2	CMS1
GSM971980	GSE39582	Surface crypt-like	0	high	high	4	A	WT	CIN-low	high	low	low	high	high risk	2	C2	0	0	high	high	intermediate	2	CMS1
GSM971981	GSE39582	CIMP-H like	0	high	intermediate	4	A	WT	CIN-low	high	high	low	low	low risk	2	C2	1	1	high	low	high	2	CMS1
GSM971982	GSE39582	CIMP-H like	0	high	high	4	D	BRAFm	CIN-low	high	high	low	high	high risk	2	C2	1	1	high	low	high	2	CMS1
GSM971983	GSE39582	Mesenchymal	0	high	intermediate	4	A	BRAFm	CIN-low	high	high	low	low	low risk	2	C2	1	1	high	low	high	3	CMS1
GSM971984	GSE39582	CIMP-H like	1	high	low	4	A	WT	CIN-low	high	high	low	low	low risk	2	C2	0	1	high	low	high	3	CMS1
GSM971985	GSE39582	Surface crypt-like	0	high	low	2	A	WT	CIN-low	high	low	low	high	low risk	1	C3	0	0	low	low	low	0	CMS3
GSM971986	GSE39582	Mesenchymal	0	low	intermediate	1	A	WT	CIN-high	high	low	low	low	low risk	3	C5	1	1	high	low	high	3	CMS4
GSM971987	GSE39582	Mesenchymal	0	high	high	1	A	WT	CIN-low	low	high	high	low	low risk	3	C6	2	1	low	low	high	2	CMS4
GSM971988	GSE39582	Surface crypt-like	0	high	intermediate	5	A	BRAFm	CIN-low	low	low	low	low	low risk	2	C2	0	0	low	high	low	1	CMS1
GSM971989	GSE39582	Lower crypt-like	0	high	intermediate	2	A	WT	CIN-high	low	low	low	low	high risk	1	C3	1	0	low	low	intermediate	0	CMS3
GSM971990	GSE39582	Surface crypt-like	1	high	low	5	A	WT	CIN-low	high	low	low	low	low risk	2	C2	1	0	low	low	low	0	CMS3
GSM971991	GSE39582	Mixed	0	low	intermediate	1	NA	WT	CIN-high	high	low	low	low	low risk	3	C5	1	1	high	high	high	2	CMS4
GSM971992	GSE39582	Lower crypt-like	1	low	low	3	A	WT	CIN-high	high	low	low	low	low risk	1	C1	1	0	high	low	intermediate	1	CMS2
GSM971993	GSE39582	Surface crypt-like	1	high	low	5	A	WT	CIN-low	low	high	low	low	low risk	3	C3	1	1	high	low	intermediate	3	CMS3
GSM971994	GSE39582	Lower crypt-like	1	low	low	3	NA	WT	CIN-high	high	low	high	low	low risk	3	C5	1	1	high	high	intermediate	1	NA
GSM971995	GSE39582	Surface crypt-like	0	low	low	5	A	WT	CIN-low	low	high	low	low	low risk	1	C6	1	1	low	low	intermediate	2	CMS3
GSM971996	GSE39582	Mesenchymal	0	high	high	1	D	WT	CIN-high	low	high	low	low	low risk	3	C4	1	1	high	high	high	3	CMS4
GSM971997	GSE39582	Surface crypt-like	0	high	low	4	A	WT	CIN-low	high	high	low	low	low risk	3	C2	1	1	low	high	intermediate	3	CMS1
GSM971998	GSE39582	Surface crypt-like	0	low	low	5	A	WT	CIN-low	high	low	low	low	low risk	1	C6	0	0	low	high	intermediate	3	CMS3
GSM971999	GSE39582	Surface crypt-like	0	high	low	5	A	WT	CIN-high	high	high	low	low	high risk	3	C6	1	1	high	high	high	3	NA
GSM972000	GSE39582	Lower crypt-like	0	low	low	3	D	WT	CIN-high	low	high	low	low	low risk	1	C5	1	1	low	high	intermediate	1	CMS2
GSM972001	GSE39582	Surface crypt-like	0	low	low	5	A	WT	CIN-low	low	high	low	low	low risk	1	C3	0	1	low	low	intermediate	1	CMS3
GSM972002	GSE39582	CIMP-H like	1	high	low	2	NA	WT	CIN-high	low	high	low	low	high risk	2	C3	1	0	high	high	intermediate	2	NA
GSM972003	GSE39582	Lower crypt-like	0	low	low	2	A	WT	CIN-high	high	low	low	low	low risk	1	C1	1	1	low	low	low	1	CMS3
GSM972004	GSE39582	Surface crypt-like	0	low	low	3	A	WT	CIN-high	high	high	low	low	high risk	1	C1	1	1	high	high	intermediate	2	CMS3
GSM972005	GSE39582	Lower crypt-like	0	high	low	2	A	WT	CIN-high	high	low	low	high	high risk	1	C3	0	0	low	low	low	1	CMS3
GSM972006	GSE39582	Lower crypt-like	0	high	high	5	D	WT	CIN-high	low	low	high	low	high risk	3	C6	1	1	high	high	high	2	CMS4
GSM972007	GSE39582	Mesenchymal	0	high	high	1	D	BRAFm	CIN-low	high	high	low	low	low risk	3	C4	1	1	low	high	high	3	CMS4
GSM972008	GSE39582	CIMP-H like	0	high	high	4	D	BRAFm	CIN-high	high	high	high	high	low risk	3	C4	1	1	high	high	high	3	CMS4
GSM972009	GSE39582	Surface crypt-like	0	high	high	5	A	WT	CIN-high	high	high	low	low	low risk	3	C6	1	0	low	high	high	3	NA
GSM972010	GSE39582	Mesenchymal	0	high	intermediate	1	D	WT	CIN-low	low	high	low	low	low risk	3	C4	1	1	high	high	high	3	CMS4
GSM972011	GSE39582	Mesenchymal	0	high	high	1	D	BRAFm	CIN-high	low	high	low	high	low risk	3	C4	2	1	high	high	high	2	CMS4
GSM972012	GSE39582	Surface crypt-like	0	low	low	2	A	WT	CIN-low	high	high	low	low	low risk	1	C3	1	0	high	low	high	1	CMS3
GSM972013	GSE39582	Lower crypt-like	0	low	low	3	D	WT	CIN-high	low	low	low	low	low risk	1	C1	1	1	high	high	high	2	CMS2
GSM972014	GSE39582	Lower crypt-like	1	low	low	3	D	WT	CIN-high	low	low	low	low	high risk	1	C5	1	1	high	high	intermediate	3	CMS2
GSM972015	GSE39582	CIMP-H like	0	high	low	4	D	BRAFm	CIN-high	high	high	low	high	high risk	2	C2	1	1	high	low	intermediate	2	CMS1
GSM972016	GSE39582	Surface crypt-like	0	high	intermediate	5	A	WT	CIN-low	high	high	low	low	low risk	2	C2	1	1	high	low	high	2	CMS1
GSM972017	GSE39582	Mesenchymal	0	low	low	1	D	WT	CIN-high	low	low	low	low	low risk	1	C5	0	1	low	high	intermediate	3	CMS4
GSM972018	GSE39582	Mixed	0	low	intermediate	4	D	WT	CIN-high	low	high	low	low	high risk	3	C5	1	1	high	high	high	3	CMS4
GSM972019	GSE39582	Mesenchymal	0	high	high	1	D	WT	CIN-low	low	high	low	low	low risk	3	C4	1	1	low	high	high	3	CMS4
GSM972020	GSE39582	Surface crypt-like	0	high	low	5	A	WT	CIN-high	high	high	low	high	high risk	3	C6	1	1	low	high	high	2	CMS4
GSM972021	GSE39582	CIMP-H like	1	high	low	1	D	WT	CIN-high	high	high	low	low	low risk	2	C2	1	1	low	high	intermediate	2	CMS1
GSM972022	GSE39582	Lower crypt-like	0	low	intermediate	1	D	WT	CIN-high	high	low	low	low	high risk	3	C5	1	1	low	high	intermediate	2	CMS4
GSM972023	GSE39582	Surface crypt-like	0	high	low	1	D	WT	CIN-high	high	low	low	low	low risk	3	C6	0	1	high	low	high	2	CMS4
GSM972024	GSE39582	Lower crypt-like	1	low	low	3	NA	WT	CIN-high	high	low	low	low	high risk	1	C5	0	0	low	high	high	2	CMS2
GSM972025	GSE39582	Surface crypt-like	0	high	low	5	A	WT	CIN-high	low	low	low	low	low risk	1	C6	0	0	low	low	intermediate	2	NA
GSM972026	GSE39582	Mesenchymal	0	high	intermediate	1	D	BRAFm	CIN-high	low	high	low	high	high risk	3	C4	2	0	high	high	high	2	CMS4
GSM972027	GSE39582	Mixed	0	low	low	3	D	WT	CIN-high	low	high	high	low	low risk	1	C5	0	1	low	low	intermediate	2	CMS4
GSM972028	GSE39582	Surface crypt-like	0	low	low	5	A	WT	CIN-high	low	low	low	low	low risk	1	C6	1	1	low	high	intermediate	3	CMS4
GSM972029	GSE39582	Mesenchymal	0	low	low	1	D	WT	CIN-high	low	high	low	low	low risk	3	C6	1	1	high	high	high	3	CMS4
GSM972030	GSE39582	Mesenchymal	0	high	high	1	D	BRAFm	CIN-high	high	low	low	high	high risk	3	C4	1	2	high	high	high	2	CMS4
GSM972031	GSE39582	Lower crypt-like	0	low	low	3	D	WT	CIN-high	low	low	low	low	high risk	1	C5	1	0	low	low	high	3	CMS4
GSM972032	GSE39582	Lower crypt-like	0	low	low	3	NA	WT	CIN-high	low	low	low	low	high risk	1	C5	1	1	high	high	intermediate	2	CMS2
GSM972033	GSE39582	Lower crypt-like	0	low	low	3	A	WT	CIN-high	low	low	high	low	high risk	1	C1	0	0	low	low	low	0	CMS2
GSM972034	GSE39582	Lower crypt-like	0	low	low	5	A	WT	CIN-high	low	low	low	low	low risk	1	C1	0	0	low	high	low	1	NA
GSM972035	GSE39582	Lower crypt-like	1	low	low	3	A	WT	CIN-high	high	low	low	low	high risk	1	C1	0	0	low	high	low	1	CMS2
GSM972036	GSE39582	Surface crypt-like	0	low	low	5	A	WT	CIN-high	low	low	low	low	low risk	1	C3	1	1	low	low	low	0	CMS3
GSM972037	GSE39582	Surface crypt-like	0	high	low	2	A	WT	CIN-low	high	low	low	low	high risk	2	C3	0	0	high	low	low	1	CMS3
GSM972038	GSE39582	Lower crypt-like	0	low	low	3	D	WT	CIN-high	high	low	low	high	high risk	1	C5	1	1	low	high	low	1	CMS2
GSM972039	GSE39582	Mesenchymal	0	high	high	1	D	WT	CIN-high	low	high	high	low	high risk	3	C4	2	1	high	high	high	2	CMS4
GSM972040	GSE39582	Lower crypt-like	1	low	low	3	D	WT	CIN-high	high	high	low	low	high risk	1	C5	1	1	high	high	intermediate	0	CMS2
GSM972041	GSE39582	Lower crypt-like	0	low	low	3	D	WT	CIN-high	high	low	low	low	high risk	3	C5	1	1	high	high	high	3	NA
GSM972042	GSE39582	Surface crypt-like	0	low	low	2	A	WT	CIN-low	high	low	low	low	low risk	1	C3	0	0	low	low	low	0	CMS3
GSM972043	GSE39582	Lower crypt-like	1	low	low	3	D	WT	CIN-high	high	low	low	low	high risk	1	C1	1	1	high	high	intermediate	1	CMS2
GSM972044	GSE39582	Surface crypt-like	1	high	low	2	NA	WT	CIN-high	high	low	low	high	high risk	2	C3	0	1	high	high	low	1	CMS3
GSM972045	GSE39582	Surface crypt-like	1	high	low	2	A	WT	CIN-high	high	low	low	low	high risk	1	C3	0	1	low	low	intermediate	1	CMS3
GSM972046	GSE39582	Mesenchymal	0	low	high	1	D	WT	CIN-high	high	high	high	low	low risk	3	C4	2	2	high	high	high	2	CMS4
GSM972047	GSE39582	Mesenchymal	0	high	intermediate	3	D	WT	CIN-high	low	high	high	high	low risk	3	C5	2	1	high	low	intermediate	2	CMS4
GSM972048	GSE39582	Lower crypt-like	1	low	low	5	A	WT	CIN-high	high	low	low	low	high risk	1	C1	1	1	low	low	low	1	CMS2
GSM972049	GSE39582	Surface crypt-like	1	high	low	2	NA	WT	CIN-high	high	high	low	high	low risk	2	C3	0	1	high	high	low	1	CMS3
GSM972050	GSE39582	Surface crypt-like	0	low	intermediate	2	A	WT	CIN-low	high	high	low	low	high risk	1	C3	0	0	low	low	low	0	CMS3
GSM972051	GSE39582	Mesenchymal	0	high	high	1	D	WT	CIN-high	low	high	low	low	low risk	3	C4	2	2	high	high	high	2	CMS4
GSM972052	GSE39582	Lower crypt-like	1	low	low	5	A	WT	CIN-high	high	low	low	low	low risk	1	C1	1	0	low	high	intermediate	3	NA
GSM972053	GSE39582	Lower crypt-like	1	low	low	3	D	WT	CIN-high	high	low	low	low	low risk	1	C5	0	0	low	high	low	2	CMS2
GSM972054	GSE39582	Mesenchymal	0	high	high	1	D	WT	CIN-high	low	high	low	low	high risk	3	C4	2	2	high	high	high	3	CMS4
GSM972055	GSE39582	CIMP-H like	0	high	low	2	NA	WT	CIN-low	high	high	low	low	low risk	3	C2	1	2	high	low	high	2	CMS4
GSM972056	GSE39582	CIMP-H like	0	high	low	2	A	BRAFm	CIN-high	high	low	low	low	high risk	2	C2	0	0	high	low	intermediate	0	CMS1
GSM972057	GSE39582	Lower crypt-like	0	low	low	3	NA	WT	CIN-high	low	high	low	low	low risk	1	C1	1	0	low	low	low	1	CMS2
GSM972058	GSE39582	CIMP-H like	1	high	intermediate	4	NA	BRAFm	CIN-low	high	high	low	low	low risk	2	C2	0	1	high	low	high	2	CMS1
GSM972059	GSE39582	CIMP-H like	0	high	low	4	A	BRAFm	CIN-high	low	high	low	low	low risk	2	C4	1	1	high	low	high	3	CMS4
GSM972060	GSE39582	Lower crypt-like	0	low	low	1	D	WT	CIN-low	high	low	low	high	low risk	1	C5	1	1	low	high	intermediate	2	CMS4
GSM972061	GSE39582	Lower crypt-like	0	low	low	3	A	WT	CIN-high	low	high	low	low	low risk	1	C5	1	1	low	high	intermediate	0	CMS2
GSM972062	GSE39582	Surface crypt-like	0	low	low	5	A	WT	CIN-high	high	high	high	high	low risk	1	C6	0	0	low	high	low	1	CMS3
GSM972063	GSE39582	Lower crypt-like	0	low	low	1	A	WT	CIN-high	high	high	low	low	low risk	3	C6	1	1	high	high	high	2	CMS4
GSM972064	GSE39582	Mixed	0	high	high	1	D	WT	CIN-high	high	high	low	high	high risk	3	C4	1	1	high	high	high	2	CMS4
GSM972065	GSE39582	Mixed	1	low	low	5	A	WT	CIN-high	high	high	low	low	high risk	1	C6	1	1	high	high	high	2	CMS2
GSM972066	GSE39582	Lower crypt-like	0	low	low	3	A	WT	CIN-high	high	low	low	low	low risk	1	C1	1	1	low	high	intermediate	0	CMS2
GSM972067	GSE39582	Mesenchymal	0	high	intermediate	1	D	WT	CIN-high	high	high	low	low	high risk	3	C4	1	1	high	high	high	2	CMS4
GSM972068	GSE39582	Mesenchymal	0	high	high	1	D	WT	CIN-high	low	high	low	low	low risk	3	C4	1	1	high	high	high	2	CMS4
GSM972069	GSE39582	Mixed	1	low	low	3	NA	WT	CIN-high	low	high	low	low	low risk	3	C5	1	1	high	high	high	3	CMS4
GSM972070	GSE39582	Surface crypt-like	0	low	intermediate	5	A	WT	CIN-high	low	low	low	low	low risk	1	C6	1	0	low	low	intermediate	1	CMS3
GSM972071	GSE39582	Mixed	0	low	low	3	D	WT	CIN-high	low	high	low	low	low risk	1	C5	1	1	high	high	high	2	NA
GSM972072	GSE39582	CIMP-H like	1	high	intermediate	4	D	BRAFm	CIN-low	high	high	low	low	low risk	2	C4	1	1	high	high	high	2	CMS1
GSM972073	GSE39582	Mesenchymal	0	high	high	1	NA	WT	CIN-low	high	high	low	low	low risk	3	C4	1	1	high	low	high	2	CMS4
GSM972074	GSE39582	Lower crypt-like	0	low	low	3	A	WT	CIN-high	low	high	low	low	low risk	1	C1	1	1	high	low	intermediate	2	CMS2
GSM972075	GSE39582	Lower crypt-like	1	high	low	4	A	WT	CIN-high	high	high	low	low	low risk	3	C2	0	1	low	low	intermediate	2	CMS1
GSM972076	GSE39582	CIMP-H like	0	high	low	2	D	BRAFm	CIN-low	low	high	low	high	high risk	2	C2	1	1	high	low	high	2	CMS1
GSM972077	GSE39582	Mesenchymal	0	high	intermediate	5	A	WT	CIN-high	high	high	low	low	high risk	3	C6	1	1	high	high	high	3	CMS4
GSM972078	GSE39582	Lower crypt-like	0	high	low	1	D	WT	CIN-high	high	high	low	low	high risk	3	C5	1	1	high	high	high	2	CMS4
GSM972079	GSE39582	Mesenchymal	0	high	low	1	A	WT	CIN-low	low	high	low	low	high risk	2	C2	1	1	high	high	high	3	CMS4
GSM972080	GSE39582	CIMP-H like	1	high	intermediate	2	A	BRAFm	CIN-low	high	low	low	low	high risk	2	C2	0	1	high	low	high	2	CMS1
GSM972081	GSE39582	Lower crypt-like	1	low	low	3	A	WT	CIN-high	high	high	low	low	low risk	1	C6	1	1	low	low	intermediate	2	CMS2
GSM972082	GSE39582	Mesenchymal	0	high	intermediate	1	NA	WT	CIN-high	high	low	low	low	high risk	3	C2	1	1	high	low	high	2	CMS4
GSM972083	GSE39582	Lower crypt-like	0	high	low	4	A	WT	CIN-high	high	high	low	low	low risk	2	C5	0	0	high	low	intermediate	1	CMS4
GSM972084	GSE39582	Surface crypt-like	0	high	intermediate	5	A	WT	CIN-low	low	high	low	low	low risk	3	C6	1	1	low	low	high	1	CMS4
GSM972085	GSE39582	Mixed	0	low	low	3	A	WT	CIN-high	high	high	low	low	low risk	1	C5	0	0	high	low	high	2	NA
GSM972086	GSE39582	Lower crypt-like	1	low	low	3	NA	WT	CIN-high	high	high	low	low	low risk	1	C5	1	1	high	high	low	0	CMS2
GSM972087	GSE39582	Lower crypt-like	1	low	low	3	A	WT	CIN-high	high	low	low	low	high risk	1	C1	0	0	high	high	low	0	CMS2
GSM972088	GSE39582	Surface crypt-like	0	high	high	5	A	WT	CIN-low	low	high	low	low	low risk	3	C6	2	1	low	high	high	2	CMS4
GSM972089	GSE39582	Mesenchymal	0	high	high	1	D	WT	CIN-high	low	high	low	low	low risk	3	C4	2	1	low	high	high	2	CMS4
GSM972090	GSE39582	Lower crypt-like	0	low	low	5	A	WT	CIN-high	low	low	low	low	high risk	1	C1	0	1	low	high	low	1	CMS2
GSM972091	GSE39582	Surface crypt-like	0	low	low	2	A	WT	CIN-high	high	low	low	low	low risk	1	C3	1	1	high	low	intermediate	1	CMS3
GSM972092	GSE39582	Mesenchymal	0	high	high	1	D	WT	CIN-low	low	high	low	low	low risk	3	C4	1	1	high	high	high	2	CMS4
GSM972093	GSE39582	Lower crypt-like	0	low	intermediate	1	D	WT	CIN-high	low	low	high	low	high risk	3	C5	1	1	high	high	high	2	CMS4
GSM972094	GSE39582	Mixed	0	high	intermediate	1	A	WT	CIN-high	high	high	low	low	low risk	3	C5	2	1	high	low	high	2	CMS4
GSM972095	GSE39582	Mixed	0	high	low	1	D	WT	CIN-high	low	high	low	low	high risk	3	C5	1	1	high	low	high	3	CMS4
GSM972096	GSE39582	Lower crypt-like	0	low	low	3	A	WT	CIN-high	high	low	low	low	low risk	1	C1	0	1	low	low	low	1	NA
GSM972097	GSE39582	Mesenchymal	0	high	high	1	D	BRAFm	CIN-high	low	high	high	high	low risk	3	C4	1	1	high	low	high	3	CMS4
GSM972098	GSE39582	Surface crypt-like	0	high	low	2	A	BRAFm	CIN-high	low	low	high	low	low risk	2	C3	0	1	low	low	low	0	CMS3
GSM972099	GSE39582	Lower crypt-like	0	low	low	3	A	WT	CIN-high	high	low	low	low	low risk	1	C1	1	1	low	high	low	1	CMS2
GSM972100	GSE39582	Surface crypt-like	0	high	low	2	A	WT	CIN-high	low	low	low	low	high risk	2	C3	0	1	low	low	intermediate	1	CMS3
GSM972101	GSE39582	Surface crypt-like	0	low	intermediate	5	A	WT	CIN-high	low	high	low	low	low risk	1	C6	0	1	low	high	low	2	CMS3
GSM972102	GSE39582	Surface crypt-like	0	high	high	5	A	WT	CIN-low	high	high	low	low	low risk	3	C6	1	0	low	high	intermediate	2	CMS4
GSM972103	GSE39582	Surface crypt-like	0	high	low	4	A	WT	CIN-low	high	low	low	low	low risk	3	C2	1	1	high	low	high	3	CMS4
GSM972104	GSE39582	Mesenchymal	0	high	high	1	D	WT	CIN-high	low	high	low	low	high risk	3	C4	2	1	high	high	high	2	CMS4
GSM972105	GSE39582	Lower crypt-like	0	low	intermediate	1	D	WT	CIN-high	low	low	low	low	high risk	1	C5	1	1	low	high	intermediate	1	CMS4
GSM972106	GSE39582	Lower crypt-like	0	high	intermediate	1	D	WT	CIN-high	low	low	high	low	low risk	1	C5	1	1	high	high	intermediate	2	CMS4
GSM972107	GSE39582	Surface crypt-like	0	high	low	5	A	WT	CIN-low	high	low	low	low	high risk	1	C6	1	1	high	high	intermediate	1	CMS4
GSM972108	GSE39582	Lower crypt-like	0	low	low	3	A	WT	CIN-high	low	low	high	low	low risk	1	C5	1	1	low	high	intermediate	1	CMS2
GSM972109	GSE39582	CIMP-H like	0	high	low	4	A	WT	CIN-low	high	low	low	low	low risk	3	C2	0	1	high	low	intermediate	1	CMS1
GSM972110	GSE39582	Surface crypt-like	0	high	low	5	A	WT	CIN-low	high	high	low	low	high risk	1	C3	0	1	low	high	low	1	CMS3
GSM972111	GSE39582	Surface crypt-like	0	low	low	2	A	WT	CIN-high	high	high	low	low	high risk	1	C3	0	0	low	high	intermediate	3	CMS3
GSM972112	GSE39582	Mesenchymal	0	high	high	1	D	WT	CIN-high	high	high	high	high	high risk	3	C4	1	1	high	high	high	2	CMS4
GSM972113	GSE39582	Mesenchymal	0	high	high	1	D	WT	CIN-high	high	high	low	low	high risk	3	C4	1	1	high	high	high	2	CMS4
GSM972114	GSE39582	CIMP-H like	0	high	low	2	A	WT	CIN-high	high	low	low	high	high risk	3	C3	0	1	high	low	high	2	CMS3
GSM972115	GSE39582	Lower crypt-like	0	low	low	5	A	WT	CIN-high	low	low	low	low	low risk	1	C6	1	1	low	high	intermediate	2	CMS3
GSM972116	GSE39582	Surface crypt-like	0	low	low	5	A	WT	CIN-low	low	high	low	low	low risk	3	C6	1	1	low	low	intermediate	1	CMS4
GSM972117	GSE39582	Surface crypt-like	0	high	intermediate	5	A	WT	CIN-low	high	high	low	low	high risk	3	C2	0	0	low	high	intermediate	3	NA
GSM972118	GSE39582	Lower crypt-like	0	high	low	5	A	WT	CIN-high	low	low	low	low	high risk	1	C1	0	0	low	high	low	1	CMS3
GSM972119	GSE39582	Lower crypt-like	0	low	low	3	D	WT	CIN-high	low	low	high	high	high risk	1	C5	1	1	high	high	high	1	CMS2
GSM972120	GSE39582	Mesenchymal	1	high	intermediate	4	A	WT	CIN-low	high	high	low	low	low risk	3	C5	1	1	high	high	high	2	CMS4
GSM972121	GSE39582	Surface crypt-like	0	high	low	2	A	WT	CIN-high	high	low	low	low	high risk	1	C3	0	1	low	low	intermediate	1	CMS3
GSM972122	GSE39582	Lower crypt-like	0	low	low	3	NA	WT	CIN-high	high	low	low	low	high risk	1	C1	1	1	low	high	low	1	CMS2
GSM972123	GSE39582	Lower crypt-like	1	low	low	3	A	WT	CIN-high	high	low	low	low	high risk	1	C1	1	1	low	high	intermediate	1	CMS2
GSM972124	GSE39582	Surface crypt-like	0	low	low	5	A	WT	CIN-high	high	high	low	low	low risk	1	C6	1	1	low	high	intermediate	1	NA
GSM972125	GSE39582	Mesenchymal	0	high	intermediate	1	D	WT	CIN-high	low	high	low	low	low risk	3	C6	2	1	low	high	high	3	CMS4
GSM972126	GSE39582	Lower crypt-like	1	low	low	3	D	WT	CIN-high	low	low	high	low	high risk	1	C5	1	1	low	high	low	1	CMS2
GSM972127	GSE39582	Mesenchymal	0	low	intermediate	5	NA	WT	CIN-high	low	low	low	low	high risk	3	C6	1	1	low	high	high	3	CMS4
GSM972128	GSE39582	Mixed	0	high	low	1	D	WT	CIN-high	low	high	low	low	low risk	3	C5	1	1	high	high	high	3	CMS4
GSM972129	GSE39582	Surface crypt-like	1	high	low	5	A	WT	CIN-high	high	high	low	low	low risk	3	C2	0	1	high	high	intermediate	2	CMS1
GSM972130	GSE39582	Lower crypt-like	0	low	low	3	A	WT	CIN-high	low	low	low	low	low risk	1	C1	1	1	low	high	low	1	CMS2
GSM972131	GSE39582	Mesenchymal	0	high	high	1	D	WT	CIN-high	low	high	low	low	high risk	3	C4	1	1	high	low	high	3	CMS4
GSM972132	GSE39582	Lower crypt-like	1	low	low	1	D	WT	CIN-high	high	low	low	low	low risk	3	C5	2	2	low	high	high	3	CMS4
GSM972133	GSE39582	Surface crypt-like	0	high	high	5	A	WT	CIN-low	high	high	low	low	low risk	3	C6	1	1	high	low	high	2	CMS4
GSM972134	GSE39582	Mesenchymal	0	high	intermediate	2	A	WT	CIN-high	high	low	low	low	high risk	3	C2	1	1	high	low	high	2	CMS4
GSM972135	GSE39582	Surface crypt-like	0	high	low	2	A	WT	CIN-high	high	low	low	low	low risk	1	C3	1	1	low	high	low	1	CMS3
GSM972136	GSE39582	Lower crypt-like	1	low	low	5	A	WT	CIN-high	low	low	low	low	low risk	1	C1	1	0	high	low	intermediate	1	CMS2
GSM972137	GSE39582	Lower crypt-like	0	low	low	3	A	WT	CIN-high	high	low	low	low	low risk	1	C5	1	1	low	low	low	2	CMS2
GSM972138	GSE39582	Lower crypt-like	0	low	low	5	A	WT	CIN-high	low	low	low	low	low risk	1	C1	0	0	high	low	intermediate	0	CMS3
GSM972139	GSE39582	Lower crypt-like	0	low	low	3	A	WT	CIN-high	high	low	low	low	low risk	1	C1	1	1	low	high	low	1	CMS2
GSM972140	GSE39582	Mesenchymal	0	high	high	1	D	WT	CIN-high	high	high	low	low	low risk	3	C4	1	2	high	low	high	2	CMS4
GSM972141	GSE39582	Mixed	0	low	intermediate	3	D	WT	CIN-high	high	low	low	high	high risk	3	C5	1	1	high	low	high	3	CMS4
GSM972142	GSE39582	Lower crypt-like	0	low	low	3	NA	WT	CIN-high	low	low	high	low	high risk	1	C5	0	1	low	high	low	3	CMS2
GSM972143	GSE39582	Mixed	0	low	low	3	NA	WT	CIN-high	high	high	low	low	high risk	1	C5	1	1	high	low	high	3	NA
GSM972144	GSE39582	Lower crypt-like	0	low	low	3	A	WT	CIN-high	high	low	high	low	high risk	1	C1	1	1	low	low	low	1	CMS2
GSM972145	GSE39582	Surface crypt-like	0	low	low	5	A	WT	CIN-high	high	low	low	low	low risk	1	C6	1	1	low	high	intermediate	2	CMS3
GSM972146	GSE39582	Mesenchymal	0	high	intermediate	2	D	WT	CIN-high	high	low	low	low	high risk	3	C2	1	1	high	low	high	2	NA
GSM972147	GSE39582	Lower crypt-like	0	low	low	4	D	WT	CIN-high	high	high	low	low	high risk	1	C5	1	1	high	high	intermediate	1	CMS2
GSM972148	GSE39582	Lower crypt-like	0	low	low	3	D	WT	CIN-high	low	low	low	low	low risk	1	C5	1	1	low	high	intermediate	2	NA
GSM972149	GSE39582	Lower crypt-like	0	low	low	3	A	WT	CIN-high	low	low	low	low	low risk	1	C1	1	1	low	high	intermediate	3	CMS2
GSM972150	GSE39582	Lower crypt-like	0	low	low	5	A	WT	CIN-high	high	low	low	low	low risk	1	C6	1	1	low	low	intermediate	2	CMS2
GSM972151	GSE39582	Lower crypt-like	0	low	low	3	A	WT	CIN-high	high	high	low	low	low risk	1	C1	1	1	high	low	intermediate	2	NA
GSM972152	GSE39582	Lower crypt-like	0	low	low	3	A	WT	CIN-low	high	low	low	low	high risk	1	C1	1	1	low	low	low	0	CMS2
GSM972153	GSE39582	Lower crypt-like	0	low	low	5	A	WT	CIN-high	high	low	low	low	high risk	1	C1	1	1	high	low	intermediate	3	CMS2
GSM972154	GSE39582	Lower crypt-like	0	low	low	2	A	WT	CIN-high	low	low	low	low	high risk	1	C1	0	1	high	high	intermediate	0	CMS3
GSM972155	GSE39582	Lower crypt-like	0	low	low	3	A	WT	CIN-high	high	low	low	high	high risk	1	C1	1	1	low	low	intermediate	0	CMS3
GSM972156	GSE39582	Lower crypt-like	0	low	low	5	A	WT	CIN-high	high	low	low	low	high risk	1	C6	1	1	low	high	intermediate	2	CMS2
GSM972157	GSE39582	Lower crypt-like	0	low	low	1	NA	WT	CIN-high	low	low	low	low	high risk	3	C5	1	1	high	high	intermediate	2	CMS4
GSM972158	GSE39582	Mesenchymal	0	high	intermediate	4	D	WT	CIN-high	high	high	low	low	low risk	3	C4	1	1	high	high	high	3	CMS4
GSM972159	GSE39582	Surface crypt-like	0	high	low	2	A	WT	CIN-high	high	low	low	low	high risk	3	C3	1	1	high	low	intermediate	2	CMS3
GSM972160	GSE39582	Lower crypt-like	0	low	low	3	NA	WT	CIN-high	high	high	low	low	low risk	1	C5	1	1	low	high	intermediate	3	CMS4
GSM972161	GSE39582	Lower crypt-like	0	high	low	2	A	WT	CIN-high	high	low	low	low	low risk	1	C1	1	1	low	high	intermediate	1	NA
GSM972162	GSE39582	Mixed	0	high	intermediate	1	D	WT	CIN-low	high	high	low	low	high risk	3	C5	1	1	high	low	high	2	CMS4
GSM972163	GSE39582	Surface crypt-like	0	low	low	5	A	WT	CIN-high	high	low	low	low	high risk	1	C6	0	0	low	low	low	2	CMS3
GSM972164	GSE39582	Mixed	0	low	intermediate	1	D	WT	CIN-high	high	low	low	low	high risk	3	C5	1	1	high	high	high	3	CMS4
GSM972165	GSE39582	Surface crypt-like	0	high	intermediate	5	NA	WT	CIN-high	low	low	low	low	high risk	3	C6	1	1	high	low	high	2	CMS4
GSM972166	GSE39582	Surface crypt-like	0	low	intermediate	2	NA	WT	CIN-high	high	low	low	low	high risk	1	C6	1	1	high	high	high	2	NA
GSM972167	GSE39582	Lower crypt-like	0	low	low	3	A	WT	CIN-high	high	low	low	low	low risk	1	C5	1	0	low	low	intermediate	1	CMS2
GSM972168	GSE39582	CIMP-H like	0	high	low	2	D	BRAFm	CIN-high	high	high	low	low	high risk	2	C2	0	1	high	low	high	2	CMS1
GSM972169	GSE39582	Lower crypt-like	0	low	low	3	A	WT	CIN-high	high	low	low	low	high risk	1	C1	0	1	high	high	intermediate	3	CMS2
GSM972170	GSE39582	Lower crypt-like	0	low	low	1	A	WT	CIN-high	high	low	low	low	high risk	3	C5	1	1	high	high	high	2	CMS4
GSM972171	GSE39582	CIMP-H like	0	high	intermediate	4	NA	BRAFm	CIN-low	high	high	low	low	low risk	2	C2	1	1	high	high	high	2	CMS1
GSM972172	GSE39582	Lower crypt-like	0	high	low	2	A	WT	CIN-high	high	high	low	low	high risk	1	C1	1	1	high	high	intermediate	1	CMS3
GSM972173	GSE39582	Lower crypt-like	0	low	low	3	NA	WT	CIN-high	high	low	low	low	high risk	1	C1	1	1	high	high	low	2	NA
GSM972174	GSE39582	Surface crypt-like	0	low	low	5	A	WT	CIN-high	high	low	low	low	high risk	1	C6	0	1	low	high	low	2	CMS3
GSM972175	GSE39582	Lower crypt-like	1	low	low	3	A	WT	CIN-high	high	high	low	low	high risk	1	C1	0	1	high	high	low	3	NA
GSM972176	GSE39582	Mesenchymal	0	high	intermediate	1	D	WT	CIN-high	high	high	low	low	low risk	3	C4	1	1	high	high	high	3	CMS4
GSM972177	GSE39582	Surface crypt-like	0	low	low	5	A	WT	CIN-high	high	high	low	low	high risk	1	C6	0	1	low	high	intermediate	3	NA
GSM972178	GSE39582	Surface crypt-like	0	low	low	2	A	WT	CIN-high	high	low	high	low	high risk	1	C3	1	1	low	low	low	1	CMS3
GSM972179	GSE39582	Mixed	0	low	low	4	A	WT	CIN-high	high	high	low	low	low risk	1	C5	1	1	high	high	high	2	CMS4
GSM972180	GSE39582	CIMP-H like	1	high	low	4	A	BRAFm	CIN-low	high	low	low	low	low risk	2	C2	0	1	high	high	low	2	CMS1
GSM972181	GSE39582	Mixed	0	high	high	1	D	WT	CIN-high	high	high	low	low	high risk	3	C4	1	1	high	high	high	3	CMS4
GSM972182	GSE39582	Surface crypt-like	0	low	low	2	A	WT	CIN-high	high	low	low	low	high risk	1	C1	1	1	high	high	intermediate	1	CMS3
GSM972183	GSE39582	Surface crypt-like	0	high	low	2	A	WT	CIN-high	high	low	low	low	high risk	2	C3	0	1	low	high	low	1	CMS3
GSM972184	GSE39582	CIMP-H like	0	high	high	1	D	BRAFm	CIN-high	high	high	low	low	high risk	3	C4	0	0	high	low	high	2	CMS4
GSM972185	GSE39582	Lower crypt-like	1	low	low	3	A	WT	CIN-high	high	high	high	low	high risk	1	C1	1	1	high	low	intermediate	1	CMS2
GSM972186	GSE39582	Mesenchymal	0	high	high	1	D	WT	CIN-high	high	high	low	low	low risk	3	C4	1	2	high	high	high	2	CMS4
GSM972187	GSE39582	Mesenchymal	0	high	intermediate	1	D	WT	CIN-low	high	high	low	low	high risk	3	C4	1	2	high	low	high	2	CMS4
GSM972188	GSE39582	Lower crypt-like	0	low	low	3	A	WT	CIN-high	high	high	low	low	low risk	1	C1	1	1	low	high	intermediate	3	CMS2
GSM972189	GSE39582	CIMP-H like	1	high	low	4	A	WT	CIN-low	high	high	low	low	low risk	3	C5	0	1	low	high	intermediate	3	CMS1
GSM972190	GSE39582	Lower crypt-like	0	low	low	3	A	WT	CIN-high	low	low	low	low	low risk	1	NA	1	1	low	low	low	1	CMS2
GSM972191	GSE39582	Surface crypt-like	0	low	low	2	A	WT	CIN-high	high	low	low	low	high risk	1	C3	1	1	high	low	intermediate	2	CMS3
GSM972192	GSE39582	Surface crypt-like	0	high	low	4	A	WT	CIN-low	high	high	low	low	low risk	3	C2	1	1	high	high	high	3	CMS4
GSM972193	GSE39582	Lower crypt-like	0	low	low	5	A	WT	CIN-high	high	low	high	low	high risk	1	C1	1	1	high	high	low	1	CMS2
GSM972194	GSE39582	Lower crypt-like	1	low	low	3	A	WT	CIN-high	high	low	low	low	high risk	1	C1	1	1	low	high	low	2	CMS2
GSM972195	GSE39582	Surface crypt-like	1	high	low	4	A	WT	CIN-low	high	high	low	low	high risk	2	C3	0	1	high	low	intermediate	1	CMS3
GSM972196	GSE39582	CIMP-H like	1	high	low	4	A	BRAFm	CIN-high	high	high	low	low	high risk	2	C2	0	1	high	high	intermediate	0	CMS1
GSM972197	GSE39582	CIMP-H like	1	high	low	2	A	BRAFm	CIN-low	high	low	low	low	high risk	2	C3	0	1	high	low	intermediate	0	CMS3
GSM972198	GSE39582	Lower crypt-like	1	low	low	3	A	WT	CIN-high	high	low	low	low	high risk	1	C1	1	0	low	high	low	0	CMS2
GSM972199	GSE39582	Lower crypt-like	0	low	low	3	A	WT	CIN-high	high	low	low	low	low risk	1	C1	0	1	low	high	intermediate	1	CMS2
GSM972200	GSE39582	Surface crypt-like	0	low	low	5	A	WT	CIN-high	high	low	low	low	high risk	1	C6	0	1	low	high	intermediate	2	NA
GSM972201	GSE39582	Mesenchymal	0	high	high	1	NA	WT	CIN-high	high	high	low	low	high risk	3	C4	1	1	high	high	high	2	CMS4
GSM972202	GSE39582	Lower crypt-like	0	low	low	5	A	WT	CIN-high	high	low	low	low	high risk	1	C1	0	1	low	high	intermediate	1	CMS2
GSM972203	GSE39582	Lower crypt-like	0	low	low	3	A	WT	CIN-high	high	high	low	low	low risk	1	C1	1	1	high	high	low	3	NA
GSM972204	GSE39582	Mixed	0	low	intermediate	1	A	WT	CIN-high	high	high	low	low	high risk	3	C5	1	1	high	high	high	2	CMS4
GSM972205	GSE39582	Lower crypt-like	0	low	low	4	A	WT	CIN-high	high	high	low	low	low risk	1	C5	0	1	low	high	intermediate	2	CMS2
GSM972206	GSE39582	Surface crypt-like	0	low	intermediate	5	NA	WT	CIN-high	high	low	low	low	low risk	3	C6	1	1	high	high	high	2	CMS4
GSM972207	GSE39582	Mixed	0	low	low	1	A	WT	CIN-high	high	high	low	low	high risk	3	C5	1	1	high	low	high	2	CMS4
GSM972208	GSE39582	Mixed	0	high	high	4	D	WT	CIN-high	high	high	low	low	high risk	3	C4	1	1	high	high	high	2	CMS4
GSM972209	GSE39582	CIMP-H like	0	high	intermediate	4	D	BRAFm	CIN-high	high	high	low	high	low risk	3	C4	0	1	high	high	high	2	CMS1
GSM972210	GSE39582	Mesenchymal	0	low	low	1	D	WT	CIN-high	high	low	low	low	low risk	3	C5	2	1	high	high	intermediate	3	CMS4
GSM972211	GSE39582	Lower crypt-like	0	low	low	3	D	WT	CIN-high	high	low	low	low	low risk	1	C5	1	1	low	low	intermediate	3	CMS4
GSM972212	GSE39582	Surface crypt-like	0	high	low	2	A	WT	CIN-high	high	high	low	low	high risk	1	C3	0	1	high	high	low	0	CMS3
GSM972213	GSE39582	Mesenchymal	1	high	high	1	D	WT	CIN-high	high	high	low	high	high risk	3	C4	2	1	high	low	high	2	CMS4
GSM972214	GSE39582	CIMP-H like	0	high	low	2	A	BRAFm	CIN-low	high	low	low	low	low risk	2	C2	1	0	high	low	low	0	CMS1
GSM972215	GSE39582	Mixed	1	high	low	4	A	WT	CIN-low	high	high	low	low	high risk	1	C2	0	1	high	low	intermediate	2	NA
GSM972216	GSE39582	Lower crypt-like	0	low	low	3	A	WT	CIN-high	high	high	low	low	high risk	1	C1	1	1	high	high	intermediate	2	CMS2
GSM972217	GSE39582	Lower crypt-like	0	high	low	3	D	WT	CIN-high	high	low	low	high	high risk	3	C5	1	1	high	low	intermediate	2	CMS4
GSM972218	GSE39582	Surface crypt-like	0	high	low	2	A	WT	CIN-low	high	low	low	low	high risk	1	C3	0	1	low	low	low	0	CMS3
GSM972219	GSE39582	Lower crypt-like	0	low	low	3	D	WT	CIN-high	high	low	low	low	low risk	1	C1	1	1	low	low	intermediate	2	CMS4
GSM972220	GSE39582	CIMP-H like	0	high	low	4	A	WT	CIN-low	high	high	low	low	low risk	2	C2	0	0	high	low	high	1	CMS1
GSM972221	GSE39582	CIMP-H like	1	high	low	2	A	WT	CIN-low	high	low	low	low	low risk	2	C2	0	0	low	low	low	1	CMS1
GSM972222	GSE39582	Lower crypt-like	0	high	low	2	A	WT	CIN-high	high	high	low	low	high risk	2	C3	1	1	low	low	low	0	NA
GSM972223	GSE39582	CIMP-H like	0	high	intermediate	2	A	BRAFm	CIN-low	high	low	low	low	low risk	2	C2	0	0	low	low	intermediate	0	CMS1
GSM972224	GSE39582	CIMP-H like	0	high	high	4	D	BRAFm	CIN-low	low	high	low	low	low risk	2	C2	0	1	high	low	high	3	CMS1
GSM972225	GSE39582	Lower crypt-like	1	low	low	4	A	WT	CIN-high	high	high	low	low	high risk	1	C1	0	0	high	high	low	1	NA
GSM972226	GSE39582	Surface crypt-like	0	high	low	2	A	WT	CIN-low	high	low	high	low	low risk	2	C3	0	1	low	low	low	0	CMS3
GSM972227	GSE39582	Surface crypt-like	0	low	low	2	A	WT	CIN-low	high	high	low	low	low risk	1	C3	0	0	low	low	low	0	CMS3
GSM972228	GSE39582	Surface crypt-like	0	low	low	2	A	WT	CIN-low	high	low	high	low	low risk	1	C3	0	0	low	low	low	0	CMS3
GSM972229	GSE39582	CIMP-H like	1	high	low	2	D	WT	CIN-high	high	low	low	low	high risk	2	C2	0	1	high	high	intermediate	2	CMS1
GSM972230	GSE39582	Lower crypt-like	1	low	low	3	NA	WT	CIN-high	high	high	high	low	high risk	1	C1	1	1	low	high	low	2	CMS2
GSM972231	GSE39582	Mixed	0	low	intermediate	1	D	WT	CIN-high	high	low	low	high	low risk	3	C5	1	1	high	high	high	0	CMS4
GSM972232	GSE39582	Lower crypt-like	0	high	intermediate	1	D	WT	CIN-high	low	high	high	low	low risk	3	C5	0	1	low	high	high	1	CMS4
GSM972233	GSE39582	Lower crypt-like	1	low	low	3	A	WT	CIN-high	high	high	low	low	low risk	1	C1	0	0	low	high	low	1	CMS2
GSM972234	GSE39582	Mesenchymal	0	high	high	1	D	WT	CIN-high	high	high	high	low	low risk	3	C4	1	1	high	high	high	2	CMS4
GSM972235	GSE39582	Lower crypt-like	0	high	low	1	D	WT	CIN-high	high	high	low	low	low risk	1	C5	1	1	low	high	intermediate	1	CMS4
GSM972236	GSE39582	Lower crypt-like	0	low	low	3	NA	WT	CIN-high	low	low	high	low	high risk	1	C5	0	0	low	low	low	1	CMS2
GSM972237	GSE39582	Lower crypt-like	1	low	low	3	A	WT	CIN-high	high	low	high	low	low risk	1	C1	1	1	high	high	low	0	CMS2
GSM972238	GSE39582	Lower crypt-like	0	low	low	3	D	WT	CIN-high	high	high	low	low	high risk	1	C5	1	1	low	high	intermediate	1	NA
GSM972239	GSE39582	Lower crypt-like	0	low	low	4	A	WT	CIN-high	high	high	high	low	low risk	1	C5	1	1	low	high	intermediate	0	NA
GSM972240	GSE39582	CIMP-H like	0	high	intermediate	4	D	BRAFm	CIN-high	high	high	high	high	low risk	3	C4	1	1	low	high	high	1	CMS4
GSM972241	GSE39582	CIMP-H like	0	high	low	4	A	WT	CIN-low	high	low	high	low	low risk	2	C2	0	1	high	high	low	0	CMS1
GSM972242	GSE39582	Surface crypt-like	0	low	low	2	D	WT	CIN-low	high	low	low	low	low risk	1	C5	1	1	low	low	intermediate	1	NA
GSM972243	GSE39582	Lower crypt-like	0	low	intermediate	3	A	WT	CIN-high	low	low	high	low	high risk	1	C1	1	0	low	high	low	0	CMS2
GSM972244	GSE39582	Lower crypt-like	0	low	low	5	A	WT	CIN-high	high	high	low	low	low risk	1	C1	0	0	low	high	low	1	CMS2
GSM972245	GSE39582	Lower crypt-like	0	low	low	2	A	WT	CIN-high	high	low	low	low	low risk	1	C1	0	1	low	low	low	0	CMS3
GSM972246	GSE39582	Lower crypt-like	0	low	low	3	D	WT	CIN-high	low	low	high	low	low risk	1	C5	1	1	low	high	low	0	CMS2
GSM972247	GSE39582	Lower crypt-like	0	low	low	3	A	WT	CIN-high	high	high	high	low	low risk	1	C1	0	0	low	low	low	0	CMS2
GSM972248	GSE39582	Lower crypt-like	0	low	low	2	A	WT	CIN-high	high	low	low	low	low risk	1	C1	0	0	low	low	low	0	NA
GSM972249	GSE39582	Lower crypt-like	0	low	low	3	A	WT	CIN-high	low	low	low	low	high risk	1	C1	1	0	low	high	low	0	CMS2
GSM972250	GSE39582	Lower crypt-like	1	low	low	3	D	WT	CIN-high	low	low	high	high	low risk	1	C1	1	1	low	high	intermediate	0	CMS2
GSM972251	GSE39582	Mixed	0	high	high	1	D	WT	CIN-high	low	high	low	low	high risk	3	C5	1	0	low	high	high	3	CMS4
GSM972252	GSE39582	Lower crypt-like	0	low	low	4	D	WT	CIN-high	high	low	low	low	high risk	1	C5	1	1	low	high	intermediate	3	CMS4
GSM972253	GSE39582	Lower crypt-like	0	low	low	3	A	WT	CIN-high	low	high	high	low	high risk	1	C1	1	1	low	high	low	0	CMS2
GSM972254	GSE39582	Mesenchymal	0	low	intermediate	3	D	WT	CIN-high	high	high	low	low	low risk	3	C5	1	1	low	high	high	2	CMS4
GSM972255	GSE39582	Lower crypt-like	0	high	high	1	D	WT	CIN-high	low	high	high	low	high risk	3	C4	1	1	high	high	high	3	CMS4
GSM972256	GSE39582	Lower crypt-like	0	low	intermediate	3	A	WT	CIN-high	low	high	high	low	high risk	1	C1	0	1	low	high	low	0	CMS2
GSM972257	GSE39582	Lower crypt-like	0	low	low	3	A	WT	CIN-high	high	low	low	low	low risk	1	C1	0	0	low	high	low	1	CMS2
GSM972258	GSE39582	Lower crypt-like	0	low	low	3	NA	WT	CIN-high	high	high	high	low	low risk	1	C1	1	1	low	high	low	1	CMS2
GSM972259	GSE39582	Surface crypt-like	0	high	low	2	A	WT	CIN-high	high	low	low	low	low risk	1	C3	0	1	low	high	low	1	CMS3
GSM972260	GSE39582	Lower crypt-like	0	low	low	3	A	WT	CIN-high	high	low	low	low	high risk	1	C1	0	1	high	high	intermediate	0	CMS2
GSM972261	GSE39582	CIMP-H like	0	high	low	2	A	BRAFm	CIN-high	high	low	low	high	low risk	2	C2	0	0	high	high	high	1	CMS1
GSM972262	GSE39582	Mesenchymal	0	high	high	1	D	BRAFm	CIN-high	high	high	low	low	low risk	3	C4	1	1	high	high	high	2	CMS4
GSM972263	GSE39582	Lower crypt-like	0	high	low	5	A	WT	CIN-low	high	low	low	low	low risk	2	NA	0	0	low	high	intermediate	0	CMS1
GSM972264	GSE39582	CIMP-H like	1	high	low	4	A	WT	CIN-low	high	high	low	low	low risk	2	C2	1	1	low	high	low	1	CMS1
GSM972265	GSE39582	CIMP-H like	0	high	low	2	NA	BRAFm	CIN-high	high	low	high	low	low risk	2	C2	1	1	low	high	low	0	CMS1
GSM972266	GSE39582	Lower crypt-like	1	low	low	3	A	WT	CIN-high	high	high	low	high	high risk	2	C3	1	1	low	low	low	1	NA
GSM972267	GSE39582	Lower crypt-like	0	low	low	3	A	WT	CIN-high	low	low	high	low	low risk	1	C1	0	0	low	high	low	1	CMS2
GSM972268	GSE39582	Surface crypt-like	0	high	low	2	A	WT	CIN-high	high	low	high	low	low risk	1	C3	0	1	low	high	low	0	CMS3
GSM972269	GSE39582	Lower crypt-like	0	high	low	2	A	WT	CIN-low	high	high	low	low	low risk	1	C3	0	0	low	low	low	0	CMS3
GSM972270	GSE39582	Lower crypt-like	0	high	low	2	A	WT	CIN-high	low	low	low	low	high risk	2	C3	0	0	low	low	intermediate	1	NA
GSM972271	GSE39582	Lower crypt-like	0	low	low	3	D	WT	CIN-high	low	low	high	high	low risk	1	C5	1	1	low	high	low	1	CMS2
GSM972272	GSE39582	Lower crypt-like	0	low	low	3	A	WT	CIN-high	high	high	high	low	low risk	1	C1	0	0	low	high	low	1	NA
GSM972273	GSE39582	Surface crypt-like	0	low	low	2	A	WT	CIN-low	high	low	high	low	low risk	1	C3	0	0	low	low	low	0	CMS3
GSM972274	GSE39582	CIMP-H like	0	high	intermediate	4	D	BRAFm	CIN-high	high	high	low	high	low risk	2	C2	1	1	high	high	intermediate	2	CMS1
GSM972275	GSE39582	CIMP-H like	0	high	high	4	D	BRAFm	CIN-high	high	high	low	low	low risk	2	C4	1	1	high	low	high	2	CMS1
GSM972276	GSE39582	CIMP-H like	0	high	low	4	A	BRAFm	CIN-low	high	low	low	low	high risk	2	C2	0	0	low	low	low	0	CMS1
GSM972277	GSE39582	CIMP-H like	1	high	low	2	A	BRAFm	CIN-high	high	low	low	high	low risk	2	C2	0	0	low	low	low	1	CMS1
GSM972278	GSE39582	CIMP-H like	1	high	low	2	A	BRAFm	CIN-high	low	low	low	high	low risk	2	C2	1	1	high	low	low	1	CMS1
GSM972279	GSE39582	Mixed	0	high	intermediate	1	NA	WT	CIN-high	high	low	low	low	low risk	2	C2	1	1	high	high	high	1	CMS1
GSM972280	GSE39582	CIMP-H like	1	high	intermediate	2	A	BRAFm	CIN-high	low	high	low	high	low risk	2	C2	0	1	high	low	low	1	CMS1
GSM972281	GSE39582	Lower crypt-like	0	low	low	3	A	WT	CIN-high	high	low	low	high	low risk	1	NA	0	0	high	high	intermediate	0	CMS2
GSM972282	GSE39582	Lower crypt-like	1	low	low	3	A	WT	CIN-high	low	low	low	low	high risk	2	C1	0	1	low	high	low	1	NA
GSM972283	GSE39582	CIMP-H like	0	high	low	4	A	BRAFm	CIN-high	low	low	low	low	low risk	2	C2	0	0	high	low	intermediate	2	CMS1
GSM972284	GSE39582	Lower crypt-like	0	low	low	3	A	WT	CIN-high	high	low	high	high	low risk	1	C1	1	1	low	high	low	0	CMS2
GSM972285	GSE39582	CIMP-H like	0	high	intermediate	2	A	WT	CIN-high	low	low	low	low	high risk	2	C3	1	1	high	low	intermediate	2	NA
GSM972286	GSE39582	CIMP-H like	1	high	intermediate	2	A	WT	CIN-low	high	low	low	low	high risk	2	C2	0	1	high	high	intermediate	0	CMS1
GSM972287	GSE39582	CIMP-H like	0	high	high	2	D	BRAFm	CIN-high	high	low	low	low	high risk	2	C2	0	1	high	high	high	2	CMS1
GSM972288	GSE39582	Lower crypt-like	0	low	low	3	D	WT	CIN-high	low	low	high	low	high risk	1	C5	1	1	low	high	low	1	CMS2
GSM972289	GSE39582	Lower crypt-like	1	low	low	3	A	WT	CIN-high	high	low	low	low	low risk	1	C1	0	1	low	high	low	0	CMS2
GSM972290	GSE39582	Lower crypt-like	0	low	low	3	A	WT	CIN-high	low	low	low	low	high risk	1	C5	1	1	high	high	intermediate	2	CMS4
GSM972291	GSE39582	Lower crypt-like	0	low	low	2	D	WT	CIN-high	high	low	low	low	low risk	2	C2	1	1	low	high	low	1	CMS4
GSM972292	GSE39582	CIMP-H like	0	high	low	2	NA	BRAFm	CIN-high	high	low	low	low	high risk	2	C2	0	1	high	high	intermediate	0	CMS1
GSM972293	GSE39582	Mesenchymal	0	high	high	2	A	WT	CIN-low	high	high	low	low	high risk	3	C2	0	0	high	high	intermediate	2	CMS4
GSM972294	GSE39582	CIMP-H like	1	high	low	4	NA	BRAFm	CIN-low	high	high	low	high	low risk	2	C2	0	0	high	low	intermediate	1	CMS1
GSM972295	GSE39582	Lower crypt-like	0	low	low	2	A	WT	CIN-high	high	low	low	low	low risk	1	C3	1	1	low	high	low	0	CMS3
GSM972296	GSE39582	Surface crypt-like	1	low	low	2	A	WT	CIN-low	high	low	low	low	high risk	1	C3	0	1	high	low	low	1	CMS3
GSM972297	GSE39582	Surface crypt-like	0	high	intermediate	2	A	WT	CIN-high	high	low	low	low	low risk	3	C2	0	1	high	high	intermediate	1	CMS4
GSM972298	GSE39582	CIMP-H like	0	high	low	2	A	BRAFm	CIN-low	low	low	low	low	low risk	2	C5	0	1	low	low	low	1	CMS1
GSM972299	GSE39582	Lower crypt-like	0	low	low	3	D	WT	CIN-high	high	low	low	low	low risk	1	NA	1	1	low	high	low	1	CMS2
GSM972300	GSE39582	Surface crypt-like	0	high	high	2	A	WT	CIN-low	high	low	high	high	high risk	1	C3	1	0	low	high	low	0	CMS3
GSM972301	GSE39582	Surface crypt-like	0	high	intermediate	5	A	WT	CIN-low	low	high	low	low	low risk	1	C6	0	0	low	low	low	2	CMS3
GSM972302	GSE39582	Lower crypt-like	0	low	low	5	A	WT	CIN-low	high	high	low	low	low risk	1	C1	1	0	low	high	intermediate	0	NA
GSM972303	GSE39582	Lower crypt-like	1	low	low	3	A	WT	CIN-high	high	low	low	low	low risk	1	C1	1	1	low	high	intermediate	0	CMS2
GSM972304	GSE39582	Lower crypt-like	0	low	low	2	A	WT	CIN-low	low	low	low	low	low risk	1	C3	1	1	low	low	low	0	CMS3
GSM972305	GSE39582	Surface crypt-like	0	high	low	5	A	WT	CIN-low	high	high	low	low	high risk	2	C3	0	0	high	low	intermediate	2	CMS3
GSM972306	GSE39582	Lower crypt-like	1	low	low	3	A	WT	CIN-high	high	low	low	low	low risk	1	C1	1	1	low	low	low	1	CMS2
GSM972307	GSE39582	Lower crypt-like	1	low	low	3	A	WT	CIN-low	high	low	low	low	low risk	1	C1	1	1	low	low	low	1	CMS2
GSM972308	GSE39582	CIMP-H like	0	high	low	4	A	WT	CIN-low	high	high	low	low	low risk	2	C2	1	0	high	high	low	1	CMS1
GSM972309	GSE39582	Lower crypt-like	1	low	low	3	A	WT	CIN-high	high	low	low	low	high risk	1	C1	1	1	high	high	low	1	CMS2
GSM972310	GSE39582	Lower crypt-like	1	high	low	2	A	WT	CIN-low	high	low	low	low	high risk	1	C3	2	1	high	low	intermediate	1	CMS3
GSM972311	GSE39582	CIMP-H like	0	high	intermediate	3	D	WT	CIN-high	high	high	high	low	low risk	2	NA	1	1	low	high	high	1	NA
GSM972312	GSE39582	Lower crypt-like	1	low	low	3	NA	WT	CIN-high	high	low	low	high	low risk	1	C1	1	1	low	high	low	1	CMS2
GSM972313	GSE39582	Lower crypt-like	1	low	low	3	D	WT	CIN-high	high	high	low	low	low risk	1	C5	1	0	high	high	low	1	CMS2
GSM972314	GSE39582	CIMP-H like	1	high	low	4	A	WT	CIN-low	high	high	low	low	low risk	2	C2	1	0	low	low	low	1	CMS1
GSM972315	GSE39582	Surface crypt-like	0	low	low	2	A	WT	CIN-low	high	low	low	low	low risk	1	C3	1	0	low	low	low	0	CMS3
GSM972316	GSE39582	CIMP-H like	1	high	low	2	A	BRAFm	CIN-low	high	low	low	low	low risk	2	C2	0	0	high	low	low	1	CMS1
GSM972317	GSE39582	CIMP-H like	0	high	low	4	D	BRAFm	CIN-low	high	low	low	low	low risk	2	C2	0	0	low	low	intermediate	2	CMS1
GSM972318	GSE39582	Lower crypt-like	1	low	low	3	A	WT	CIN-high	high	low	high	low	high risk	1	C1	1	1	low	high	low	0	CMS2
GSM972319	GSE39582	Lower crypt-like	1	low	low	3	A	WT	CIN-high	high	high	low	low	low risk	1	C1	1	0	low	high	low	1	CMS2
GSM972320	GSE39582	Lower crypt-like	0	low	low	5	A	WT	CIN-high	low	high	low	low	high risk	1	C1	1	1	low	low	low	1	CMS2
GSM972321	GSE39582	Surface crypt-like	1	low	low	5	A	WT	CIN-high	high	high	low	low	low risk	1	C6	1	1	low	high	low	1	CMS3
GSM972322	GSE39582	Lower crypt-like	0	low	low	3	A	WT	CIN-high	high	high	low	low	low risk	1	C1	1	1	high	low	intermediate	0	NA
GSM972323	GSE39582	Lower crypt-like	1	low	low	3	A	WT	CIN-high	high	low	low	high	low risk	1	C1	1	1	low	low	low	1	CMS2
GSM972324	GSE39582	Lower crypt-like	0	low	low	3	D	WT	CIN-high	low	low	low	low	low risk	1	C1	1	1	low	high	low	1	CMS2
GSM972325	GSE39582	Surface crypt-like	1	high	low	2	A	WT	CIN-low	high	low	low	low	high risk	2	C3	1	1	high	low	intermediate	1	NA
GSM972326	GSE39582	Surface crypt-like	0	high	low	2	A	WT	CIN-high	low	high	high	high	low risk	1	C3	1	0	low	low	low	1	CMS3
GSM972327	GSE39582	Surface crypt-like	0	high	intermediate	5	A	WT	CIN-low	high	high	low	low	high risk	3	C2	0	0	low	low	intermediate	2	CMS3
GSM972328	GSE39582	Lower crypt-like	1	low	low	3	D	WT	CIN-high	low	low	high	high	high risk	1	C5	2	1	low	low	intermediate	0	CMS2
GSM972329	GSE39582	Surface crypt-like	0	low	low	5	A	WT	CIN-low	high	high	low	low	low risk	1	C6	1	0	low	high	low	0	CMS3
GSM972330	GSE39582	CIMP-H like	0	high	intermediate	4	A	WT	CIN-low	high	high	low	low	low risk	2	C2	1	1	high	low	intermediate	1	CMS1
GSM972331	GSE39582	Lower crypt-like	0	low	low	3	A	WT	CIN-high	high	low	low	low	high risk	1	C1	1	1	high	high	low	1	CMS2
GSM972332	GSE39582	CIMP-H like	1	high	low	2	D	BRAFm	CIN-high	high	high	low	high	high risk	2	C2	1	1	high	low	intermediate	0	CMS1
GSM972333	GSE39582	Lower crypt-like	1	low	low	3	A	WT	CIN-high	high	low	low	low	low risk	1	C1	2	1	low	high	low	0	CMS2
GSM972334	GSE39582	CIMP-H like	1	high	low	4	A	BRAFm	CIN-low	high	high	low	high	high risk	2	C2	1	1	high	high	intermediate	2	CMS1
GSM972335	GSE39582	Lower crypt-like	1	low	low	3	A	WT	CIN-high	high	low	low	low	high risk	1	C1	0	1	high	low	low	0	CMS2
GSM972336	GSE39582	Lower crypt-like	1	low	low	5	A	WT	CIN-high	low	low	high	low	low risk	1	C1	0	0	low	high	low	1	CMS2
GSM972337	GSE39582	Surface crypt-like	0	high	low	4	A	WT	CIN-low	high	high	low	low	low risk	2	C2	0	0	low	high	low	0	CMS1
GSM972338	GSE39582	Lower crypt-like	0	low	low	5	A	WT	CIN-high	high	low	low	low	low risk	1	C1	1	0	low	low	low	1	CMS2
GSM972339	GSE39582	Lower crypt-like	0	low	low	3	A	WT	CIN-low	high	low	low	low	low risk	1	C1	1	1	low	high	low	0	CMS2
GSM972340	GSE39582	Lower crypt-like	0	low	low	3	A	WT	CIN-high	high	high	low	low	high risk	1	C1	1	0	low	low	low	0	CMS2
GSM972341	GSE39582	Lower crypt-like	1	low	low	4	NA	WT	CIN-high	low	low	low	low	low risk	1	C1	0	0	high	high	low	0	CMS2
GSM972342	GSE39582	Lower crypt-like	0	low	low	3	A	WT	CIN-high	high	high	low	low	low risk	1	C1	1	0	low	low	low	2	CMS2
GSM972343	GSE39582	Lower crypt-like	1	low	low	3	A	WT	CIN-high	high	high	low	low	low risk	1	C1	1	1	low	high	low	0	CMS2
GSM972344	GSE39582	Lower crypt-like	1	low	low	3	NA	WT	CIN-high	low	low	low	low	low risk	2	C5	1	1	low	low	low	1	CMS2
GSM972345	GSE39582	Mesenchymal	0	high	intermediate	1	D	WT	CIN-high	high	high	high	low	low risk	3	C4	2	1	low	low	high	2	CMS4
GSM972346	GSE39582	CIMP-H like	1	high	low	2	D	BRAFm	CIN-high	low	low	low	low	high risk	2	C2	0	0	high	high	low	1	CMS1
GSM972347	GSE39582	Lower crypt-like	1	low	low	3	A	WT	CIN-high	high	low	low	low	low risk	1	C1	1	1	low	low	low	1	CMS2
GSM972348	GSE39582	Lower crypt-like	1	low	low	2	A	WT	CIN-high	low	low	low	high	low risk	1	C1	1	0	high	low	low	0	CMS3
GSM972349	GSE39582	Mesenchymal	0	high	high	1	D	BRAFm	CIN-high	high	high	low	low	high risk	3	C4	2	1	high	high	high	2	CMS4
GSM972350	GSE39582	Lower crypt-like	0	low	low	2	A	WT	CIN-low	high	high	low	low	low risk	1	C3	1	1	low	low	low	0	CMS3
GSM972351	GSE39582	Lower crypt-like	0	low	low	5	A	WT	CIN-high	high	high	low	low	high risk	1	C1	1	1	low	high	low	2	CMS2
GSM972352	GSE39582	Mixed	0	high	high	1	D	WT	CIN-high	high	low	low	low	high risk	3	C4	1	1	high	high	high	2	CMS4
GSM972353	GSE39582	CIMP-H like	1	high	low	4	A	WT	CIN-low	high	high	low	low	high risk	2	C2	1	1	high	low	intermediate	2	CMS1
GSM972354	GSE39582	CIMP-H like	1	high	low	4	D	WT	CIN-high	high	low	low	low	low risk	3	C5	1	0	high	high	low	1	CMS1
[truncated: 168 more rows]
