# Supplementary material for: Colon cancer subtypes: concordance, effect on survival and selection of the most representative preclinical models
Source: Sci Rep. 2016 Nov 16;6:37169. doi: 10.1038/srep37169 (PMC5111107; doi:10.1038/srep37169)
Supplement: Supplementary Table 5 [file srep37169-s6.xls]

## Sheet: multivariate
Supplementary Table 5. Results of the multivariate analysis.
	All patients		stage II patients		stage III patients		stage II/III patients
	HR (95% CI)	p-value	HR (95% CI)	p-value	HR (95% CI)	p-value	HR (95% CI)	p-value
Budinska CIMP-H like vs Mixed	0.82 (0.37-1.82)	0.623729	0.76 (0.13-4.48)	0.764331	0.86 (0.32-2.03)	0.785848	0.82 (0.37-1.82)	0.618309
Budinska Lower crypt-like vs Mixed	0.91 (0.48-1.73)	0.770701	1.32 (0.3-5.75)	0.712112	1.14 (0.53-2.4)	0.768126	0.91 (0.48-1.74)	0.781457
Budinska Mesenchymal vs Mixed	1.13 (0.57-2.24)	0.734135	1.31 (0.26-6.57)	0.746163	1.04 (0.5-2.52)	0.941382	1.12 (0.56-2.22)	0.749672
Budinska Surface crypt-like vs Mixed	0.96 (0.49-1.85)	0.892301	0.97 (0.2-4.56)	0.964641	1.35 (0.54-2.54)	0.519299	0.99 (0.51-1.91)	0.968896
MSI-low vs MSI-stable	1.28 (0.83-1.98)	0.259971	8.94 (1.21-66.24)	0.0320036	0.83 (0.79-2.32)	0.532886	1.29 (0.83-1.99)	0.252605
MSI-high vs MSI-stable	0.42 (0.2-0.85)	0.0163379	5.09 (0.55-46.93)	0.151444	0.26 (0.23-1.21)	0.0136872	0.42 (0.2-0.86)	0.0172646
Gender (female vs male)	0.9 (0.68-1.2)	0.486353	0.91 (0.5-1.66)	0.764011	0.86 (0.62-1.23)	0.475274	0.89 (0.67-1.19)	0.447761
MKI67 (continuous)	1 (1-1)	0.043343	1 (1-1)	0.345632	1 (1-1)	0.642121	1 (1-1)	0.033997
CDX2 (continuous)	1 (1-1)	3.03129e-05	1 (1-1)	0.0272746	1 (1-1)	0.00406115	1 (1-1)	2.09901e-05
CIN25 Low vs High	1.52 (0.98-2.36)	0.062682	2.68 (1.15-6.2)	0.0216911	1.19 (1.05-2.79)	0.565773	1.51 (0.98-2.35)	0.0642773
MSI-low vs MSI-stable	1.33 (0.87-2.04)	0.185111	10.51 (1.43-77.13)	0.0207021	0.88 (0.89-2.58)	0.661441	1.34 (0.88-2.06)	0.175685
MSI-high vs MSI-stable	0.39 (0.2-0.76)	0.00594369	4.18 (0.5-34.97)	0.187562	0.24 (0.22-1.05)	0.00775658	0.39 (0.2-0.77)	0.00620513
Gender (female vs male)	0.92 (0.69-1.23)	0.585727	1 (0.55-1.8)	0.988074	0.82 (0.64-1.25)	0.350396	0.91 (0.68-1.21)	0.523543
MKI67 (continuous)	1 (1-1)	0.091161	1 (1-1)	0.922403	1 (1-1)	0.679123	1 (1-1)	0.0705577
CDX2 (continuous)	1 (1-1)	5.18104e-06	1 (1-1)	0.0488699	1 (1-1)	0.00387295	1 (1-1)	3.74556e-06
MDA114 High vs Low	1.26 (0.9-1.76)	0.179444	0.94 (0.46-1.92)	0.866792	0.99 (0.7-1.52)	0.978086	1.26 (0.9-1.77)	0.169391
MSI-low vs MSI-stable	1.25 (0.82-1.91)	0.291759	8.49 (1.16-62.15)	0.0351221	0.84 (0.8-2.28)	0.547275	1.26 (0.83-1.92)	0.274186
MSI-high vs MSI-stable	0.35 (0.18-0.68)	0.00185894	3.73 (0.44-31.49)	0.227078	0.24 (0.2-0.95)	0.00619758	0.35 (0.18-0.68)	0.00195901
Gender (female vs male)	0.9 (0.68-1.2)	0.464696	0.91 (0.5-1.66)	0.75725	0.81 (0.61-1.19)	0.314429	0.89 (0.67-1.18)	0.408402
MKI67 (continuous)	1 (1-1)	0.0170392	1 (1-1)	0.336564	1 (1-1)	0.533263	1 (1-1)	0.0122754
CDX2 (continuous)	1 (1-1)	0.00028289	1 (1-1)	0.03916	1 (1-1)	0.0065003	1 (1-1)	0.000225308
ODXcolon Intermediate vs High	0.91 (0.57-1.45)	0.694585	0.87 (0.3-2.54)	0.801548	0.93 (0.58-1.77)	0.821973	0.89 (0.56-1.41)	0.621954
ODXcolon Low vs High	0.68 (0.44-1.04)	0.0743098	0.58 (0.24-1.41)	0.228444	0.89 (0.48-1.34)	0.711078	0.67 (0.44-1.02)	0.0642251
MSI-low vs MSI-stable	1.28 (0.84-1.95)	0.24503	9.93 (1.34-73.51)	0.0245726	0.85 (0.83-2.4)	0.577426	1.29 (0.85-1.97)	0.229947
MSI-high vs MSI-stable	0.37 (0.19-0.72)	0.00348238	4.04 (0.48-34.23)	0.200888	0.24 (0.21-0.98)	0.00619047	0.37 (0.19-0.73)	0.00374962
Gender (female vs male)	0.92 (0.69-1.22)	0.562797	0.94 (0.52-1.7)	0.830521	0.81 (0.61-1.2)	0.323054	0.91 (0.68-1.21)	0.502774
MKI67 (continuous)	1 (1-1)	0.131757	1 (1-1)	0.688984	1 (1-1)	0.686448	1 (1-1)	0.107564
CDX2 (continuous)	1 (1-1)	0.000164253	1 (1-1)	0.0872245	1 (1-1)	0.00825395	1 (1-1)	0.000128493
CRCassigner.786 1	1.58 (0.91-2.73)	0.10192	1.43 (0.53-3.89)	0.485053	2.11 (0.94-3.53)	0.119393	1.57 (0.91-2.71)	0.108367
CRCassigner.786 2	1.33 (0.75-2.36)	0.335012	0.82 (0.28-2.4)	0.715955	2.61 (0.79-3.24)	0.0571468	1.39 (0.78-2.47)	0.263388
CRCassigner.786 3	1.7 (0.96-3.01)	0.0687087	1.32 (0.48-3.63)	0.592108	3.78 (1.26-4.88)	0.00664318	1.71 (0.96-3.02)	0.0665693
CRCassigner.786 5	1.86 (1.06-3.26)	0.0318904	1.75 (0.62-4.89)	0.288624	3.16 (1.26-4.8)	0.0173626	1.85 (1.05-3.26)	0.0325179
MSI-low vs MSI-stable	1.17 (0.77-1.8)	0.462006	8.02 (1.08-59.28)	0.0414634	0.88 (0.76-2.21)	0.664537	1.19 (0.78-1.82)	0.425937
MSI-high vs MSI-stable	0.4 (0.2-0.77)	0.0066947	4.03 (0.48-33.84)	0.199241	0.34 (0.24-1.13)	0.0467856	0.4 (0.2-0.78)	0.00731318
Gender (female vs male)	0.95 (0.71-1.26)	0.704757	0.97 (0.53-1.76)	0.916417	0.87 (0.65-1.28)	0.50252	0.94 (0.7-1.25)	0.649479
MKI67 (continuous)	1 (1-1)	0.0230423	1 (1-1)	0.377848	1 (1-1)	0.660964	1 (1-1)	0.0166992
CDX2 (continuous)	1 (1-1)	7.78148e-07	1 (1-1)	0.0222716	1 (1-1)	0.000240193	1 (1-1)	5.41883e-07
Meta163 D-like vs A-like	1.67 (1.22-2.27)	0.00124016	1.29 (0.68-2.44)	0.429818	1.32 (0.92-1.89)	0.236293	1.63 (1.2-2.23)	0.00195116
MSI-low vs MSI-stable	1.52 (0.92-2.5)	0.103373	7.92 (1.06-59.01)	0.0434119	1 (0.89-3.15)	0.990563	1.52 (0.92-2.5)	0.101803
MSI-high vs MSI-stable	0.49 (0.24-1.03)	0.0604498	3.31 (0.38-29.04)	0.279299	0.31 (0.24-1.38)	0.0364859	0.49 (0.24-1.03)	0.0600397
Gender (female vs male)	0.8 (0.59-1.09)	0.151854	0.8 (0.43-1.52)	0.502032	0.71 (0.52-1.07)	0.138325	0.79 (0.58-1.07)	0.133342
MKI67 (continuous)	1 (1-1)	0.0325597	1 (1-1)	0.479986	1 (1-1)	0.770344	1 (1-1)	0.0251241
CDX2 (continuous)	1 (1-1)	0.000108452	1 (1-1)	0.0601709	1 (1-1)	0.00848022	1 (1-1)	8.22703e-05
Popovici BRAFm vs WT	1.04 (0.58-1.87)	0.897215	1.08 (0.35-3.35)	0.897765	0.62 (0.37-1.63)	0.355654	1.02 (0.57-1.84)	0.943976
MSI-low vs MSI-stable	1.21 (0.8-1.85)	0.364382	8.51 (1.16-62.25)	0.0350336	0.86 (0.8-2.3)	0.599184	1.22 (0.81-1.86)	0.343379
MSI-high vs MSI-stable	0.36 (0.18-0.71)	0.00348282	3.58 (0.42-30.61)	0.24362	0.28 (0.22-1.05)	0.01791	0.36 (0.18-0.72)	0.00385331
Gender (female vs male)	0.9 (0.68-1.21)	0.487738	0.89 (0.48-1.65)	0.710853	0.81 (0.62-1.21)	0.316025	0.89 (0.67-1.19)	0.43764
MKI67 (continuous)	1 (1-1)	0.0129831	1 (1-1)	0.336316	1 (1-1)	0.568415	1 (1-1)	0.00935205
CDX2 (continuous)	1 (1-1)	1.01439e-05	1 (1-1)	0.0442888	1 (1-1)	0.001741	1 (1-1)	7.02988e-06
Watanabe-CIN CIN-high vs CIN-low	1.75 (1.19-2.59)	0.00493325	1.5 (0.7-3.24)	0.299051	1.58 (0.93-2.25)	0.102537	1.69 (1.14-2.5)	0.00854329
MSI-low vs MSI-stable	1.23 (0.81-1.86)	0.33489	8.89 (1.21-65.04)	0.0314705	0.82 (0.79-2.26)	0.479773	1.23 (0.81-1.87)	0.324309
MSI-high vs MSI-stable	0.44 (0.22-0.87)	0.0181324	4.39 (0.51-37.48)	0.176748	0.27 (0.23-1.1)	0.0136836	0.44 (0.22-0.86)	0.0172245
Gender (female vs male)	0.9 (0.68-1.2)	0.482579	0.94 (0.52-1.7)	0.830448	0.78 (0.61-1.19)	0.250609	0.89 (0.67-1.19)	0.445813
MKI67 (continuous)	1 (1-1)	0.00732112	1 (1-1)	0.267651	1 (1-1)	0.558912	1 (1-1)	0.00594565
CDX2 (continuous)	1 (1-1)	2.45119e-07	1 (1-1)	0.0231706	1 (1-1)	0.000927663	1 (1-1)	2.09427e-07
Oncodefender High vs Low	1.19 (0.83-1.7)	0.355272	2.73 (1.14-6.51)	0.0236417	0.84 (0.81-1.87)	0.500177	1.2 (0.84-1.73)	0.316291
MSI-low vs MSI-stable	1.27 (0.83-1.95)	0.270229	10.33 (1.41-75.64)	0.0215381	0.8 (0.83-2.41)	0.457001	1.29 (0.84-1.97)	0.248339
MSI-high vs MSI-stable	0.38 (0.19-0.74)	0.00446553	4.28 (0.51-35.62)	0.179219	0.23 (0.21-1)	0.0051053	0.38 (0.2-0.75)	0.0048864
Gender (female vs male)	0.9 (0.67-1.19)	0.449447	0.87 (0.48-1.57)	0.650813	0.82 (0.6-1.18)	0.35622	0.88 (0.66-1.17)	0.391048
MKI67 (continuous)	1 (1-1)	0.0130663	1 (1-1)	0.48235	1 (1-1)	0.57267	1 (1-1)	0.00921294
CDX2 (continuous)	1 (1-1)	2.67408e-06	1 (1-1)	0.0686817	1 (1-1)	0.0018362	1 (1-1)	1.96773e-06
V7RHS High vs Low	1.23 (0.92-1.65)	0.160005	1.8 (0.98-3.3)	0.058736	1.23 (0.98-1.94)	0.348204	1.21 (0.9-1.62)	0.210414
MSI-low vs MSI-stable	1.24 (0.82-1.89)	0.305626	9.05 (1.24-66.09)	0.0298466	0.87 (0.83-2.38)	0.641085	1.25 (0.82-1.9)	0.295963
MSI-high vs MSI-stable	0.37 (0.19-0.72)	0.00324295	3.89 (0.47-32.44)	0.210002	0.24 (0.21-0.98)	0.00671523	0.37 (0.19-0.72)	0.00339928
Gender (female vs male)	0.89 (0.67-1.19)	0.440411	0.88 (0.49-1.59)	0.670134	0.79 (0.6-1.17)	0.276143	0.88 (0.66-1.18)	0.398864
MKI67 (continuous)	1 (1-1)	0.0200399	1 (1-1)	0.484788	1 (1-1)	0.584649	1 (1-1)	0.0147225
CDX2 (continuous)	1 (1-1)	5.07102e-06	1 (1-1)	0.0632623	1 (1-1)	0.00578332	1 (1-1)	3.61282e-06
ColoGuideEx High vs Low	1.1 (0.75-1.62)	0.623331	0.83 (0.34-1.99)	0.674641	1.62 (0.81-2.02)	0.0765354	1.15 (0.78-1.69)	0.468791
MSI-low vs MSI-stable	1.21 (0.8-1.84)	0.366649	8.69 (1.19-63.51)	0.0331249	0.8 (0.77-2.22)	0.426088	1.22 (0.8-1.85)	0.351811
MSI-high vs MSI-stable	0.37 (0.19-0.71)	0.00312724	3.66 (0.44-30.56)	0.230861	0.23 (0.2-0.95)	0.00549831	0.37 (0.19-0.72)	0.00343609
Gender (female vs male)	0.91 (0.68-1.21)	0.516539	0.88 (0.49-1.6)	0.679048	0.82 (0.62-1.21)	0.339776	0.9 (0.67-1.2)	0.462975
MKI67 (continuous)	1 (1-1)	0.0152331	1 (1-1)	0.318613	1 (1-1)	0.606653	1 (1-1)	0.0111036
CDX2 (continuous)	1 (1-1)	1.25466e-06	1 (1-1)	0.0258833	1 (1-1)	0.00147508	1 (1-1)	8.63182e-07
ColoGuidePro High vs Low	1.11 (0.75-1.65)	0.605053	0.34 (0.08-1.42)	0.138664	1.36 (0.64-1.71)	0.252275	1.16 (0.78-1.73)	0.450944
MSI-low vs MSI-stable	1.22 (0.8-1.85)	0.350254	8.24 (1.13-60.11)	0.0374979	0.84 (0.8-2.27)	0.539486	1.23 (0.81-1.87)	0.328379
MSI-high vs MSI-stable	0.36 (0.19-0.7)	0.00277253	3.89 (0.46-32.66)	0.210405	0.23 (0.2-0.95)	0.005452	0.36 (0.19-0.71)	0.00285947
Gender (female vs male)	0.9 (0.68-1.2)	0.474862	0.92 (0.51-1.65)	0.769135	0.8 (0.61-1.19)	0.285566	0.89 (0.66-1.18)	0.405745
MKI67 (continuous)	1 (1-1)	0.0130503	1 (1-1)	0.314047	1 (1-1)	0.467847	1 (1-1)	0.00899534
CDX2 (continuous)	1 (1-1)	2.07237e-06	1 (1-1)	0.0214077	1 (1-1)	0.00292591	1 (1-1)	1.54154e-06
Schetter High vs Low	1.25 (0.94-1.66)	0.126732	0.73 (0.4-1.32)	0.29766	1.33 (0.79-1.53)	0.170098	1.26 (0.95-1.67)	0.111375
MSI-low vs MSI-stable	1.18 (0.77-1.79)	0.44718	8.93 (1.22-65.28)	0.0310096	0.8 (0.78-2.24)	0.441709	1.18 (0.78-1.8)	0.430145
MSI-high vs MSI-stable	0.36 (0.18-0.69)	0.00234954	3.64 (0.44-30.39)	0.233292	0.23 (0.2-0.94)	0.0047596	0.36 (0.18-0.7)	0.00249134
Gender (female vs male)	0.9 (0.67-1.19)	0.45404	0.94 (0.52-1.7)	0.838522	0.81 (0.61-1.19)	0.311385	0.88 (0.66-1.18)	0.395844
MKI67 (continuous)	1 (1-1)	0.0136202	1 (1-1)	0.409867	1 (1-1)	0.586686	1 (1-1)	0.00944007
CDX2 (continuous)	1 (1-1)	1.33385e-06	1 (1-1)	0.0269664	1 (1-1)	0.00288335	1 (1-1)	9.15669e-07
DeSousa CCS2 vs CCS1	1.01 (0.57-1.77)	0.984905	0.52 (0.16-1.64)	0.262659	1.39 (0.49-1.76)	0.417776	0.98 (0.56-1.74)	0.953729
DeSousa CCS3 vs CCS1	1.25 (0.89-1.75)	0.192901	0.84 (0.4-1.76)	0.647756	1.05 (0.69-1.53)	0.829194	1.21 (0.87-1.7)	0.259944
MSI-low vs MSI-stable	1.22 (0.8-1.85)	0.356646	8.83 (1.21-64.55)	0.0318739	0.83 (0.8-2.27)	0.518085	1.23 (0.81-1.86)	0.339107
MSI-high vs MSI-stable	0.39 (0.18-0.82)	0.013329	5.76 (0.59-56.54)	0.13266	0.19 (0.2-1.13)	0.00498886	0.39 (0.18-0.83)	0.0148743
Gender (female vs male)	0.9 (0.68-1.2)	0.483584	0.98 (0.53-1.79)	0.943631	0.8 (0.61-1.2)	0.297913	0.89 (0.67-1.19)	0.440248
MKI67 (continuous)	1 (1-1)	0.0312914	1 (1-1)	0.399303	1 (1-1)	0.412489	1 (1-1)	0.0233666
CDX2 (continuous)	1 (1-1)	6.29461e-05	1 (1-1)	0.0190268	1 (1-1)	0.0121487	1 (1-1)	4.16161e-05
Marisa CIN-ImmunDown	1.23 (0.71-2.11)	0.457813	3 (0.82-11.03)	0.0974247	1.29 (0.82-3.05)	0.519528	1.17 (0.68-2.01)	0.561722
Marisa CIN-NormalLike	2.04 (1.14-3.63)	0.0158826	3.6 (0.91-14.27)	0.0683185	1.86 (1.08-4.4)	0.146612	1.93 (1.08-3.44)	0.0263725
Marisa CIN-WntUp	1.42 (0.84-2.41)	0.191658	2.71 (0.74-9.91)	0.130653	1.42 (0.88-3.18)	0.357486	1.35 (0.8-2.29)	0.26078
Marisa dMMR	0.96 (0.49-1.89)	0.91743	1.38 (0.31-6.19)	0.675154	1.05 (0.52-2.55)	0.914602	0.92 (0.47-1.8)	0.801675
Marisa Stem cell type	2.26 (1.3-3.92)	0.00388884	4.77 (1.17-19.4)	0.0290673	1.47 (1.05-4.28)	0.353808	2.12 (1.22-3.7)	0.00791036
MSI-low vs MSI-stable	1.12 (0.74-1.71)	0.595178	8.18 (1.11-60.15)	0.0389007	0.79 (0.74-2.12)	0.420013	1.13 (0.74-1.72)	0.570999
MSI-high vs MSI-stable	0.45 (0.22-0.93)	0.0307235	6.28 (0.66-59.6)	0.109747	0.28 (0.24-1.28)	0.0213245	0.45 (0.22-0.94)	0.0325814
Gender (female vs male)	0.94 (0.71-1.26)	0.684252	0.98 (0.54-1.79)	0.951857	0.84 (0.63-1.24)	0.414746	0.93 (0.7-1.25)	0.647631
MKI67 (continuous)	1 (1-1)	0.180682	1 (1-1)	0.630553	1 (1-1)	0.871884	1 (1-1)	0.152647
CDX2 (continuous)	1 (1-1)	0.000180018	1 (1-1)	0.0491207	1 (1-1)	0.00846012	1 (1-1)	0.000150312
Merlos-Lgr5-ISC High vs Low	1.15 (0.68-1.96)	0.594781	1.11 (0.4-3.14)	0.837842	0.75 (0.4-1.54)	0.536366	1.14 (0.67-1.93)	0.636303
Merlos-Lgr5-ISC Intermediate vs Low	0.91 (0.66-1.26)	0.567993	0.97 (0.51-1.86)	0.937052	0.77 (0.58-1.22)	0.268449	0.91 (0.66-1.25)	0.549028
MSI-low vs MSI-stable	1.22 (0.8-1.85)	0.349683	8.63 (1.18-63.21)	0.03394	0.84 (0.79-2.24)	0.54865	1.23 (0.81-1.87)	0.333702
MSI-high vs MSI-stable	0.36 (0.19-0.71)	0.00293796	3.71 (0.44-31.46)	0.229431	0.23 (0.19-0.91)	0.00502479	0.36 (0.19-0.71)	0.00308232
Gender (female vs male)	0.9 (0.68-1.2)	0.476718	0.9 (0.5-1.62)	0.724708	0.81 (0.61-1.19)	0.320339	0.89 (0.67-1.18)	0.423864
MKI67 (continuous)	1 (1-1)	0.0140831	1 (1-1)	0.342023	1 (1-1)	0.43043	1 (1-1)	0.010102
CDX2 (continuous)	1 (1-1)	1.28518e-06	1 (1-1)	0.0293007	1 (1-1)	0.00150615	1 (1-1)	9.2408e-07
Merlos-EphB2-ISC High vs Low	1.25 (0.58-2.72)	0.566775	1.35 (0.36-5.03)	0.6561	1.08 (0.35-2.44)	0.92316	1.2 (0.55-2.61)	0.63988
Merlos-EphB2-ISC Intermediate vs Low	1.17 (0.82-1.67)	0.394296	0.95 (0.47-1.93)	0.897295	0.93 (0.61-1.4)	0.786674	1.12 (0.79-1.61)	0.524217
MSI-low vs MSI-stable	1.22 (0.8-1.86)	0.351797	8.79 (1.2-64.56)	0.0325427	0.84 (0.79-2.26)	0.555463	1.23 (0.81-1.87)	0.335011
MSI-high vs MSI-stable	0.37 (0.19-0.72)	0.00343705	3.81 (0.45-31.99)	0.218261	0.23 (0.2-0.94)	0.00575111	0.37 (0.19-0.72)	0.00356647
Gender (female vs male)	0.9 (0.68-1.2)	0.483636	0.92 (0.51-1.66)	0.774018	0.8 (0.61-1.19)	0.299362	0.89 (0.67-1.19)	0.435905
MKI67 (continuous)	1 (1-1)	0.0117149	1 (1-1)	0.347425	1 (1-1)	0.548176	1 (1-1)	0.00884045
CDX2 (continuous)	1 (1-1)	2.46367e-06	1 (1-1)	0.0321988	1 (1-1)	0.00309222	1 (1-1)	1.73495e-06
TCA19 High vs Low	1.19 (0.89-1.6)	0.244302	1.2 (0.65-2.18)	0.561303	0.99 (0.75-1.49)	0.979845	1.17 (0.87-1.57)	0.308803
MSI-low vs MSI-stable	1.22 (0.8-1.85)	0.357128	8.64 (1.18-63.11)	0.0335627	0.84 (0.79-2.26)	0.546229	1.23 (0.81-1.86)	0.339901
MSI-high vs MSI-stable	0.36 (0.18-0.7)	0.0025072	3.63 (0.43-30.27)	0.233721	0.24 (0.2-0.95)	0.00603939	0.36 (0.19-0.7)	0.00273745
Gender (female vs male)	0.9 (0.68-1.2)	0.478751	0.91 (0.5-1.64)	0.75518	0.81 (0.61-1.19)	0.316554	0.89 (0.67-1.19)	0.430915
MKI67 (continuous)	1 (1-1)	0.0141672	1 (1-1)	0.337107	1 (1-1)	0.533758	1 (1-1)	0.0104741
CDX2 (continuous)	1 (1-1)	8.75869e-06	1 (1-1)	0.0490631	1 (1-1)	0.00339298	1 (1-1)	6.2287e-06
CCHS High vs Low	1.18 (0.85-1.63)	0.316679	1.68 (0.9-3.14)	0.102972	0.93 (0.82-1.73)	0.76772	1.18 (0.86-1.63)	0.308617
MSI-low vs MSI-stable	1.27 (0.83-1.95)	0.268121	10.04 (1.37-73.82)	0.0234695	0.83 (0.83-2.39)	0.514249	1.28 (0.84-1.96)	0.251984
MSI-high vs MSI-stable	0.39 (0.2-0.77)	0.0066808	4.75 (0.56-40.41)	0.153774	0.23 (0.22-1.03)	0.00579009	0.39 (0.2-0.78)	0.00710312
Gender (female vs male)	0.89 (0.67-1.19)	0.439092	0.89 (0.49-1.59)	0.6847	0.81 (0.6-1.18)	0.332315	0.88 (0.66-1.17)	0.384594
MKI67 (continuous)	1 (1-1)	0.0111011	1 (1-1)	0.218562	1 (1-1)	0.530535	1 (1-1)	0.00778514
CDX2 (continuous)	1 (1-1)	1.61918e-06	1 (1-1)	0.0228325	1 (1-1)	0.00230727	1 (1-1)	1.12229e-06
Chang95 High vs Low	1.73 (1.2-2.5)	0.00333612	2.41 (1.1-5.27)	0.0278425	1.34 (1.06-2.53)	0.271017	1.68 (1.16-2.43)	0.00598506
Chang95 Intermediate vs Low	1.11 (0.75-1.63)	0.607184	1.52 (0.68-3.4)	0.308106	0.69 (0.6-1.5)	0.201881	1.08 (0.73-1.59)	0.694278
MSI-low vs MSI-stable	1.24 (0.81-1.88)	0.316219	9.25 (1.26-67.89)	0.028645	0.91 (0.84-2.41)	0.754909	1.25 (0.82-1.9)	0.300409
MSI-high vs MSI-stable	0.38 (0.2-0.74)	0.00426185	4.19 (0.5-35.03)	0.186139	0.25 (0.23-1.05)	0.00900073	0.38 (0.2-0.74)	0.00452647
Gender (female vs male)	0.91 (0.68-1.21)	0.522654	0.94 (0.52-1.69)	0.836004	0.8 (0.62-1.21)	0.284459	0.9 (0.68-1.2)	0.480762
MKI67 (continuous)	1 (1-1)	0.0732646	1 (1-1)	0.533214	1 (1-1)	0.910239	1 (1-1)	0.0599763
CDX2 (continuous)	1 (1-1)	0.00013329	1 (1-1)	0.130204	1 (1-1)	0.0224445	1 (1-1)	9.99323e-05
Yuen3 High vs Low	2.38 (1.36-4.17)	0.00243518	3.62 (0.99-13.22)	0.0512728	2.55 (1.3-5.63)	0.042357	2.27 (1.3-3.98)	0.00412824
Yuen3 Int.High vs Low	2.37 (1.4-4.01)	0.00128653	4.2 (1.25-14.11)	0.0203736	1.75 (1.23-5.06)	0.210079	2.26 (1.33-3.82)	0.00245908
Yuen3 Int.Low vs Low	2.16 (1.24-3.76)	0.00625567	2.53 (0.72-8.92)	0.149817	3.03 (1.35-5.75)	0.0142917	2.07 (1.19-3.59)	0.00975451
MSI-low vs MSI-stable	1.2 (0.79-1.82)	0.39151	9.17 (1.24-67.59)	0.0296722	0.8 (0.77-2.21)	0.441227	1.21 (0.79-1.83)	0.378932
MSI-high vs MSI-stable	0.36 (0.18-0.7)	0.00283512	4.17 (0.49-35.83)	0.193031	0.21 (0.21-0.98)	0.00338305	0.36 (0.19-0.71)	0.00302399
Gender (female vs male)	0.88 (0.66-1.17)	0.381248	0.91 (0.5-1.64)	0.742339	0.72 (0.59-1.16)	0.126367	0.87 (0.66-1.17)	0.360854
MKI67 (continuous)	1 (1-1)	0.0187757	1 (1-1)	0.439963	1 (1-1)	0.454531	1 (1-1)	0.0158268
CDX2 (continuous)	1 (1-1)	3.51951e-06	1 (1-1)	0.0655724	1 (1-1)	0.00115832	1 (1-1)	3.03227e-06
CMS CMS1 vs CMS2	0.95 (0.48-1.89)	0.880081	0.93 (0.24-3.57)	0.913786	0.58 (0.33-1.57)	0.277946	0.94 (0.47-1.87)	0.85801
CMS CMS3 vs CMS2	1 (0.63-1.59)	0.990971	0.91 (0.37-2.26)	0.836906	0.82 (0.5-1.46)	0.54875	1.04 (0.66-1.64)	0.876274
CMS CMS4 vs CMS2	1.52 (1.01-2.29)	0.045841	1.45 (0.62-3.39)	0.393299	1.15 (0.8-2.07)	0.627798	1.5 (0.99-2.26)	0.0537434
MSI-low vs MSI-stable	1.17 (0.75-1.8)	0.490736	7.44 (1.01-54.83)	0.0489129	0.79 (0.72-2.07)	0.42252	1.17 (0.76-1.81)	0.471943
MSI-high vs MSI-stable	0.45 (0.21-0.97)	0.0415375	3.96 (0.41-38.39)	0.235146	0.33 (0.24-1.35)	0.0538997	0.45 (0.21-0.98)	0.0451511
Gender (female vs male)	0.85 (0.63-1.16)	0.306582	0.83 (0.44-1.58)	0.578151	0.76 (0.55-1.12)	0.220425	0.85 (0.63-1.15)	0.28221
MKI67 (continuous)	1 (1-1)	0.122412	1 (1-1)	0.800171	1 (1-1)	0.980594	1 (1-1)	0.098819
CDX2 (continuous)	1 (1-1)	0.000484388	1 (1-1)	0.0825841	1 (1-1)	0.00817904	1 (1-1)	0.000366942
