# Supplementary material for: Colon cancer subtypes: concordance, effect on survival and selection of the most representative preclinical models
Source: Sci Rep. 2016 Nov 16;6:37169. doi: 10.1038/srep37169 (PMC5111107; doi:10.1038/srep37169)
Supplement: Supplementary Table 6 [file srep37169-s7.xls]

## Sheet: Sheet4
Supplementary Table 6. Designation for each cell line for each suitable classifier.
Cell line	KRAS	BRAF	PIK3CA	PTEN	TP53	APC	Site	MSI status	Budinska	CCHS	Chang95	CIN25	CMS	ColoGuideEx	ColoGuidePro	CRCassigner-786	DeSousa	Marisa	MDA114	Merlos-EphB2-ISC	Merlos-Lg5-ISC	Meta163	ODXcolon	Oncodefender	Popovici	Schetter	TCA19	V7RHS	Wata-be-CIN	Yuen3	number of samples
HT-29	WT	M	M	WT	M	M	colon	MSS	D	high	low	-	-	low	low	-	1	-	low	high	high	D	low	-	WT	-	low	-	CIN+	low	4
HCT-116	M	WT	WT	WT	WT	WT	colon	MSI-High	D	low	low	CIN+	CMS4	low	low	1	2	-	low	high	high	D	low	-	WT	high	low	low	CIN+	int-l	4
SW480	M	WT	WT	WT	WT	M	NA	MSS	-	low	-	-	-	low	low	-	3	-	-	-	int	-	low	-	WT	-	high	-	CIN+	high	5
LoVo	M	WT	WT	WT	WT	M	colon	MSI-High	-	high	low	-	-	low	low	-	2	-	low	-	-	D	low	low	WT	-	low	-	CIN+	int-h	2
T84	M	WT	WT	WT	WT	M	colon	NA	-	high	-	-	-	low	low	-	-	-	low	-	-	-	low	high	WT	low	high	-	CIN+	high	5
DLD-1	-	-	-	-	-	-	NA	NA	D	low	low	CIN+	-	high	low	1	2	-	low	high	high	D	low	high	WT	low	high	low	CIN+	int-l	1
SW620	M	WT	WT	WT	M	M	colon	MSS	D	high	-	-	-	low	low	-	-	-	low	-	-	D	low	-	WT	low	high	low	CIN+	-	8
LS-174T	-	-	-	-	-	-	colon	NA	B	low	high	CIN-	-	low	low	-	1	-	low	low	low	D	low	high	WT	low	low	high	CIN+	int-h	3
COLO-205	WT	M	WT	WT	M	M	colon	MSS	D	high	low	CIN+	CMS4	low	low	1	1	-	low	high	high	D	low	high	WT	low	low	low	-	low	4
HCT-8	-	-	-	-	-	-	colon	NA	C	high	high	CIN-	-	low	low	3	3	-	low	low	low	-	low	low	WT	low	high	high	CIN+	high	3
WiDr	-	-	-	-	-	-	colon	NA	D	high	high	CIN-	-	low	low	4	3	-	low	int	int	-	low	low	WT	low	high	low	CIN-	high	3
HCT-15	M	WT	M	WT	M	M	colon	MSI-High	-	high	-	-	-	low	low	-	-	-	-	-	-	D	low	low	WT	high	-	-	CIN+	-	7
RKO	WT	M	WT	WT	WT	WT	colon	NA	-	high	-	-	-	low	-	-	2	-	high	-	-	D	-	low	WT	-	high	-	-	int-l	2
COLO-320-HSR	WT	WT	WT	WT	M	M	colon	MSS	D	low	high	CIN+	CMS4	low	low	1	3	C2	low	high	high	D	low	low	WT	low	low	low	CIN+	int-l	4
LS180	M	M	M	M	WT	M	colon	NA	B	high	low	CIN-	-	low	low	2	1	-	low	low	low	-	low	high	BRAFm	low	high	high	CIN-	int-l	1
SW1116	M	WT	WT	WT	M	M	colon	MSS	-	low	-	-	-	low	-	-	-	-	-	-	-	-	low	low	-	-	high	high	-	high	5
KM12	WT	WT	WT	M	M	WT	colon	MSI-High	D	low	low	CIN+	-	low	-	-	2	-	-	high	high	D	low	-	-	-	low	-	-	-	5
SW48	WT	WT	WT	WT	WT	WT	colon	NA	-	-	high	CIN-	-	low	-	-	3	-	-	low	low	-	low	low	-	low	high	low	CIN+	int-h	4
COLO201	WT	M	WT	WT	WT	M	NA	NA	D	high	int	CIN+	CMS4	low	low	1	3	C2	high	high	high	D	low	high	BRAFm	high	high	low	CIN+	int-h	3
SW948	M	WT	WT	WT	M	M	colon	MSS	-	low	-	CIN-	-	low	low	-	-	-	low	int	int	-	low	-	WT	low	low	low	CIN+	-	5
CW-2	M	WT	WT	M	WT	M	colon	MSI-High	D	low	int	CIN-	CMS4	low	low	1	2	C6	low	high	high	D	low	high	WT	low	low	low	CIN+	low	1
NCI-H716	M	WT	WT	WT	M	WT	colon	MSS	B	high	int	CIN-	-	low	low	3	3	-	low	low	low	D	low	-	WT	low	high	high	-	int-l	4
SNU-C4	WT	WT	M	M	M	M	NA	MSI-High	B	high	int	CIN+	CMS1	low	low	2	1	C2	high	low	int	-	low	low	WT	low	low	high	CIN+	int-l	1
SW837	M	WT	WT	WT	M	M	rectum	MSS	-	high	-	CIN-	-	low	low	-	3	-	-	-	-	-	low	high	WT	-	high	low	CIN+	high	5
HT-115	WT	WT	M	WT	M	M	colon	MSI-Low	D	high	int	CIN+	CMS3	low	low	1	1	-	high	high	high	D	low	high	BRAFm	low	high	low	CIN+	low	1
C2BBe1	WT	WT	WT	WT	M	M	colon	MSS	D	high	int	CIN+	CMS4	low	low	1	1	C2	high	high	high	D	low	low	BRAFm	high	low	low	CIN+	int-l	1
CL-14	WT	WT	WT	WT	M	M	colon	NA	D	high	int	CIN+	CMS4	low	low	1	1	-	low	high	high	D	low	high	WT	high	low	low	CIN+	int-h	1
RCM-1	M	WT	WT	WT	M	M	rectum	MSS	B	high	int	CIN+	CMS1	low	low	5	1	C2	low	low	low	D	low	low	WT	low	high	high	CIN+	int-h	1
CL-11	M	WT	WT	WT	WT	M	NS	MSS	D	high	int	CIN+	CMS4	low	low	1	3	C2	high	high	high	D	low	low	BRAFm	high	high	low	CIN+	int-h	1
SW403	M	WT	WT	WT	WT	WT	colon	MSI-High	-	high	-	-	-	low	low	-	1	-	-	low	low	-	low	low	-	-	low	-	CIN+	-	5
LS-513	M	WT	WT	WT	WT	WT	caecum	MSS	B	low	low	CIN-	-	low	high	4	1	-	high	int	int	D	low	low	WT	high	low	high	CIN+	low	1
SNU-C5	WT	M	WT	WT	M	WT	NS	MSS	A	high	int	CIN-	CMS3	low	low	3	2	-	low	low	low	D	low	low	BRAFm	low	high	high	CIN+	int-h	1
LS-1034	M	WT	WT	WT	M	M	NS	MSS	-	low	-	-	-	low	low	-	1	-	low	low	low	-	low	low	WT	high	-	high	CIN+	-	5
HCC2998	M	WT	WT	M	M	M	colon	MSS	D	high	low	CIN+	CMS4	low	low	1	1	-	high	high	high	D	low	high	WT	low	low	low	CIN+	low	3
SK-CO-1	M	WT	WT	WT	WT	M	colon	MSS	D	high	low	CIN-	CMS4	low	high	5	1	-	high	int	int	D	high	low	WT	high	low	high	CIN-	int-l	1
RKO-E6	-	-	-	-	-	-	colon	MSS	-	high	high	CIN-	-	low	low	-	2	-	high	low	low	-	low	low	BRAFm	low	high	high	CIN+	high	3
SW1417	WT	M	WT	WT	WT	M	colon	MSS	-	high	-	CIN-	-	low	low	-	-	-	low	low	low	-	low	-	-	low	high	-	-	high	5
LS-123	M	WT	WT	WT	WT	M	colon	MSS	A	high	high	CIN-	CMS3	low	low	3	3	C3	low	low	low	-	low	high	WT	high	high	high	CIN-	int-h	1
SNU-C1	WT	WT	WT	WT	M	WT	colon	NA	C	low	low	CIN+	CMS1	low	high	4	1	-	high	low	int	D	low	low	BRAFm	high	low	high	CIN-	int-h	1
SNU-407	M	WT	WT	WT	WT	WT	NS	NA	C	low	int	CIN-	CMS1	low	low	2	2	C2	high	low	low	D	low	high	BRAFm	high	low	high	CIN+	int-l	1
SNU-C2A	M	WT	M	WT	M	M	NA	MSI-High	A	low	int	CIN-	CMS3	low	low	2	2	C3	low	low	int	-	low	low	WT	high	high	high	CIN-	int-l	1
LS-411N	WT	M	WT	M	M	M	caecum	MSI-High	B	high	int	CIN+	-	low	low	5	2	-	low	low	int	D	low	low	WT	low	high	high	CIN+	low	1
SNU-61	M	WT	WT	WT	WT	M	NS	MSS	B	high	int	CIN-	CMS2	low	low	3	1	-	low	low	low	D	low	low	WT	high	low	high	CIN+	low	1
CCK-81	WT	WT	WT	WT	WT	M	NS	MSI-High	D	high	int	CIN+	CMS4	low	low	1	1	C2	high	high	high	D	low	low	BRAFm	high	low	low	CIN+	low	1
NCI-H508	WT	WT	WT	WT	M	WT	caecum	MSI-Low	B	low	-	CIN+	-	low	low	5	1	-	low	-	int	D	low	-	WT	high	low	high	CIN+	int-l	4
CL-34	WT	M	WT	WT	M	M	NS	MSS	D	low	int	CIN+	CMS4	low	low	1	1	-	low	high	high	D	low	high	WT	high	low	low	CIN+	low	1
CL-40	M	WT	WT	WT	WT	M	NS	MSS	D	high	int	CIN+	CMS4	low	low	1	1	C2	low	high	high	D	low	high	WT	high	high	low	CIN+	int-l	1
GP2d	M	M	M	M	WT	M	NA	NA	D	low	low	CIN-	CMS4	high	low	1	2	C5	low	high	high	D	low	high	WT	low	low	high	CIN+	low	1
HT55	WT	WT	WT	WT	WT	M	colon	MSS	-	low	-	-	-	low	low	-	1	-	low	-	-	-	low	-	WT	low	low	-	CIN+	-	2
SNU-1040	WT	WT	WT	M	M	M	NS	MSI-High	B	low	low	CIN+	-	low	high	2	2	C2	low	low	int	A	low	low	WT	high	high	high	CIN-	low	1
SNU-175	M	WT	WT	WT	WT	M	NS	MSS	C	low	int	CIN-	CMS3	low	low	2	2	-	high	low	low	D	low	high	BRAFm	low	low	high	CIN+	low	1
SW1463	M	WT	WT	WT	M	M	rectum	MSI-Low	-	-	-	-	-	low	low	2	1	-	low	-	-	-	low	-	WT	low	-	high	-	-	2
COLO-678	M	WT	WT	WT	WT	M	colon	MSS	D	low	int	CIN+	CMS4	low	low	4	3	-	high	high	high	D	low	low	BRAFm	high	low	low	CIN-	low	1
OUMS-23	WT	WT	WT	WT	M	M	NS	NA	B	high	low	CIN+	CMS1	low	low	5	3	-	high	low	int	D	low	low	BRAFm	high	low	high	CIN+	int-l	1
SNU-503	WT	WT	WT	WT	M	M	NA	MSS	C	low	int	CIN+	CMS1	low	low	2	2	C2	high	int	int	D	low	low	WT	low	low	high	CIN-	low	1
HCC-56	M	WT	WT	WT	WT	WT	NS	MSS	D	high	low	CIN+	-	low	low	1	1	C2	low	high	high	D	low	low	WT	high	high	low	CIN-	low	1
Hs 675.T	-	-	-	-	-	-	NA	NA	D	low	high	CIN+	CMS3	low	low	1	3	-	high	high	high	D	low	high	BRAFm	low	high	low	CIN+	int-h	1
Hs 698.T	-	-	-	-	-	-	NA	NA	D	low	high	CIN+	CMS3	low	low	1	3	-	high	high	high	D	low	high	BRAFm	low	high	high	CIN+	int-h	1
MDST8	WT	M	WT	M	WT	WT	NS	MSS	-	low	high	-	-	low	low	-	3	-	-	-	-	-	low	low	WT	-	high	-	CIN+	-	2
NCI-H747	M	WT	WT	WT	M	M	caecum	MSI-Low	B	high	high	CIN-	-	low	low	-	3	-	low	low	low	-	low	low	BRAFm	low	high	-	CIN+	high	4
SNU-283	WT	WT	WT	WT	WT	WT	NS	MSI-High	B	high	low	CIN-	CMS2	low	low	3	1	C5	low	low	int	D	low	low	WT	high	low	high	CIN+	int-l	1
